# Supplementary material for: Rational design of non-resistant targeted cancer therapies
Source: Sci Rep. 2017 Apr 24;7:46632. doi: 10.1038/srep46632 (PMC5402386; doi:10.1038/srep46632)
Supplement: Supplementary Dataset 1 [file srep46632-s2.csv]

Signature	ALL	AML	Adrenocortical carcinoma	Bladder cancer	Brain adult lower grade glioma	Breast cancer	Cervical cancer	CLL	Colorectum	Glioblastoma multiforme	Head and neck cancer	Kidney chromophobe	Kidney renal clear cell carcinoma	Kidney renal papillary cell carcinoma	Liver cancer	Lung adenocarcinoma	Lung small cell carcinoma	Lung squamous cell carcinoma	Lymphoma B-cell	Medulloblastoma	Melanoma	Multiple myeloma	Nasopharyngeal carcinoma	Neuroblastoma	Oesophageal cancer	Ovarian cancer	Pancreatic cancer	Paraganglioma	Pilocytic astrocytoma	Prostate cancer	Stomach cancer	Thyroid cancer	Urothelial carcinoma	Uterine carcinoma	Uterine carcinosarcoma	Uveal melanoma
Signature 1	0.379576378609	0.49990785436	0.15750589635	0.0557645554561	0.221066283796	0.131501082244	0.118737955509	0.191045888045	0.142173764782	0.736986576782	0.134950196951	0.270882156523	0.0915541074641	0.0546915003979	0.0528632181823	0.0695509762128	0.0155751510627	0.0357677986401	0.0969540847714	0.450539171403	0.0102436070529	0.135913851877	0.284615370858	0.0852626838239	0.228481153725	0.137980530211	0.115702609248	0.245051824314	0.435248353389	0.484432266315	0.170029053927	0.171054625448	0.0220385702024	0.0306821167471	0.181925481689	0.325203245321
Signature 2	0.252404885067	no	0.110091746024	0.573780066394	no	0.264198460551	0.542664467234	0.105149808913	no	no	0.268695564002	no	no	0.116561271263	no	0.246546326951	no	0.233618507144	0.113151680874	no	no	0.25582071358	0.237820543035	no	0.155931263596	no	0.0590867131682	no	no	no	0.0233302416909	0.123573273558	0.0513085391502	0.0228145939865	0.0748373101952	no
Signature 5	0.368018736324	0.50009214564	0.201834859592	0.192378209309	0.328881285206	0.194824225995	0.11462634113	0.512078953189	0.163803349692	0.208999110777	0.292038003132	0.389539357334	0.809499774409	0.828747228339	0.249009305834	0.0344229204732	0.293344469513	0.223452076728	0.282060144009	0.247675788174	0.00558676683384	0.608265434543	0.259615370377	0.3813446084	0.0911197340852	0.446104160947	0.0487803134541	0.754948175686	0.423113657817	0.374088509396	0.0700706087898	0.705372100994	0.0283746507678	0.0363078846493	0.174907490111	0.430894301927
Signature 13	no	no	0.0388081498305	0.119677853431	no	0.0549057783518	0.084073080316	no	no	no	0.0731727504453	no	no	no	no	no	no	no	no	no	no	no	no	no	0.0341796015569	no	no	no	no	no	0.00766723554583	no	0.0371212106671	no	no	no
Signature 18	no	no	0.150929605163	no	no	no	no	no	no	no	no	no	no	no	no	no	no	no	no	no	no	no	no	0.533392707776	no	no	no	no	no	no	0.0321385269144	no	no	no	no	no
Signature 4	no	no	0.154989035959	no	no	no	no	no	no	no	0.148258514165	no	no	no	0.0402181209105	0.637886383787	0.624449167399	0.351603914705	no	no	no	no	no	no	0.210354766309	no	no	no	no	no	no	no	no	no	no	no
Signature 6	no	no	0.175042621701	no	0.0137700753391	0.0255086522359	0.0515414261239	no	0.254231127959	no	no	0.339578486143	0.00659047140493	no	0.00230218193563	0.00881918694419	no	no	no	no	no	no	0.21794871573	no	0.10815964523	no	0.506943812558	no	no	0.141479224289	no	no	no	0.10765312112	0.0732742120709	0.243902452752
Signature 10	no	no	no	0.0583993154095	no	0.0598152087083	0.0373142032342	no	0.251078040885	no	no	no	no	no	no	no	no	no	no	no	no	no	no	no	no	no	no	no	no	no	no	no	no	0.420234437384	0.495055505933	no
Signature 14	no	no	no	no	0.436282355659	no	no	no	no	no	no	no	no	no	no	no	no	no	no	no	no	no	no	no	no	no	no	no	no	no	no	no	no	0.160209148761	no	no
Signature 20	no	no	no	no	no	0.0107682124734	no	no	no	no	no	no	no	no	no	no	no	no	no	no	no	no	no	no	no	no	no	no	no	no	0.172753362559	no	no	no	no	no
Signature 26	no	no	no	no	no	0.0251925602032	0.0198871460051	no	no	no	no	no	no	no	no	no	no	no	no	no	no	no	no	no	no	no	no	no	no	no	0.00543665310256	no	no	0.222098697352	no	no
Signature 3	no	no	no	no	no	0.114429870748	no	no	no	no	no	no	no	no	no	no	no	no	no	no	no	no	no	no	no	0.415915308841	0.0122943069507	no	no	no	0.0157345990596	no	no	no	no	no
Signature 8	no	no	no	no	no	0.062682093295	no	no	no	no	no	no	no	no	no	no	no	no	no	0.301785040424	no	no	no	no	no	no	no	no	no	no	no	no	no	no	no	no
Signature 9	no	no	no	no	no	no	no	0.191725349853	no	no	no	no	no	no	no	no	no	no	0.407165666326	no	no	no	no	no	no	no	no	no	no	no	no	no	no	no	no	no
Signature 11	no	no	no	no	no	no	no	no	no	0.0540143124411	no	no	no	no	no	no	no	no	no	no	0.0225248820805	no	no	no	no	no	no	no	no	no	no	no	no	no	no	no
Signature 7	no	no	no	no	no	no	no	no	no	no	0.0828849713041	no	no	no	no	no	no	0.0581790644111	no	no	0.947268131037	no	no	no	no	no	no	no	no	no	no	no	no	no	no	no
Signature 27	no	no	no	no	no	no	no	no	no	no	no	no	0.0923556467223	no	no	no	no	no	no	no	no	no	no	no	no	no	no	no	no	no	no	no	no	no	no	no
Signature 12	no	no	no	no	no	no	no	no	no	no	no	no	no	no	0.190124055979	no	no	no	no	no	no	no	no	no	no	no	no	no	no	no	no	no	no	no	no	no
Signature 16	no	no	no	no	no	no	no	no	no	no	no	no	no	no	0.137293667229	no	no	no	no	no	no	no	no	no	no	no	no	no	no	no	no	no	no	no	no	no
Signature 17	no	no	no	no	no	no	no	no	no	no	no	no	no	no	0.00286146543491	0.00277420563251	no	no	0.100668424019	no	0.00475535971386	no	no	no	0.171773835498	no	no	no	no	no	0.108245820578	no	no	no	no	no
Signature 22	no	no	no	no	no	no	no	no	no	no	no	no	no	no	0.0486929153415	no	no	no	no	no	no	no	no	no	no	no	no	no	no	no	no	no	0.861157029212	no	no	no
Signature 23	no	no	no	no	no	no	no	no	no	no	no	no	no	no	0.0	no	no	no	no	no	no	no	no	no	no	no	no	no	no	no	no	no	no	no	no	no
Signature 24	no	no	no	no	no	no	no	no	no	no	no	no	no	no	0.0109176201797	no	no	no	no	no	no	no	no	no	no	no	no	no	no	no	no	no	no	no	no	no
Signature 15	no	no	no	no	no	no	no	no	no	no	no	no	no	no	no	no	0.0666312120248	no	no	no	no	no	no	no	no	no	no	no	no	no	0.273113987673	no	no	no	no	no
Signature 19	no	no	no	no	no	no	no	no	no	no	no	no	no	no	no	no	no	no	no	no	no	no	no	no	no	no	no	no	0.141637988794	no	no	no	no	no	no	no
Signature 21	no	no	no	no	no	no	no	no	no	no	no	no	no	no	no	no	no	no	no	no	no	no	no	no	no	no	no	no	no	no	0.0970713168913	no	no	no	no	no
Signature 28	no	no	no	no	no	no	no	no	no	no	no	no	no	no	no	no	no	no	no	no	no	no	no	no	no	no	no	no	no	no	0.006371240332	no	no	no	no	no
Signature 29	no	no	no	no	no	no	no	no	no	no	no	no	no	no	no	no	no	no	no	no	no	no	no	no	no	no	no	no	no	no	no	no	no	no	no	no
Signature 30	no	no	no	no	no	no	no	no	no	no	no	no	no	no	no	no	no	no	no	no	no	no	no	no	no	no	no	no	no	no	no	no	no	no	no	no
