# Supplementary material for: Rational design of non-resistant targeted cancer therapies
Source: Sci Rep. 2017 Apr 24;7:46632. doi: 10.1038/srep46632 (PMC5402386; doi:10.1038/srep46632)
Supplement: Supplementary Dataset 2 [file srep46632-s3.csv]

Compound	L792P	D855A	M793L	T790M	R776H	C775Y	G796V	G719S	L718P	H835Y	G719C	G719V	T725P
Gefitinib	0.78	0.80	0.41	0.32	0.31	0.55	0.79	0.76	0.66	0.54	0.79	0.70	0.80
Erlotinib	0.82	0.62	0.45	0.41	0.29	0.39	0.65	0.69	0.76	0.70	0.78	0.69	0.73
CHEMBL2347963	0.95	0.94	0.39	0.42	0.27	0.90	0.67	0.64	0.60	0.61	0.75	0.70	0.75
CHEMBL2347965	0.87	0.92	0.43	0.37	0.32	0.88	0.75	0.65	0.66	0.59	0.73	0.72	0.65
CHEMBL2347960	0.95	1.00	0.69	0.37	0.28	0.79	0.61	0.66	0.54	0.65	0.71	0.61	0.60
1WY	0.88	0.80	0.73	0.56	0.41	0.66	0.63	0.69	0.57	0.56	0.70	0.63	0.60
AEE-788	0.81	0.68	0.48	0.38	0.32	0.66	0.62	0.50	0.67	0.59	0.61	0.56	0.27
HYZ	0.79	0.70	0.43	0.50	0.46	0.72	0.71	0.57	0.40	0.49	0.65	0.49	0.51
Lapatinib	0.72	0.74	0.41	0.39	0.41	0.61	0.67	0.35	0.36	0.56	0.60	0.49	0.48
CHEMBL255237	0.78	0.67	0.43	0.48	0.40	0.58	0.70	0.24	0.44	0.52	0.59	0.49	0.43
CHEMBL2322330	0.45	0.92	0.23	0.56	0.39	0.20	0.64	0.60	0.27	0.55	0.57	0.55	0.55
CHEMBL2348417	0.82	0.86	0.42	0.40	0.51	0.30	0.61	0.24	0.43	0.57	0.58	0.57	0.53
TAK-2853	0.83	0.76	0.38	0.49	0.54	0.33	0.63	0.34	0.37	0.58	0.56	0.36	0.46
CHEMBL2348415	0.80	0.74	0.41	0.48	0.44	0.31	0.82	0.30	0.38	0.53	0.50	0.43	0.52
HKI	0.73	0.76	0.36	0.26	0.39	0.47	0.56	0.56	0.39	0.56	0.59	0.50	0.50
PD-168393	0.88	0.89	0.33	0.46	0.41	0.27	0.78	0.59	0.54	0.56	0.70	0.55	0.48
W2P	0.73	0.77	0.41	0.45	0.50	0.31	0.59	0.59	0.51	0.51	0.66	0.56	0.54
CHEMBL1229592	0.64	0.45	0.62	0.37	0.23	0.13	0.18	0.62	0.43	0.61	0.62	0.54	0.37
CHEMBL1090356	0.43	0.50	0.48	0.00	0.17	0.45	0.12	0.14	0.09	0.55	0.20	0.14	0.27
