# Supplementary material for: Rational design of non-resistant targeted cancer therapies
Source: Sci Rep. 2017 Apr 24;7:46632. doi: 10.1038/srep46632 (PMC5402386; doi:10.1038/srep46632)
Supplement: Supplementary Dataset 3 [file srep46632-s4.csv]

Compound	I86M	L107F	L107P	G37C	G37V	E33A	E33D	P58T	P58L	P58S	C65Y	Y36N	Y36H	G34S	K54N	G37S	G34V	M108L	M38L	I31M
E75	0.48	0.73	0.89	0.08	0.06	0.57	0.48	0.53	0.57	0.54	0.43	0.31	0.28	0.15	0.26	0.11	0.70	0.29	0.23	0.51
EK3	0.77	0.70	0.85	0.11	0.39	0.62	0.53	0.60	0.65	0.63	0.35	0.18	0.12	0.16	0.34	0.22	0.92	0.26	0.50	0.50
E28	0.65	0.79	0.80	0.57	0.25	0.54	0.47	0.46	0.51	0.45	0.32	0.28	0.21	0.32	0.47	0.51	0.50	0.13	0.39	0.49
EK4	0.76	0.71	0.78	0.58	0.45	0.61	0.51	0.59	0.61	0.58	0.39	0.41	0.20	0.60	0.42	0.55	0.66	0.10	0.44	0.45
CHEMBL219841	0.62	0.75	0.89	0.35	0.42	0.56	0.42	0.49	0.48	0.55	0.35	0.42	0.30	0.65	0.71	0.31	0.58	0.37	0.43	0.57
CHEMBL220320	0.82	0.76	0.85	0.44	0.53	0.60	0.54	0.65	0.65	0.64	0.38	0.16	0.19	0.64	0.57	0.39	0.57	0.41	0.42	0.54
EK5	0.76	0.71	0.78	0.57	0.56	0.55	0.47	0.52	0.65	0.53	0.32	0.25	0.17	0.36	0.51	0.38	0.38	0.27	0.54	0.62
CHEMBL1571228	0.81	0.57	0.82	0.26	0.28	0.44	0.37	0.65	0.62	0.68	0.39	0.36	0.33	0.92	0.40	0.34	0.90	0.19	0.31	0.54
EK2	0.84	0.73	0.97	0.16	0.26	0.61	0.52	0.49	0.54	0.51	0.36	0.28	0.17	0.74	0.28	0.16	0.82	0.48	0.47	0.40
E71	0.72	0.78	1.00	0.37	0.35	0.45	0.35	0.50	0.54	0.48	0.35	0.39	0.21	0.57	0.33	0.35	0.67	0.31	0.42	0.45
E94	0.63	0.69	0.79	0.38	0.32	0.66	0.54	0.53	0.55	0.50	0.34	0.20	0.11	0.72	0.35	0.38	0.76	0.31	0.44	0.45
CHEMBL566254	0.46	0.49	0.47	0.58	0.71	0.20	0.20	0.74	0.79	0.68	0.30	0.39	0.35	0.74	0.22	0.59	0.70	0.54	0.58	0.20
[u'FR-180204']	0.71	0.62	0.75	0.96	0.88	0.41	0.29	0.71	0.74	0.68	0.53	0.23	0.21	0.65	0.48	0.91	0.40	0.42	0.34	0.49
CHEMBL199395	0.39	0.70	0.77	0.77	0.71	0.40	0.28	0.63	0.76	0.66	0.58	0.22	0.13	0.66	0.48	0.76	0.56	0.47	0.25	0.52
CHEMBL3298672	0.59	0.47	0.48	0.70	0.71	0.64	0.65	0.69	0.79	0.73	0.30	0.19	0.23	0.49	0.51	0.65	0.45	0.44	0.48	0.41
CHEMBL3298894	0.59	0.43	0.44	0.69	0.72	0.65	0.65	0.69	0.80	0.72	0.27	0.51	0.22	0.48	0.48	0.66	0.50	0.41	0.48	0.37
CHEMBL3298675	0.54	0.42	0.50	0.78	0.73	0.64	0.53	0.71	0.80	0.75	0.29	0.47	0.35	0.30	0.54	0.41	0.60	0.39	0.43	0.44
Ulixertiniib	0.53	0.41	0.47	0.71	0.69	0.65	0.66	0.77	0.87	0.80	0.32	0.41	0.29	0.15	0.35	0.14	0.63	0.40	0.42	0.39
SCH772984	0.46	0.38	0.43	0.51	0.44	0.49	0.48	0.60	0.63	0.63	0.19	0.36	0.30	0.35	0.53	0.43	0.38	0.20	0.44	0.17
CHEMBL3297852	0.50	0.61	0.70	0.47	0.42	0.54	0.54	0.58	0.68	0.66	0.37	0.35	0.33	0.23	0.43	0.42	0.23	0.22	0.40	0.55
CHEMBL2443026	0.50	0.56	0.66	0.39	0.33	0.44	0.46	0.58	0.65	0.62	0.33	0.33	0.29	0.27	0.39	0.39	0.25	0.20	0.34	0.48
CHEMBL2443044	0.56	0.55	0.53	0.55	0.51	0.60	0.57	0.61	0.70	0.72	0.37	0.34	0.32	0.46	0.52	0.28	0.37	0.26	0.41	0.52
HYMENIALDISINE	0.51	0.53	0.62	0.55	0.51	0.56	0.54	0.55	0.59	0.62	0.19	0.29	0.21	0.34	0.51	0.55	0.31	0.27	0.37	0.48
EK9	0.73	0.54	0.65	0.52	0.51	0.58	0.57	0.65	0.68	0.63	0.33	0.43	0.31	0.20	0.54	0.57	0.68	0.21	0.41	0.45
CHEMBL3297849	0.51	0.68	0.75	0.59	0.45	0.68	0.65	0.57	0.71	0.69	0.30	0.36	0.30	0.13	0.43	0.55	0.60	0.26	0.38	0.56
CHEMBL3298305	0.56	0.65	0.69	0.64	0.57	0.63	0.65	0.58	0.71	0.72	0.36	0.35	0.31	0.44	0.42	0.47	0.56	0.26	0.53	0.55
CHEMBL359106	0.65	0.74	0.75	0.65	0.61	0.67	0.67	0.57	0.64	0.66	0.29	0.31	0.28	0.53	0.50	0.39	0.56	0.38	0.49	0.52
CHEMBL3298311	0.58	0.59	0.75	0.58	0.53	0.60	0.61	0.57	0.70	0.69	0.34	0.37	0.39	0.40	0.52	0.56	0.38	0.22	0.50	0.51
CHEMBL3297847	0.62	0.54	0.62	0.64	0.63	0.64	0.65	0.71	0.80	0.77	0.33	0.39	0.34	0.47	0.58	0.61	0.45	0.36	0.44	0.60
CHEMBL1077979	0.54	0.60	0.62	0.73	0.77	0.51	0.52	0.71	0.81	0.73	0.33	0.44	0.40	0.14	0.54	0.72	0.66	0.67	0.48	0.65
CHEMBL332551	0.65	0.69	0.79	0.65	0.66	0.65	0.64	0.72	0.78	0.73	0.31	0.41	0.31	0.39	0.70	0.66	0.54	0.56	0.36	0.69
CHEMBL1092754	0.59	0.64	0.65	0.63	0.58	0.61	0.61	0.71	0.80	0.76	0.28	0.40	0.30	0.16	0.59	0.60	0.53	0.63	0.40	0.57
CHEMBL3297858	0.56	0.67	0.69	0.57	0.50	0.46	0.48	0.56	0.68	0.69	0.37	0.37	0.30	0.14	0.22	0.72	0.42	0.52	0.46	0.55
CHEMBL3298566	0.52	0.56	0.70	0.56	0.48	0.61	0.62	0.57	0.71	0.69	0.34	0.35	0.39	0.12	0.44	0.54	0.43	0.53	0.42	0.49
CHEMBL3298677	0.56	0.47	0.61	0.59	0.53	0.62	0.62	0.54	0.69	0.70	0.36	0.34	0.37	0.10	0.46	0.53	0.52	0.50	0.46	0.49
E57	0.75	0.67	0.78	0.59	0.55	0.61	0.50	0.62	0.64	0.60	0.39	0.31	0.18	0.19	0.50	0.62	0.67	0.66	0.51	0.53
CHEMBL3298308	0.52	0.51	0.67	0.60	0.53	0.62	0.63	0.57	0.72	0.70	0.33	0.22	0.15	0.05	0.24	0.56	0.61	0.57	0.49	0.55
CHEMBL3298674	0.60	0.52	0.57	0.70	0.61	0.62	0.61	0.69	0.79	0.75	0.30	0.38	0.02	0.18	0.29	0.66	0.56	0.51	0.47	0.51
CHEMBL3298567	0.56	0.47	0.60	0.56	0.50	0.63	0.62	0.56	0.68	0.70	0.36	0.35	0.39	0.55	0.38	0.50	0.47	0.59	0.44	0.51
CHEMBL2408788	0.54	0.56	0.67	0.61	0.55	0.69	0.67	0.58	0.71	0.69	0.29	0.39	0.35	0.62	0.38	0.52	0.46	0.60	0.47	0.51
CHEMBL3298678	0.55	0.68	0.73	0.60	0.53	0.62	0.57	0.56	0.70	0.68	0.35	0.37	0.32	0.54	0.52	0.74	0.57	0.56	0.48	0.57
CHEMBL3298676	0.56	0.74	0.69	0.58	0.46	0.61	0.61	0.58	0.71	0.69	0.36	0.35	0.42	0.53	0.47	0.55	0.52	0.54	0.48	0.52
CHEMBL3297850	0.61	0.63	0.70	0.62	0.51	0.61	0.62	0.56	0.71	0.70	0.31	0.33	0.36	0.52	0.48	0.59	0.56	0.53	0.52	0.53
CHEMBL3298307	0.56	0.65	0.67	0.61	0.58	0.61	0.63	0.58	0.71	0.69	0.33	0.37	0.34	0.56	0.48	0.55	0.57	0.54	0.50	0.49
VTX-11e	0.52	0.62	0.66	0.55	0.55	0.65	0.64	0.72	0.81	0.77	0.35	0.41	0.35	0.54	0.69	0.58	0.47	0.54	0.41	0.41
CHEMBL3297848	0.53	0.57	0.72	0.55	0.56	0.67	0.66	0.73	0.82	0.76	0.36	0.37	0.31	0.36	0.50	0.60	0.37	0.55	0.42	0.46
CHEMBL3298673	0.54	0.70	0.76	0.59	0.58	0.70	0.60	0.73	0.80	0.72	0.34	0.39	0.31	0.51	0.54	0.60	0.45	0.58	0.43	0.47
CHEMBL2408789	0.55	0.57	0.60	0.62	0.55	0.60	0.59	0.56	0.71	0.71	0.32	0.37	0.30	0.42	0.37	0.53	0.09	0.52	0.50	0.48
CHEMBL3298416	0.53	0.67	0.70	0.62	0.51	0.64	0.65	0.57	0.72	0.70	0.30	0.33	0.34	0.40	0.37	0.53	0.52	0.59	0.45	0.55
CHEMBL3298304	0.51	0.68	0.67	0.62	0.54	0.60	0.61	0.57	0.71	0.69	0.31	0.34	0.31	0.41	0.52	0.54	0.47	0.62	0.46	0.63
CHEMBL3297853	0.51	0.67	0.66	0.63	0.54	0.61	0.61	0.57	0.72	0.70	0.31	0.33	0.29	0.40	0.51	0.52	0.33	0.62	0.46	0.57
STAUROSPORINE	0.53	0.71	0.79	0.53	0.50	0.61	0.61	0.60	0.70	0.72	0.35	0.32	0.34	0.36	0.59	0.52	0.41	0.48	0.43	0.47
CHEMBL3298312	0.50	0.67	0.72	0.48	0.41	0.57	0.58	0.62	0.72	0.69	0.37	0.32	0.32	0.29	0.54	0.45	0.30	0.65	0.44	0.50
CHEMBL565459	0.62	0.75	0.86	0.53	0.57	0.70	0.50	0.58	0.60	0.57	0.30	0.33	0.23	0.63	0.62	0.60	0.54	0.57	0.30	0.53
VTX-9	0.71	0.82	0.85	0.56	0.55	0.62	0.48	0.46	0.52	0.44	0.34	0.23	0.11	0.71	0.54	0.57	0.64	0.66	0.46	0.54
CHEMBL3298418	0.52	0.47	0.68	0.81	0.49	0.47	0.51	0.59	0.71	0.72	0.36	0.15	0.09	0.56	0.52	0.53	0.54	0.52	0.46	0.59
CHEMBL1270399	0.56	0.69	0.69	0.59	0.53	0.60	0.56	0.56	0.70	0.68	0.32	0.18	0.15	0.56	0.57	0.55	0.48	0.58	0.48	0.44
CHEMBL2408790	0.51	0.53	0.70	0.61	0.56	0.60	0.64	0.55	0.72	0.71	0.36	0.16	0.12	0.55	0.36	0.54	0.55	0.52	0.45	0.49
DEL22379	0.37	0.21	0.31	0.36	0.31	0.02	0.06	0.43	0.44	0.48	0.12	0.21	0.14	0.06	0.37	0.39	0.00	0.23	0.12	0.32
CHEMBL3298306	0.62	0.67	0.68	0.45	0.40	0.60	0.61	0.57	0.69	0.70	0.36	0.18	0.13	0.13	0.22	0.14	0.17	0.49	0.47	0.57
CHEMBL3298199	0.52	0.61	0.68	0.56	0.47	0.61	0.62	0.59	0.72	0.69	0.31	0.22	0.19	0.06	0.62	0.29	0.56	0.51	0.39	0.47
CHEMBL3297857	0.53	0.66	0.69	0.61	0.53	0.62	0.65	0.59	0.71	0.72	0.37	0.37	0.34	0.18	0.32	0.19	0.56	0.49	0.47	0.55
CHEMBL3298982	0.51	0.63	0.68	0.60	0.55	0.59	0.61	0.59	0.71	0.73	0.35	0.19	0.15	0.15	0.20	0.20	0.55	0.26	0.49	0.51
CHEMBL3298309	0.54	0.62	0.64	0.64	0.52	0.59	0.60	0.56	0.71	0.71	0.33	0.21	0.18	0.08	0.21	0.17	0.58	0.52	0.50	0.50
CHEMBL3298983	0.50	0.60	0.65	0.64	0.59	0.61	0.55	0.59	0.71	0.73	0.35	0.21	0.14	0.14	0.22	0.23	0.56	0.52	0.47	0.55
CHEMBL3298417	0.51	0.67	0.73	0.56	0.52	0.61	0.62	0.58	0.73	0.74	0.35	0.21	0.15	0.55	0.30	0.19	0.51	0.22	0.33	0.53
CHEMBL3298414	0.53	0.66	0.73	0.19	0.53	0.61	0.64	0.59	0.71	0.71	0.37	0.18	0.14	0.58	0.42	0.18	0.61	0.23	0.43	0.54
CHEMBL3298310	0.56	0.63	0.66	0.60	0.56	0.46	0.51	0.57	0.70	0.71	0.37	0.37	0.30	0.40	0.40	0.14	0.35	0.59	0.48	0.55
CHEMBL3297856	0.59	0.52	0.58	0.62	0.53	0.60	0.53	0.53	0.68	0.70	0.35	0.40	0.32	0.35	0.20	0.20	0.42	0.52	0.48	0.50
CHEMBL3297855	0.59	0.46	0.60	0.63	0.53	0.59	0.60	0.56	0.70	0.71	0.36	0.38	0.33	0.43	0.20	0.21	0.46	0.52	0.47	0.48
CHEMBL3297851	0.60	0.51	0.60	0.63	0.55	0.60	0.61	0.59	0.72	0.74	0.36	0.38	0.32	0.43	0.22	0.17	0.55	0.53	0.46	0.46
CHEMBL3298985	0.51	0.63	0.65	0.61	0.25	0.62	0.65	0.60	0.73	0.72	0.33	0.24	0.19	0.58	0.15	0.20	0.61	0.53	0.52	0.53
CHEMBL3298984	0.60	0.60	0.64	0.58	0.59	0.59	0.53	0.56	0.70	0.70	0.35	0.20	0.19	0.62	0.44	0.19	0.62	0.55	0.44	0.51
CHEMBL2443138	0.55	0.68	0.65	0.58	0.52	0.68	0.65	0.59	0.70	0.71	0.39	0.35	0.34	0.56	0.48	0.30	0.51	0.52	0.53	0.53
CHEMBL2443139	0.53	0.62	0.63	0.59	0.54	0.63	0.63	0.60	0.71	0.71	0.38	0.37	0.31	0.58	0.43	0.30	0.61	0.51	0.52	0.50
