# Supplementary material for: Rational design of non-resistant targeted cancer therapies
Source: Sci Rep. 2017 Apr 24;7:46632. doi: 10.1038/srep46632 (PMC5402386; doi:10.1038/srep46632)
Supplement: Supplementary Dataset 5 [file srep46632-s6.csv]

PDB_ORIGINAL	PDB_MUTATED	Mutation	'Molecular Surface Area WT.'	'Molecular Surface Area MT.'	'Molecular Surface Diff'	'Solvent Acc. WT'	'Solvent Acc. MT'	'Diff Solv Acc.'	'Solvent RSA WT'	'Solvent RSA MT'	'Diff RSA'	'SS WT.'	'SS MT.'	V	I	L	E	Q	D	N	H	W	F	Y	R	K	S	T	M	A	G	P	C	'Hydrogen Bond WT.'	'Hydrogen Bond Acceptor Type WT'	'Hydrogen Bond Donor Type WT'	'Hydrogen Bond With Side Chain? WT'	'Hydrogen Bond Prots. Donor WT'	'Hydrogen Bond MT'	'Hydrogen Bond Acceptor Type MT'	'Hydrogen Bond Donor Type MT'	'Hydrogen Bond With Side Chain? MT'	'Hydrogen Bond Prots. Donor MT'	V1	I1A	L1A	E1A	Q1A	D1A
2IEN	2IEO	ILE84VAL	2082.07	2149.08	-67.01	14	9	5	0.08	0.06	0.02	E	E	1	-1	0	0	0	0	0	0	0	0	0	0	0	0	0	0	0	0	0	0	NO	NO	NO	NO	NO	NO	NO	NO	NO	NO	0	0	0	0	0	0
2IEN	2IDW	VAL82ALA	2082.07	2121.57	-39.5	40	28	12	0.28	0.26	0.02	S	S	-1	0	0	0	0	0	0	0	0	0	0	0	0	0	0	0	1	0	0	0	NO	NO	NO	NO	NO	NO	NO	NO	NO	NO	0	0	0	0	0	0
3TKW	3CYW	GLY48VAL	4200.55	4345.34	-144.79	44	74	-30	0.52	0.52	0	E	E	1	0	0	0	0	0	0	0	0	0	0	0	0	0	0	0	0	-1	0	0	NO	NO	NO	NO	NO	NO	NO	NO	NO	NO	0	0	0	0	0	0
3TKW	3TKWVAL50	ILE50VAL	4200.55	4183.98	16.57	32	33	-1	0.19	0.23	-0.04	T	T	1	-1	0	0	0	0	0	0	0	0	0	0	0	0	0	0	0	0	0	0	NO	NO	NO	NO	NO	NO	NO	NO	NO	NO	0	0	0	0	0	0
3TKW	3D1Z	ILE54MET	4200.55	4224.69	-24.14	21	14	7	0.12	0.07	0.05	E	E	0	-1	0	0	0	0	0	0	0	0	0	0	0	0	0	1	0	0	0	0	NO	NO	NO	NO	NO	NO	NO	NO	NO	NO	0	0	0	0	0	0
3TKW	3D20	ILE54VAL	4200.55	2158.07	2042.48	21	23	-2	0.12	0.16	-0.04	E	E	1	-1	0	0	0	0	0	0	0	0	0	0	0	0	0	0	0	0	0	0	NO	NO	NO	NO	NO	NO	NO	NO	NO	NO	0	0	0	0	0	0
2HS2MET46	2HS2	MET46LEU	2098.53	2097.03	1.5	121	115	6	0.64	0.7	-0.06	E	E	0	0	1	0	0	0	0	0	0	0	0	0	0	0	0	-1	0	0	0	0	NO	NO	NO	NO	NO	NO	NO	NO	NO	NO	0	0	0	0	0	0
3LZS	3LZU	ASN88SER	4397.18	4274.94	122.24	40	42	-2	0.25	0.32	-0.07	H	H	0	0	0	0	0	0	-1	0	0	0	0	0	0	1	0	0	0	0	0	0	NO	NO	NO	NO	NO	NO	NO	NO	NO	NO	0	0	0	0	0	0
2HS1VAL32	2HS1	VAL32ILE	2087.81	2104.12	-16.31	2	3	-1	0.01	0.02	0	E	E	-1	1	0	0	0	0	0	0	0	0	0	0	0	0	0	0	0	0	0	0	NO	NO	NO	NO	NO	NO	NO	NO	NO	NO	0	0	0	0	0	0
2Z4O	2QCI	ASP30ASN	2091.01	2180.26	-89.25	55	53	2	0.34	0.34	0	S	S	0	0	0	0	0	-1	1	0	0	0	0	0	0	0	0	0	0	0	0	0	YES	O2	Nam	False	1	YES	O2	N3	True	1	0	0	0	0	0	0
2Z4O	2QD6	ILE50VAL	2091.01	2185.14	-94.13	21	17	4	0.12	0.12	0	T	T	1	-1	0	0	0	0	0	0	0	0	0	0	0	0	0	0	0	0	0	0	NO	NO	NO	NO	NO	NO	NO	NO	NO	NO	0	0	0	0	0	0
2Z4O	2QD8	ILE84VAL	2091.01	2160.05	-69.04	16	13	3	0.09	0.09	0	E	E	1	-1	0	0	0	0	0	0	0	0	0	0	0	0	0	0	0	0	0	0	NO	NO	NO	NO	NO	NO	NO	NO	NO	NO	0	0	0	0	0	0
2Z4O	2QD7	VAL82ALA	2091.01	2098.77	-7.76	43	34	9	0.3	0.32	-0.02	S	S	-1	0	0	0	0	0	0	0	0	0	0	0	0	0	0	0	1	0	0	0	NO	NO	NO	NO	NO	NO	NO	NO	NO	NO	0	0	0	0	0	0
2AOEVAL82	2AOE	VAL82ALA	2331.59	2302.08	29.51	53	24	29	0.37	0.23	0.15	S	S	-1	0	0	0	0	0	0	0	0	0	0	0	0	0	0	0	1	0	0	0	NO	NO	NO	NO	NO	NO	NO	NO	NO	NO	0	0	0	0	0	0
1JPZ	1ZOA	ALA328VAL	5079.6	10187.15	-5107.55	33	43	-10	0.31	0.3	0.01	S	S	1	0	0	0	0	0	0	0	0	0	0	0	0	0	0	0	-1	0	0	0	NO	NO	NO	NO	NO	NO	NO	NO	NO	NO	0	0	0	0	0	0
1BWB	1BWBVAL82	PHE82VAL	4728.31	4685.78	42.53	74	52	22	0.38	0.37	0.01	S	S	1	0	0	0	0	0	0	0	0	-1	0	0	0	0	0	0	0	0	0	0	NO	NO	NO	NO	NO	NO	NO	NO	NO	NO	0	0	0	0	0	0
1BWB	1BWBILE84	VAL84ILE	4728.31	4741.73	-13.42	13	21	-8	0.09	0.12	-0.03	E	E	-1	1	0	0	0	0	0	0	0	0	0	0	0	0	0	0	0	0	0	0	NO	NO	NO	NO	NO	NO	NO	NO	NO	NO	0	0	0	0	0	0
1Z95TRP741	1Z95	TRP741LEU	5068.29	5037.62	30.67	12	7	5	0.05	0.04	0.01	H	H	0	0	1	0	0	0	0	0	-1	0	0	0	0	0	0	0	0	0	0	0	NO	NO	NO	NO	NO	NO	NO	NO	NO	NO	0	0	0	0	0	0
3UM8	3UM8CYS16	ALA16CYS	7022.8	7035.19	-12.39	14	15	-1	0.13	0.11	0.02	E	E	0	0	0	0	0	0	0	0	0	0	0	0	0	0	0	0	-1	0	0	1	NO	NO	NO	NO	NO	NO	NO	NO	NO	NO	0	0	0	0	0	0
3UM8	3UM8GLY16	ALA16GLY	7022.8	7007.13	15.67	14	12	2	0.13	0.14	-0.01	E	E	0	0	0	0	0	0	0	0	0	0	0	0	0	0	0	0	-1	1	0	0	NO	NO	NO	NO	NO	NO	NO	NO	NO	NO	0	0	0	0	0	0
3UM8	3UM8SER16	ALA16SER	7022.8	7031.66	-8.86	14	17	-3	0.13	0.13	0	E	E	0	0	0	0	0	0	0	0	0	0	0	0	0	1	0	0	-1	0	0	0	NO	NO	NO	NO	NO	NO	NO	NO	NO	NO	0	0	0	0	0	0
3UM8	3UM8ASN108	SER108ASN	7022.8	7049.15	-26.35	25	30	-5	0.19	0.19	0	H	H	0	0	0	0	0	0	1	0	0	0	0	0	0	-1	0	0	0	0	0	0	NO	NO	NO	NO	NO	NO	NO	NO	NO	NO	0	0	0	0	0	0
3UM8	3UM8THR108	SER108THR	7022.8	7039.16	-16.36	25	31	-6	0.19	0.22	-0.03	H	H	0	0	0	0	0	0	0	0	0	0	0	0	0	-1	1	0	0	0	0	0	NO	NO	NO	NO	NO	NO	NO	NO	NO	NO	0	0	0	0	0	0
2Q64	2PYN	ALA71VAL	3756.13	3722.06	34.07	6	8	-2	0.06	0.06	0	E	E	1	0	0	0	0	0	0	0	0	0	0	0	0	0	0	0	-1	0	0	0	NO	NO	NO	NO	NO	NO	NO	NO	NO	NO	0	0	0	0	0	0
2Q64ASP30	2Q64	ASP30ASN	3754.08	3756.13	-2.05	47	54	-7	0.29	0.34	-0.06	S	S	0	0	0	0	0	-1	1	0	0	0	0	0	0	0	0	0	0	0	0	0	YES	O3	Nam	False	1	YES	O3	Nam	False	1	0	0	0	0	0	0
2R5Q	2R5QASN30	ASP30ASN	4190.67	4193.84	-3.17	57	52	5	0.35	0.33	0.02	S	S	0	0	0	0	0	-1	1	0	0	0	0	0	0	0	0	0	0	0	0	0	NO	NO	NO	NO	NO	NO	NO	NO	NO	NO	0	0	0	0	0	0
2Q64	2Q63	LEU90MET	3756.13	3720.37	35.76	0	0	0	0	0	0	H	H	0	0	-1	0	0	0	0	0	0	0	0	0	0	0	0	1	0	0	0	0	NO	NO	NO	NO	NO	NO	NO	NO	NO	NO	0	0	0	0	0	0
2R5Q	2R5QMET90	LEU90MET	4190.67	4191.34	-0.67	0	0	0	0	0	0	H	H	0	0	-1	0	0	0	0	0	0	0	0	0	0	0	0	1	0	0	0	0	NO	NO	NO	NO	NO	NO	NO	NO	NO	NO	0	0	0	0	0	0
2Q64	2PYM	ASN88ASP	3756.13	3715.03	41.1	48	45	3	0.31	0.28	0.03	H	H	0	0	0	0	0	1	-1	0	0	0	0	0	0	0	0	0	0	0	0	0	NO	NO	NO	NO	NO	NO	NO	NO	NO	NO	0	0	0	0	0	0
2R5Q	2R5QASP88	ASN88ASP	4190.67	4191	-0.33	46	49	-3	0.29	0.3	-0.01	H	H	0	0	0	0	0	1	-1	0	0	0	0	0	0	0	0	0	0	0	0	0	NO	NO	NO	NO	NO	NO	NO	NO	NO	NO	0	0	0	0	0	0
2AOD	2AOC	ILE84VAL	2707.03	2729.84	-22.81	0	12	-12	0	0.08	-0.08	E	E	1	-1	0	0	0	0	0	0	0	0	0	0	0	0	0	0	0	0	0	0	NO	NO	NO	NO	NO	NO	NO	NO	NO	NO	0	0	0	0	0	0
2AOD	2AOG	VAL82ALA	2707.03	2751.72	-44.69	20	43	-23	0.14	0.41	-0.26	S	S	-1	0	0	0	0	0	0	0	0	0	0	0	0	0	0	0	1	0	0	0	NO	NO	NO	NO	NO	NO	NO	NO	NO	NO	0	0	0	0	0	0
2IKI	2IKIPRO300	LEU300PRO	4314.24	4284.76	29.48	67	46	21	0.41	0.34	0.07	-	-	0	0	-1	0	0	0	0	0	0	0	0	0	0	0	0	0	0	0	1	0	NO	NO	NO	NO	NO	NO	NO	NO	NO	NO	0	0	0	0	0	0
2IKI	3LQG	THR113ALA	4314.24	4293.75	20.49	4	7	-3	0.03	0.07	-0.04	-	-	0	0	0	0	0	0	0	0	0	0	0	0	0	0	-1	0	1	0	0	0	NO	NO	NO	NO	NO	NO	NO	NO	NO	NO	0	0	0	0	0	0
2IKI	3LEP	THR113CYS	4314.24	4314.87	-0.63	4	3	1	0.03	0.02	0.01	-	-	0	0	0	0	0	0	0	0	0	0	0	0	0	0	-1	0	0	0	0	1	NO	NO	NO	NO	NO	NO	NO	NO	NO	NO	0	0	0	0	0	0
2IKI	3M4H	THR113VAL	4314.24	4418.31	-104.07	4	4	0	0.03	0.03	0	-	-	1	0	0	0	0	0	0	0	0	0	0	0	0	0	-1	0	0	0	0	0	NO	NO	NO	NO	NO	NO	NO	NO	NO	NO	0	0	0	0	0	0
2IKI	2IKITYR113	THR113TYR	4314.24	4320.9	-6.66	4	15	-11	0.03	0.07	-0.04	-	S	0	0	0	0	0	0	0	0	0	0	1	0	0	0	-1	0	0	0	0	0	NO	NO	NO	NO	NO	NO	NO	NO	NO	NO	0	0	0	0	0	0
2IKI	2IKIILE47	VAL47ILE	4314.24	4332.25	-18.01	24	24	0	0.17	0.14	0.03	G	G	-1	1	0	0	0	0	0	0	0	0	0	0	0	0	0	0	0	0	0	0	NO	NO	NO	NO	NO	NO	NO	NO	NO	NO	0	0	0	0	0	0
2PZN	2PDU	CYS303ASP	4205.41	4213.77	-8.36	9	4	5	0.07	0.02	0.04	G	G	0	0	0	0	0	1	0	0	0	0	0	0	0	0	0	0	0	0	0	-1	NO	NO	NO	NO	NO	NO	NO	NO	NO	NO	0	0	0	0	0	0
2PZN	2PDC	PHE121PRO	4205.41	4139.09	66.32	46	51	-5	0.23	0.38	-0.14	S	S	0	0	0	0	0	0	0	0	0	-1	0	0	0	0	0	0	0	0	1	0	NO	NO	NO	NO	NO	NO	NO	NO	NO	NO	0	0	0	0	0	0
2PZN	2PDJ	LEU300ALA	4205.41	4119.99	85.42	61	35	26	0.37	0.33	0.04	-	-	0	0	-1	0	0	0	0	0	0	0	0	0	0	0	0	0	1	0	0	0	YES	O2	Nam	False	1	YES	O2	Nam	False	1	0	0	0	0	0	0
2PZN	2PZNPRO300	LEU300PRO	4205.41	4178.58	26.83	61	44	17	0.37	0.32	0.05	-	-	0	0	-1	0	0	0	0	0	0	0	0	0	0	0	0	0	0	0	1	0	YES	O2	Nam	False	1	NO	NO	NO	NO	NO	0	0	0	0	0	0
2PZN	2PDP	SER302ARG	4205.41	4330.3	-124.89	32	96	-64	0.25	0.39	-0.14	G	G	0	0	0	0	0	0	0	0	0	0	0	1	0	-1	0	0	0	0	0	0	NO	NO	NO	NO	NO	NO	NO	NO	NO	NO	0	0	0	0	0	0
2PZN	2PZNTYR113	THR113TYR	4205.41	4219.46	-14.05	3	3	0	0.02	0.01	0.01	-	-	0	0	0	0	0	0	0	0	0	0	1	0	0	0	-1	0	0	0	0	0	NO	NO	NO	NO	NO	NO	NO	NO	NO	NO	0	0	0	0	0	0
2VFI	2VFG	PHE96HIS	9918.86	19735.64	-9816.78	31	25	6	0.16	0.14	0.02	H	H	0	0	0	0	0	0	0	1	0	-1	0	0	0	0	0	0	0	0	0	0	NO	NO	NO	NO	NO	NO	NO	NO	NO	NO	0	0	0	0	0	0
2VFI	2VFE	PHE96SER	9918.86	9850.69	68.17	31	18	13	0.16	0.14	0.02	H	H	0	0	0	0	0	0	0	0	0	-1	0	0	0	1	0	0	0	0	0	0	NO	NO	NO	NO	NO	NO	NO	NO	NO	NO	0	0	0	0	0	0
2VFI	2VFH	PHE96TRP	9918.86	10140.93	-222.07	31	62	-31	0.16	0.27	-0.12	H	H	0	0	0	0	0	0	0	0	1	-1	0	0	0	0	0	0	0	0	0	0	NO	NO	NO	NO	NO	NO	NO	NO	NO	NO	0	0	0	0	0	0
3NU3	3NU5	ILE50VAL	2027.45	2046.8	-19.35	18	15	3	0.11	0.11	0	T	T	1	-1	0	0	0	0	0	0	0	0	0	0	0	0	0	0	0	0	0	0	NO	NO	NO	NO	NO	NO	NO	NO	NO	NO	0	0	0	0	0	0
3NU3	3NU6	ILE54MET	2027.45	4111.27	-2083.82	21	16	5	0.12	0.09	0.04	E	E	0	-1	0	0	0	0	0	0	0	0	0	0	0	0	0	1	0	0	0	0	NO	NO	NO	NO	NO	NO	NO	NO	NO	NO	0	0	0	0	0	0
3NU3	3NUJ	ILE54VAL	2027.45	4066.54	-2039.09	21	20	1	0.12	0.14	-0.02	E	E	1	-1	0	0	0	0	0	0	0	0	0	0	0	0	0	0	0	0	0	0	NO	NO	NO	NO	NO	NO	NO	NO	NO	NO	0	0	0	0	0	0
3NU3	3NU9	ILE84VAL	2027.45	2021.15	6.3	19	12	7	0.11	0.08	0.03	E	E	1	-1	0	0	0	0	0	0	0	0	0	0	0	0	0	0	0	0	0	0	NO	NO	NO	NO	NO	NO	NO	NO	NO	NO	0	0	0	0	0	0
3NU3	3NUO	LEU90MET	2027.45	4062.1	-2034.65	1	0	1	0.01	0	0.01	H	H	0	0	-1	0	0	0	0	0	0	0	0	0	0	0	0	1	0	0	0	0	NO	NO	NO	NO	NO	NO	NO	NO	NO	NO	0	0	0	0	0	0
3NU3	3NU4	VAL32ILE	2027.45	2046.41	-18.96	3	4	-1	0.02	0.02	0	E	E	-1	1	0	0	0	0	0	0	0	0	0	0	0	0	0	0	0	0	0	0	NO	NO	NO	NO	NO	NO	NO	NO	NO	NO	0	0	0	0	0	0
2PDG	2PDQ	CYS303ASP	3967.66	3956.33	11.33	12	6	6	0.09	0.04	0.05	G	G	0	0	0	0	0	1	0	0	0	0	0	0	0	0	0	0	0	0	0	-1	NO	NO	NO	NO	NO	NO	NO	NO	NO	NO	0	0	0	0	0	0
2PDG	2PDGPRO121	PHE121PRO	3967.66	3968.05	-0.39	43	49	-6	0.22	0.36	-0.14	S	S	0	0	0	0	0	0	0	0	0	-1	0	0	0	0	0	0	0	0	1	0	NO	NO	NO	NO	NO	NO	NO	NO	NO	NO	0	0	0	0	0	0
2PDG	2PDGALA300	LEU300ALA	3967.66	3922.24	45.42	81	44	37	0.49	0.42	0.08	-	-	0	0	-1	0	0	0	0	0	0	0	0	0	0	0	0	0	1	0	0	0	YES	Nar	Nam	False	1	YES	Nar	Nam	False	1	0	0	0	0	0	0
2PDG	2PDH	LEU300PRO	3967.66	3918.06	49.6	81	59	22	0.49	0.43	0.06	-	-	0	0	-1	0	0	0	0	0	0	0	0	0	0	0	0	0	0	0	1	0	YES	Nar	Nam	False	1	NO	NO	NO	NO	NO	0	0	0	0	0	0
2PDG	2PDN	SER302ARG	3967.66	3951.39	16.27	30	134	-104	0.23	0.54	-0.31	G	G	0	0	0	0	0	0	0	0	0	0	0	1	0	-1	0	0	0	0	0	0	NO	NO	NO	NO	NO	NO	NO	NO	NO	NO	0	0	0	0	0	0
2PDG	2PDGTYR113	THR113TYR	3967.66	3956.88	10.78	5	6	-1	0.04	0.03	0.01	-	-	0	0	0	0	0	0	0	0	0	0	1	0	0	0	-1	0	0	0	0	0	NO	NO	NO	NO	NO	NO	NO	NO	NO	NO	0	0	0	0	0	0
2PDG	2PDGILE47	VAL47ILE	3967.66	3977.48	-9.82	23	25	-2	0.16	0.15	0.01	G	G	-1	1	0	0	0	0	0	0	0	0	0	0	0	0	0	0	0	0	0	0	NO	NO	NO	NO	NO	NO	NO	NO	NO	NO	0	0	0	0	0	0
1LO8	1LO8ASN17	ASP17ASN	20449.02	20455.7	-6.68	11	14	-3	0.07	0.09	-0.02	-	-	0	0	0	0	0	-1	1	0	0	0	0	0	0	0	0	0	0	0	0	0	NO	NO	NO	NO	NO	NO	NO	NO	NO	NO	0	0	0	0	0	0
1LO7	1LO7ASN17	ASP17ASN	21195.96	21203.26	-7.3	14	17	-3	0.09	0.11	-0.02	-	-	0	0	0	0	0	-1	1	0	0	0	0	0	0	0	0	0	0	0	0	0	YES	O2	O3	True	1	YES	O2	Nam	True	1	0	0	0	0	0	0
2Q88	2Q88ALA134	GLU134ALA	2939.86	2900.83	39.03	0	2	-2	0	0.02	-0.02	H	H	0	0	0	-1	0	0	0	0	0	0	0	0	0	0	0	0	1	0	0	0	NO	NO	NO	NO	NO	NO	NO	NO	NO	NO	0	0	0	0	0	0
2Q88	2Q88ALA21	GLU21ALA	2939.86	2898.48	41.38	18	15	3	0.09	0.14	-0.05	-	-	0	0	0	-1	0	0	0	0	0	0	0	0	0	0	0	0	1	0	0	0	YES	O2	Npl	True	0	NO	NO	NO	NO	NO	0	0	0	0	0	0
2Q88	2Q88ALA24	PHE24ALA	2939.86	2872.53	67.33	0	8	-8	0	0.08	-0.08	T	T	0	0	0	0	0	0	0	0	0	-1	0	0	0	0	0	0	1	0	0	0	NO	NO	NO	NO	NO	NO	NO	NO	NO	NO	0	0	0	0	0	0
2Q88	2Q88ASP24	PHE24ASP	2939.86	2905.72	34.14	0	3	-3	0	0.02	-0.02	T	T	0	0	0	0	0	1	0	0	0	-1	0	0	0	0	0	0	0	0	0	0	NO	NO	NO	NO	NO	NO	NO	NO	NO	NO	0	0	0	0	0	0
2Q88	2Q88GLU24	PHE24GLU	2939.86	2921.06	18.8	0	2	-2	0	0.01	-0.01	T	T	0	0	0	1	0	0	0	0	0	-1	0	0	0	0	0	0	0	0	0	0	NO	NO	NO	NO	NO	NO	NO	NO	NO	NO	0	0	0	0	0	0
2Q88	2Q88TRP24	PHE24TRP	2939.86	2954.89	-15.03	0	2	-2	0	0.01	-0.01	T	T	0	0	0	0	0	0	0	0	1	-1	0	0	0	0	0	0	0	0	0	0	NO	NO	NO	NO	NO	NO	NO	NO	NO	NO	0	0	0	0	0	0
2Q88	2Q88TYR24	PHE24TYR	2939.86	2949.95	-10.09	0	2	-2	0	0.01	-0.01	T	T	0	0	0	0	0	0	0	0	0	-1	1	0	0	0	0	0	0	0	0	0	NO	NO	NO	NO	NO	NO	NO	NO	NO	NO	0	0	0	0	0	0
2Q88	2Q88ASP80	PHE80ASP	2939.86	2901.92	37.94	0	10	-10	0	0.06	-0.06	B	B	0	0	0	0	0	1	0	0	0	-1	0	0	0	0	0	0	0	0	0	0	YES	O.co2	Nam	False	1	YES	O.co2	O3	True	1	0	0	0	0	0	0
2Q88	2Q88GLU80	PHE80GLU	2939.86	2916.69	23.17	0	5	-5	0	0.03	-0.03	B	B	0	0	0	1	0	0	0	0	0	-1	0	0	0	0	0	0	0	0	0	0	YES	O.co2	Nam	False	1	YES	O.co2	O3	True	1	0	0	0	0	0	0
2Q88	2Q88TRP80	PHE80TRP	2939.86	2955.54	-15.68	0	4	-4	0	0.02	-0.02	B	B	0	0	0	0	0	0	0	0	1	-1	0	0	0	0	0	0	0	0	0	0	YES	O.co2	Nam	False	1	YES	O.co2	Nam	False	1	0	0	0	0	0	0
2Q88	2Q88TYR80	PHE80TYR	2939.86	2942.3	-2.44	0	7	-7	0	0.03	-0.03	B	B	0	0	0	0	0	0	0	0	0	-1	1	0	0	0	0	0	0	0	0	0	YES	O.co2	Nam	False	1	YES	O.co2	Nam	False	1	0	0	0	0	0	0
2Q88	2Q88ALA60	TYR60ALA	2939.86	2862.29	77.57	10	21	-11	0.05	0.2	-0.15	G	G	0	0	0	0	0	0	0	0	0	0	-1	0	0	0	0	0	1	0	0	0	NO	NO	NO	NO	NO	NO	NO	NO	NO	NO	0	0	0	0	0	0
2Q88	2Q88PHE60	TYR60PHE	2939.86	2931.66	8.2	10	26	-16	0.05	0.13	-0.09	G	G	0	0	0	0	0	0	0	0	0	1	-1	0	0	0	0	0	0	0	0	0	NO	NO	NO	NO	NO	NO	NO	NO	NO	NO	0	0	0	0	0	0
2Q88	2Q88TRP60	TYR60TRP	2939.86	2948.4	-8.54	10	25	-15	0.05	0.11	-0.07	G	G	0	0	0	0	0	0	0	0	1	0	-1	0	0	0	0	0	0	0	0	0	NO	NO	NO	NO	NO	YES	N2	Nar	True	1	0	0	0	0	0	0
3KYF	3KYFALA121	GLN121ALA	3676.28	3630.38	45.9	90	60	30	0.45	0.57	-0.11	-	-	0	0	0	0	-1	0	0	0	0	0	0	0	0	0	0	0	1	0	0	0	YES	O2	Nar	True	0	NO	NO	NO	NO	NO	0	0	0	0	0	0
3KYF	3KYFALA122	ARG122ALA	3676.28	3597.34	78.94	166	80	86	0.67	0.75	-0.09	-	-	0	0	0	0	0	0	0	0	0	0	0	-1	0	0	0	0	1	0	0	0	YES	Npl	Ng+	True	1	YES	O2	Nam	False	1	0	0	0	0	0	0
3KYF	3KYFLEU122	ARG122LEU	3676.28	3643.55	32.73	166	110	56	0.67	0.67	0	-	-	0	0	1	0	0	0	0	0	0	0	0	-1	0	0	0	0	0	0	0	0	YES	Npl	Ng+	True	1	YES	O2	Nam	False	1	0	0	0	0	0	0
3KYF	3KYFALA159	SER159ALA	3676.28	3666.26	10.02	2	1	1	0.02	0.01	0.01	-	-	0	0	0	0	0	0	0	0	0	0	0	0	0	-1	0	0	1	0	0	0	YES	Npl	Nam	False	1	YES	Npl	Nam	False	1	0	0	0	0	0	0
3NTY	3NTYALA311	PHE311ALA	3018.4	2944.48	73.92	10	11	-1	0.05	0.1	-0.05	G	G	0	0	0	0	0	0	0	0	0	-1	0	0	0	0	0	0	1	0	0	0	NO	NO	NO	NO	NO	NO	NO	NO	NO	NO	0	0	0	0	0	0
3NTY	3NTYLEU311	PHE311LEU	3018.4	2990.79	27.61	10	15	-5	0.05	0.09	-0.04	G	G	0	0	1	0	0	0	0	0	0	-1	0	0	0	0	0	0	0	0	0	0	NO	NO	NO	NO	NO	NO	NO	NO	NO	NO	0	0	0	0	0	0
3NTY	3NTYALA306	LEU306ALA	3018.4	2971.32	47.08	22	11	11	0.13	0.1	0.03	-	-	0	0	-1	0	0	0	0	0	0	0	0	0	0	0	0	0	1	0	0	0	NO	NO	NO	NO	NO	NO	NO	NO	NO	NO	0	0	0	0	0	0
3NTY	3NTYALA308	LEU308ALA	3018.4	2974.71	43.69	25	17	8	0.15	0.16	-0.01	-	-	0	0	-1	0	0	0	0	0	0	0	0	0	0	0	0	0	1	0	0	0	NO	NO	NO	NO	NO	NO	NO	NO	NO	NO	0	0	0	0	0	0
3NTY	3NTYVAL308	LEU308VAL	3018.4	3004.45	13.95	25	20	5	0.15	0.14	0.01	-	-	1	0	-1	0	0	0	0	0	0	0	0	0	0	0	0	0	0	0	0	0	NO	NO	NO	NO	NO	NO	NO	NO	NO	NO	0	0	0	0	0	0
3NTY	3NTYVAL54	LEU54VAL	3018.4	2996.43	21.97	48	37	11	0.29	0.26	0.03	G	G	1	0	-1	0	0	0	0	0	0	0	0	0	0	0	0	0	0	0	0	0	NO	NO	NO	NO	NO	NO	NO	NO	NO	NO	0	0	0	0	0	0
2V7ATHR315	2V7A	THR315ILE	3929.03	3945.06	-16.03	12	13	-1	0.08	0.08	0.01	E	E	0	1	0	0	0	0	0	0	0	0	0	0	0	0	-1	0	0	0	0	0	YES	N2	O3	True	1	NO	NO	NO	NO	NO	0	0	0	0	0	0
2Q89	2Q89ALA21	GLU21ALA	3068.88	3029.35	39.53	15	13	2	0.08	0.12	-0.05	-	-	0	0	0	-1	0	0	0	0	0	0	0	0	0	0	0	0	1	0	0	0	NO	NO	NO	NO	NO	NO	NO	NO	NO	NO	0	0	0	0	0	0
2Q89	2Q89ALA24	PHE24ALA	3068.88	2998.25	70.63	0	6	-6	0	0.06	-0.06	T	T	0	0	0	0	0	0	0	0	0	-1	0	0	0	0	0	0	1	0	0	0	NO	NO	NO	NO	NO	NO	NO	NO	NO	NO	0	0	0	0	0	0
2Q89	2Q89ASP24	PHE24ASP	3068.88	3031.51	37.37	0	2	-2	0	0.01	-0.01	T	T	0	0	0	0	0	1	0	0	0	-1	0	0	0	0	0	0	0	0	0	0	NO	NO	NO	NO	NO	NO	NO	NO	NO	NO	0	0	0	0	0	0
2Q89	2Q89GLU24	PHE24GLU	3068.88	3045.72	23.16	0	2	-2	0	0.01	-0.01	T	T	0	0	0	1	0	0	0	0	0	-1	0	0	0	0	0	0	0	0	0	0	NO	NO	NO	NO	NO	NO	NO	NO	NO	NO	0	0	0	0	0	0
2Q89	2Q89TRP24	PHE24TRP	3068.88	3077.19	-8.31	0	2	-2	0	0.01	-0.01	T	T	0	0	0	0	0	0	0	0	1	-1	0	0	0	0	0	0	0	0	0	0	NO	NO	NO	NO	NO	NO	NO	NO	NO	NO	0	0	0	0	0	0
2Q89	2Q89TYR24	PHE24TYR	3068.88	3074.87	-5.99	0	2	-2	0	0.01	-0.01	T	T	0	0	0	0	0	0	0	0	0	-1	1	0	0	0	0	0	0	0	0	0	NO	NO	NO	NO	NO	NO	NO	NO	NO	NO	0	0	0	0	0	0
2Q89	2Q89ASP80	PHE80ASP	3068.88	3033.86	35.02	0	11	-11	0	0.07	-0.07	B	B	0	0	0	0	0	1	0	0	0	-1	0	0	0	0	0	0	0	0	0	0	YES	O.co2	Nam	False	1	YES	O.co2	Nam	False	1	0	0	0	0	0	0
2Q89	2Q89GLU80	PHE80GLU	3068.88	3049.36	19.52	0	7	-7	0	0.04	-0.04	B	B	0	0	0	1	0	0	0	0	0	-1	0	0	0	0	0	0	0	0	0	0	YES	O.co2	Nam	False	1	YES	O.co2	Nam	False	1	0	0	0	0	0	0
2Q89	2Q89TRP80	PHE80TRP	3068.88	3085.44	-16.56	0	6	-6	0	0.03	-0.03	B	B	0	0	0	0	0	0	0	0	1	-1	0	0	0	0	0	0	0	0	0	0	YES	O.co2	Nam	False	1	YES	O.co2	Nam	False	1	0	0	0	0	0	0
2Q89	2Q89TYR80	PHE80TYR	3068.88	3073.91	-5.03	0	7	-7	0	0.03	-0.03	B	B	0	0	0	0	0	0	0	0	0	-1	1	0	0	0	0	0	0	0	0	0	YES	O.co2	Nam	False	1	YES	O.co2	Nam	False	1	0	0	0	0	0	0
2Q89	2Q89ALA60	TYR60ALA	3068.88	2989.5	79.38	13	21	-8	0.06	0.2	-0.14	G	G	0	0	0	0	0	0	0	0	0	0	-1	0	0	0	0	0	1	0	0	0	NO	NO	NO	NO	NO	NO	NO	NO	NO	NO	0	0	0	0	0	0
2Q89	2Q89PHE60	TYR60PHE	3068.88	3058.49	10.39	13	26	-13	0.06	0.13	-0.07	G	G	0	0	0	0	0	0	0	0	0	1	-1	0	0	0	0	0	0	0	0	0	NO	NO	NO	NO	NO	NO	NO	NO	NO	NO	0	0	0	0	0	0
2Q89	2Q89TRP60	TYR60TRP	3068.88	3079.13	-10.25	13	22	-9	0.06	0.1	-0.04	G	G	0	0	0	0	0	0	0	0	1	0	-1	0	0	0	0	0	0	0	0	0	NO	NO	NO	NO	NO	YES	N2	Nar	True	1	0	0	0	0	0	0
3FQL	3FQLASN316	CYS316ASN	5038.88	5046.29	-7.41	11	17	-6	0.08	0.11	-0.03	E	E	0	0	0	0	0	0	1	0	0	0	0	0	0	0	0	0	0	0	0	-1	NO	NO	NO	NO	NO	NO	NO	NO	NO	NO	0	0	0	0	0	0
3FQL	3FQLMET419	LEU419MET	5038.88	5038.9	-0.02	18	19	-1	0.11	0.1	0.01	H	H	0	0	-1	0	0	0	0	0	0	0	0	0	0	0	0	1	0	0	0	0	NO	NO	NO	NO	NO	NO	NO	NO	NO	NO	0	0	0	0	0	0
3FQL	3FQLTHR414	MET414THR	5038.88	5001.39	37.49	41	27	14	0.22	0.19	0.03	H	H	0	0	0	0	0	0	0	0	0	0	0	0	0	0	1	-1	0	0	0	0	NO	NO	NO	NO	NO	NO	NO	NO	NO	NO	0	0	0	0	0	0
3FQL	3FQLLEU495	PRO495LEU	5038.88	5038.9	-0.02	24	49	-25	0.18	0.3	-0.12	-	-	0	0	1	0	0	0	0	0	0	0	0	0	0	0	0	0	0	0	-1	0	NO	NO	NO	NO	NO	NO	NO	NO	NO	NO	0	0	0	0	0	0
1TSL	1TSLASP60	GLU60ASP	6346.78	6347.32	-0.54	24	13	11	0.12	0.08	0.04	H	H	0	0	0	-1	0	1	0	0	0	0	0	0	0	0	0	0	0	0	0	0	NO	NO	NO	NO	NO	NO	NO	NO	NO	NO	0	0	0	0	0	0
1TSL	1TSLALA316	VAL316ALA	6346.78	6318.63	28.15	55	47	8	0.39	0.44	-0.06	-	-	-1	0	0	0	0	0	0	0	0	0	0	0	0	0	0	0	1	0	0	0	YES	O2	O3	False	0	YES	O2	O3	False	0	0	0	0	0	0	0
1TSL	1TSLTYR82	TRP82TYR	6346.78	6330.18	16.6	28	26	2	0.12	0.12	0.01	S	S	0	0	0	0	0	0	0	0	-1	0	1	0	0	0	0	0	0	0	0	0	NO	NO	NO	NO	NO	NO	NO	NO	NO	NO	0	0	0	0	0	0
1VKJ	1VKJGLN90	GLU90GLN	12093.84	12477.15	-383.31	80	98	-18	0.41	0.49	-0.08	-	-	0	0	0	-1	1	0	0	0	0	0	0	0	0	0	0	0	0	0	0	0	NO	NO	NO	NO	NO	NO	NO	NO	NO	NO	0	0	0	0	0	0
1VKJ	1VKJALA123	LYS123ALA	12093.84	12418.04	-324.2	2	5	-3	0.01	0.05	-0.04	E	E	0	0	0	0	0	0	0	0	0	0	0	0	-1	0	0	0	1	0	0	0	NO	NO	NO	NO	NO	NO	NO	NO	NO	NO	0	0	0	0	0	0
1VKJ	1VKJGLU67	ARG67GLU	12093.84	12445.91	-352.07	72	57	15	0.29	0.29	0	T	T	0	0	0	1	0	0	0	0	0	0	0	-1	0	0	0	0	0	0	0	0	NO	NO	NO	NO	NO	NO	NO	NO	NO	NO	0	0	0	0	0	0
1VKJ	1VKJGLU72	ARG72GLU	12093.84	12442.99	-349.15	40	29	11	0.16	0.15	0.01	H	H	0	0	0	1	0	0	0	0	0	0	0	-1	0	0	0	0	0	0	0	0	YES	O3	Nam	False	1	YES	O3	Nam	False	1	0	0	0	0	0	0
1MUI	1MUIASN30	ASP30ASN	3993.96	3996.97	-3.01	66	64	2	0.4	0.41	0	S	S	0	0	0	0	0	-1	1	0	0	0	0	0	0	0	0	0	0	0	0	0	NO	NO	NO	NO	NO	NO	NO	NO	NO	NO	0	0	0	0	0	0
1MUI	1MUIMET90	LEU90MET	3993.96	3995.07	-1.11	0	0	0	0	0	0	H	H	0	0	-1	0	0	0	0	0	0	0	0	0	0	0	0	1	0	0	0	0	NO	NO	NO	NO	NO	NO	NO	NO	NO	NO	0	0	0	0	0	0
1MUI	1MUIASP88	ASN88ASP	3993.96	3995.25	-1.29	42	46	-4	0.27	0.28	-0.01	H	H	0	0	0	0	0	1	-1	0	0	0	0	0	0	0	0	0	0	0	0	0	NO	NO	NO	NO	NO	NO	NO	NO	NO	NO	0	0	0	0	0	0
3E6KASP183	3E6K	ASP183ALA	3330.37	3295.73	34.64	66	32	34	0.4	0.3	0.1	-	-	0	0	0	0	0	-1	0	0	0	0	0	0	0	0	0	0	1	0	0	0	NO	NO	NO	NO	NO	NO	NO	NO	NO	NO	0	0	0	0	0	0
3E6VASP183	3E6V	ASP183ASN	9862.13	9861.14	0.99	59	38	21	0.36	0.24	0.12	-	-	0	0	0	0	0	-1	1	0	0	0	0	0	0	0	0	0	0	0	0	0	YES	O2	O.co2	True	0	YES	O2	O.co2	True	0	0	0	0	0	0	0
2HA4SER203	2HA4	SER203ALA	7902.16	7892.6	9.56	9	6	3	0.07	0.06	0.01	T	T	0	0	0	0	0	0	0	0	0	0	0	0	0	-1	0	0	1	0	0	0	NO	NO	NO	NO	NO	NO	NO	NO	NO	NO	0	0	0	0	0	0
3IJW	3N0S	HIS183ALA	7062.33	14110.64	-7048.31	18	2	16	0.1	0.02	0.08	H	H	0	0	0	0	0	0	0	-1	0	0	0	0	0	0	0	0	1	0	0	0	NO	NO	NO	NO	NO	NO	NO	NO	NO	NO	0	0	0	0	0	0
3IJW	3N0M	HIS183GLY	7062.33	6896.93	165.4	18	1	17	0.1	0.01	0.09	H	H	0	0	0	0	0	0	0	-1	0	0	0	0	0	0	0	0	0	1	0	0	NO	NO	NO	NO	NO	NO	NO	NO	NO	NO	0	0	0	0	0	0
1P7T	1P7TLYS338	ARG338LYS	5312.02	5368.81	-56.79	8	9	-1	0.03	0.04	-0.01	E	E	0	0	0	0	0	0	0	0	0	0	0	-1	1	0	0	0	0	0	0	0	YES	O2	Ng+	True	1	YES	O2	N3	True	1	0	0	0	0	0	0
1AMW	1AMWGLY88	GLU88GLY	7498.3	7436.41	61.89	69	15	54	0.36	0.18	0.18	H	H	0	0	0	-1	0	0	0	0	0	0	0	0	0	0	0	0	0	1	0	0	NO	NO	NO	NO	NO	NO	NO	NO	NO	NO	0	0	0	0	0	0
1AMW	1AMWARG44	LYS44ARG	7498.3	7525	-26.7	119	159	-40	0.58	0.64	-0.06	H	H	0	0	0	0	0	0	0	0	0	0	0	1	-1	0	0	0	0	0	0	0	NO	NO	NO	NO	NO	NO	NO	NO	NO	NO	0	0	0	0	0	0
1AMW	1AMWASN98	LYS98ASN	7498.3	7477.35	20.95	81	67	14	0.4	0.43	-0.03	-	-	0	0	0	0	0	0	1	0	0	0	0	0	-1	0	0	0	0	0	0	0	NO	NO	NO	NO	NO	NO	NO	NO	NO	NO	0	0	0	0	0	0
1AMW	1AMWVAL89	LEU89VAL	7498.3	7477.62	20.68	0	1	-1	0	0.01	-0.01	H	H	1	0	-1	0	0	0	0	0	0	0	0	0	0	0	0	0	0	0	0	0	NO	NO	NO	NO	NO	NO	NO	NO	NO	NO	0	0	0	0	0	0
1AMW	1AMWILE93	LEU93ILE	7498.3	7487.3	11	14	15	-1	0.09	0.09	0	T	T	0	1	-1	0	0	0	0	0	0	0	0	0	0	0	0	0	0	0	0	0	NO	NO	NO	NO	NO	NO	NO	NO	NO	NO	0	0	0	0	0	0
1AMW	1AMWLEU92	ASN92LEU	7498.3	7511.98	-13.68	77	85	-8	0.49	0.52	-0.03	H	H	0	0	1	0	0	0	-1	0	0	0	0	0	0	0	0	0	0	0	0	0	NO	NO	NO	NO	NO	NO	NO	NO	NO	NO	0	0	0	0	0	0
3I73	3I73ALA238	SER238ALA	3517.73	3509.51	8.22	31	26	5	0.24	0.25	-0.01	-	-	0	0	0	0	0	0	0	0	0	0	0	0	0	-1	0	0	1	0	0	0	YES	O2	O3	True	1	NO	NO	NO	NO	NO	0	0	0	0	0	0
1AMW	1AMWMET136	VAL136MET	7498.3	7505.08	-6.78	0	2	-2	0	0.01	-0.01	E	E	-1	0	0	0	0	0	0	0	0	0	0	0	0	0	0	1	0	0	0	0	NO	NO	NO	NO	NO	NO	NO	NO	NO	NO	0	0	0	0	0	0
3DGN	3DGNPHE43	TYR43PHE	2705.51	2693.75	11.76	60	54	6	0.27	0.27	0	E	E	0	0	0	0	0	0	0	0	0	1	-1	0	0	0	0	0	0	0	0	0	YES	O3	O3	True	1	NO	NO	NO	NO	NO	0	0	0	0	0	0
2OFW	2OFWASN34	HIS34ASN	10618.9	10618.87	0.03	120	99	21	0.65	0.63	0.02	S	S	0	0	0	0	0	0	1	-1	0	0	0	0	0	0	0	0	0	0	0	0	NO	NO	NO	NO	NO	NO	NO	NO	NO	NO	0	0	0	0	0	0
2OFW	2OFWALA27	ASN27ALA	10618.9	10582.26	36.64	120	97	23	0.76	0.92	-0.15	-	-	0	0	0	0	0	0	-1	0	0	0	0	0	0	0	0	0	1	0	0	0	YES	O2	O3	False	0	YES	O2	O3	False	0	0	0	0	0	0	0
2OFW	2OFWALA31	GLN31ALA	10618.9	10571.47	47.43	36	21	15	0.18	0.2	-0.02	-	-	0	0	0	0	-1	0	0	0	0	0	0	0	0	0	0	0	1	0	0	0	NO	NO	NO	NO	NO	NO	NO	NO	NO	NO	0	0	0	0	0	0
3HU3ARG155	3HU3	ARG155HIS	25192.09	25192.1	-0.01	194	144	50	0.78	0.78	0	E	E	0	0	0	0	0	0	0	1	0	0	0	-1	0	0	0	0	0	0	0	0	NO	NO	NO	NO	NO	NO	NO	NO	NO	NO	0	0	0	0	0	0
3HU2ARG86	3HU2	ARG86ALA	25576.54	25576.69	-0.15	178	59	119	0.72	0.56	0.16	H	H	0	0	0	0	0	0	0	0	0	0	0	-1	0	0	0	0	1	0	0	0	NO	NO	NO	NO	NO	NO	NO	NO	NO	NO	0	0	0	0	0	0
3HU1ARG95	3HU1	ARG95GLY	24731.04	24731.03	0.01	182	31	151	0.73	0.37	0.36	-	-	0	0	0	0	0	0	0	0	0	0	0	-1	0	0	0	0	0	1	0	0	NO	NO	NO	NO	NO	NO	NO	NO	NO	NO	0	0	0	0	0	0
2FLEVAL82	2FLE	VAL82ALA	5155.51	5128.41	27.1	65	45	20	0.46	0.42	0.03	S	S	-1	0	0	0	0	0	0	0	0	0	0	0	0	0	0	0	1	0	0	0	NO	NO	NO	NO	NO	NO	NO	NO	NO	NO	0	0	0	0	0	0
1OGGASP142	1OGG	ASP142ASN	7524.84	7526.44	-1.6	4	5	-1	0.02	0.03	-0.01	E	E	0	0	0	0	0	-1	1	0	0	0	0	0	0	0	0	0	0	0	0	0	NO	NO	NO	NO	NO	YES	N2	Nam	True	1	0	0	0	0	0	0
1OGGASP142	1OGG	ASP142ASN	7524.84	7526.44	-1.6	4	5	-1	0.02	0.03	-0.01	E	E	0	0	0	0	0	-1	1	0	0	0	0	0	0	0	0	0	0	0	0	0	NO	NO	NO	NO	NO	YES	N2	Nam	True	1	0	0	0	0	0	0
1OGGASP142	1OGG	ASP142ASN	7524.84	7526.44	-1.6	4	5	-1	0.02	0.03	-0.01	E	E	0	0	0	0	0	-1	1	0	0	0	0	0	0	0	0	0	0	0	0	0	NO	NO	NO	NO	NO	YES	N2	Nam	True	1	0	0	0	0	0	0
1OGGASP142	1OGG	ASP142ASN	7524.84	7526.44	-1.6	4	5	-1	0.02	0.03	-0.01	E	E	0	0	0	0	0	-1	1	0	0	0	0	0	0	0	0	0	0	0	0	0	NO	NO	NO	NO	NO	YES	N2	Nam	True	1	0	0	0	0	0	0
1OGGASP142	1OGG	ASP142ASN	7524.84	7526.44	-1.6	4	5	-1	0.02	0.03	-0.01	E	E	0	0	0	0	0	-1	1	0	0	0	0	0	0	0	0	0	0	0	0	0	NO	NO	NO	NO	NO	YES	N2	Nam	True	1	0	0	0	0	0	0
1OGGASP142	1OGG	ASP142ASN	7524.84	7526.44	-1.6	4	5	-1	0.02	0.03	-0.01	E	E	0	0	0	0	0	-1	1	0	0	0	0	0	0	0	0	0	0	0	0	0	NO	NO	NO	NO	NO	YES	N2	Nam	True	1	0	0	0	0	0	0
1OGGASP142	1OGG	ASP142ASN	7524.84	7526.44	-1.6	4	5	-1	0.02	0.03	-0.01	E	E	0	0	0	0	0	-1	1	0	0	0	0	0	0	0	0	0	0	0	0	0	NO	NO	NO	NO	NO	YES	N2	Nam	True	1	0	0	0	0	0	0
1YYZALA54	1YYZ	ALA54LEU	11012.59	11012.57	0.02	47	79	-32	0.44	0.48	-0.04	H	T	0	0	1	0	0	0	0	0	0	0	0	0	0	0	0	0	-1	0	0	0	NO	NO	NO	NO	NO	NO	NO	NO	NO	NO	0	0	0	0	0	0
2GMK	2GMKGLU91	ALA91GLU	2227.74	2227.75	-0.01	17	65	-48	0.16	0.34	-0.17	E	E	0	0	0	1	0	0	0	0	0	0	0	0	0	0	0	0	-1	0	0	0	NO	NO	NO	NO	NO	NO	NO	NO	NO	NO	0	0	0	0	0	0
2GMK	2GMKTHR89	ASN89THR	2227.74	2216.4	11.34	25	11	14	0.16	0.08	0.08	E	E	0	0	0	0	0	0	-1	0	0	0	0	0	0	0	1	0	0	0	0	0	NO	NO	NO	NO	NO	NO	NO	NO	NO	NO	0	0	0	0	0	0
1P1QLEU138	1P1Q	LEU138THR	7032.51	7006.21	26.3	24	20	4	0.15	0.14	0.01	B	B	0	0	-1	0	0	0	0	0	0	0	0	0	0	0	1	0	0	0	0	0	NO	NO	NO	NO	NO	NO	NO	NO	NO	NO	0	0	0	0	0	0
1YON	1YONALA98	ASN98ALA	4252.11	4256.07	-3.96	59	27	32	0.38	0.25	0.12	S	S	0	0	0	0	0	0	-1	0	0	0	0	0	0	0	0	0	1	0	0	0	YES	O3	Nam	True	1	YES	O3	Nam	False	1	0	0	0	0	0	0
1YON	1YONALA98	ASN98ALA	4252.11	4256.07	-3.96	59	27	32	0.38	0.25	0.12	S	S	0	0	0	0	0	0	-1	0	0	0	0	0	0	0	0	0	1	0	0	0	YES	O3	Nam	True	1	YES	O3	Nam	False	1	0	0	0	0	0	0
1YON	1YONALA31	ARG31ALA	4252.11	4283.6	-31.49	128	70	58	0.52	0.66	-0.14	S	S	0	0	0	0	0	0	0	0	0	0	0	-1	0	0	0	0	1	0	0	0	NO	NO	NO	NO	NO	NO	NO	NO	NO	NO	0	0	0	0	0	0
1YON	1YONALA31	ARG31ALA	4252.11	4283.6	-31.49	128	70	58	0.52	0.66	-0.14	S	S	0	0	0	0	0	0	0	0	0	0	0	-1	0	0	0	0	1	0	0	0	NO	NO	NO	NO	NO	NO	NO	NO	NO	NO	0	0	0	0	0	0
2Q2A	2Q2AGLN163	GLU163GLN	6749.64	6749.67	-0.03	64	58	6	0.33	0.29	0.04	H	H	0	0	0	-1	1	0	0	0	0	0	0	0	0	0	0	0	0	0	0	0	NO	NO	NO	NO	NO	NO	NO	NO	NO	NO	0	0	0	0	0	0
2Q2A	2Q2ALYS35	GLU35LYS	6749.64	6763.91	-14.27	0	0	0	0	0	0	B	B	0	0	0	-1	0	0	0	0	0	0	0	0	1	0	0	0	0	0	0	0	NO	NO	NO	NO	NO	NO	NO	NO	NO	NO	0	0	0	0	0	0
2Q2A	2Q2AARG168	GLY168ARG	6749.64	6749.67	-0.03	33	189	-156	0.39	0.76	-0.37	S	S	0	0	0	0	0	0	0	0	0	0	0	1	0	0	0	0	0	-1	0	0	NO	NO	NO	NO	NO	NO	NO	NO	NO	NO	0	0	0	0	0	0
2Q2A	2Q2AALA40	GLY40ALA	6749.64	6749.67	-0.03	66	90	-24	0.79	0.85	-0.06	T	T	0	0	0	0	0	0	0	0	0	0	0	0	0	0	0	0	1	-1	0	0	NO	NO	NO	NO	NO	NO	NO	NO	NO	NO	0	0	0	0	0	0
2Q2A	2Q2AGLU41	LYS41GLU	6749.64	6749.67	-0.03	149	137	12	0.73	0.71	0.02	E	E	0	0	0	1	0	0	0	0	0	0	0	0	-1	0	0	0	0	0	0	0	NO	NO	NO	NO	NO	NO	NO	NO	NO	NO	0	0	0	0	0	0
2Q2A	2Q2ACYS166	ASN166CYS	6749.64	6749.67	-0.03	104	106	-2	0.66	0.79	-0.12	T	H	0	0	0	0	0	0	-1	0	0	0	0	0	0	0	0	0	0	0	0	1	NO	NO	NO	NO	NO	NO	NO	NO	NO	NO	0	0	0	0	0	0
2Q2A	2Q2ALEU132	GLN132LEU	6749.64	6749.19	0.45	3	6	-3	0.02	0.04	-0.02	E	E	0	0	1	0	-1	0	0	0	0	0	0	0	0	0	0	0	0	0	0	0	NO	NO	NO	NO	NO	NO	NO	NO	NO	NO	0	0	0	0	0	0
2HA5SER203	2HA5	SER203ALA	8760.33	8750.86	9.47	9	6	3	0.07	0.06	0.01	T	T	0	0	0	0	0	0	0	0	0	0	0	0	0	-1	0	0	1	0	0	0	NO	NO	NO	NO	NO	NO	NO	NO	NO	NO	0	0	0	0	0	0
2HA5SER203	2HA5	SER203ALA	8760.33	8750.86	9.47	9	6	3	0.07	0.06	0.01	T	T	0	0	0	0	0	0	0	0	0	0	0	0	0	-1	0	0	1	0	0	0	NO	NO	NO	NO	NO	NO	NO	NO	NO	NO	0	0	0	0	0	0
1GZ4	1GZ4GLN197	ARG197GLN	31746.62	31672.44	74.18	66	20	46	0.27	0.1	0.17	G	G	0	0	0	0	1	0	0	0	0	0	0	-1	0	0	0	0	0	0	0	0	YES	Nar	Ng+	True	1	NO	NO	NO	NO	NO	0	0	0	0	0	0
1GZ4	1GZ4VAL542	ARG542VAL	31746.62	31637.71	108.91	59	22	37	0.24	0.15	0.08	-	-	1	0	0	0	0	0	0	0	0	0	0	-1	0	0	0	0	0	0	0	0	NO	NO	NO	NO	NO	NO	NO	NO	NO	NO	0	0	0	0	0	0
3DGL	3DGO	TYR43PHE	2714.12	2711.84	2.28	63	55	8	0.28	0.28	0	E	E	0	0	0	0	0	0	0	0	0	1	-1	0	0	0	0	0	0	0	0	0	YES	O3	O3	True	1	NO	NO	NO	NO	NO	0	0	0	0	0	0
2H4NHIS94	2H4N	HIS94ASN	2822.7	2804.12	18.58	19	17	2	0.1	0.11	-0.01	E	E	0	0	0	0	0	0	1	-1	0	0	0	0	0	0	0	0	0	0	0	0	NO	NO	NO	NO	NO	NO	NO	NO	NO	NO	0	0	0	0	0	0
2H4N	2H4NCYS94	ASN94CYS	2804.12	2793.01	11.11	17	13	4	0.11	0.1	0.01	E	E	0	0	0	0	0	0	-1	0	0	0	0	0	0	0	0	0	0	0	0	1	NO	NO	NO	NO	NO	NO	NO	NO	NO	NO	0	0	0	0	0	0
2H4N	2H4NASP94	ASN94ASP	2804.12	2803.97	0.15	17	16	1	0.11	0.1	0.01	E	E	0	0	0	0	0	1	-1	0	0	0	0	0	0	0	0	0	0	0	0	0	NO	NO	NO	NO	NO	NO	NO	NO	NO	NO	0	0	0	0	0	0
2H4N	2H4NGLU94	ASN94GLU	2804.12	2821.92	-17.8	17	22	-5	0.11	0.11	-0.01	E	E	0	0	0	1	0	0	-1	0	0	0	0	0	0	0	0	0	0	0	0	0	NO	NO	NO	NO	NO	YES	O2	O3	True	1	0	0	0	0	0	0
2H4N	2H4NGLN94	ASN94GLN	2804.12	2821.86	-17.74	17	22	-5	0.11	0.11	0	E	E	0	0	0	0	1	0	-1	0	0	0	0	0	0	0	0	0	0	0	0	0	NO	NO	NO	NO	NO	YES	O2	N3	True	0	0	0	0	0	0	0
3G0E	3G0F	ASP816HIS	3456.68	6396.06	-2939.38	42	59	-17	0.26	0.32	-0.06	-	-	0	0	0	0	0	-1	0	1	0	0	0	0	0	0	0	0	0	0	0	0	NO	NO	NO	NO	NO	NO	NO	NO	NO	NO	0	0	0	0	0	0
3G0E	3G0EVAL816	ASP816VAL	3456.68	3456.47	0.21	42	39	3	0.26	0.27	-0.02	-	-	1	0	0	0	0	-1	0	0	0	0	0	0	0	0	0	0	0	0	0	0	NO	NO	NO	NO	NO	NO	NO	NO	NO	NO	0	0	0	0	0	0
3G0E	3G0EASP560	VAL560ASP	3456.68	3456.69	-0.01	10	8	2	0.07	0.05	0.02	E	E	-1	0	0	0	0	1	0	0	0	0	0	0	0	0	0	0	0	0	0	0	NO	NO	NO	NO	NO	NO	NO	NO	NO	NO	0	0	0	0	0	0
2VWC	2VWCMET136	VAL136MET	3722.71	3732.4	-9.69	0	2	-2	0	0.01	-0.01	E	E	-1	0	0	0	0	0	0	0	0	0	0	0	0	0	0	1	0	0	0	0	NO	NO	NO	NO	NO	NO	NO	NO	NO	NO	0	0	0	0	0	0
2HA7SER203	2HA7	SER203ALA	7101.46	7101.49	-0.03	9	5	4	0.07	0.05	0.02	T	T	0	0	0	0	0	0	0	0	0	0	0	0	0	-1	0	0	1	0	0	0	NO	NO	NO	NO	NO	NO	NO	NO	NO	NO	0	0	0	0	0	0
2HA7SER203	2HA7	SER203ALA	7101.46	7101.49	-0.03	9	5	4	0.07	0.05	0.02	T	T	0	0	0	0	0	0	0	0	0	0	0	0	0	-1	0	0	1	0	0	0	NO	NO	NO	NO	NO	NO	NO	NO	NO	NO	0	0	0	0	0	0
1OSS	1OSSALA190	PRO190ALA	2347.06	2333.71	13.35	9	11	-2	0.07	0.1	-0.04	-	-	0	0	0	0	0	0	0	0	0	0	0	0	0	0	0	0	1	0	-1	0	NO	NO	NO	NO	NO	YES	Ng+	Nam	False	1	0	0	0	0	0	0
1OSS	1OSSSER190	PRO190SER	2347.06	2344.75	2.31	9	10	-1	0.07	0.08	-0.01	-	-	0	0	0	0	0	0	0	0	0	0	0	0	0	1	0	0	0	0	-1	0	NO	NO	NO	NO	NO	YES	Ng+	Nam	False	1	0	0	0	0	0	0
1OSS	1OSSVAL190	PRO190VAL	2347.06	2361.64	-14.58	9	13	-4	0.07	0.09	-0.03	-	-	1	0	0	0	0	0	0	0	0	0	0	0	0	0	0	0	0	0	-1	0	NO	NO	NO	NO	NO	YES	Ng+	Nam	False	1	0	0	0	0	0	0
1OSSTHR190	1OSS	THR190PRO	2357.25	2347.06	10.19	13	9	4	0.09	0.07	0.03	-	-	0	0	0	0	0	0	0	0	0	0	0	0	0	0	-1	0	0	0	1	0	YES	Ng+	Nam	False	1	NO	NO	NO	NO	NO	0	0	0	0	0	0
3H2K	3H2KILE221	GLY221ILE	5791.64	5837.53	-45.89	9	39	-30	0.11	0.23	-0.12	S	S	0	1	0	0	0	0	0	0	0	0	0	0	0	0	0	0	0	-1	0	0	YES	O2	O3	False	0	NO	NO	NO	NO	NO	0	0	0	0	0	0
3H2K	3H2KALA231	GLY231ALA	5791.64	5797.21	-5.57	20	23	-3	0.24	0.22	0.02	H	H	0	0	0	0	0	0	0	0	0	0	0	0	0	0	0	0	1	-1	0	0	NO	NO	NO	NO	NO	NO	NO	NO	NO	NO	0	0	0	0	0	0
3H2K	3H2KPHE231	GLY231PHE	5791.64	5787.99	3.65	20	24	-4	0.24	0.12	0.12	H	H	0	0	0	0	0	0	0	0	0	1	0	0	0	0	0	0	0	-1	0	0	NO	NO	NO	NO	NO	NO	NO	NO	NO	NO	0	0	0	0	0	0
3H2K	3H2KILE231	GLY231ILE	5791.64	5808.86	-17.22	20	28	-8	0.24	0.17	0.07	H	H	0	1	0	0	0	0	0	0	0	0	0	0	0	0	0	0	0	-1	0	0	NO	NO	NO	NO	NO	NO	NO	NO	NO	NO	0	0	0	0	0	0
3H2K	3H2KTRP228	ASN228TRP	5791.64	5798.32	-6.68	13	15	-2	0.08	0.07	0.02	-	-	0	0	0	0	0	0	-1	0	1	0	0	0	0	0	0	0	0	0	0	0	NO	NO	NO	NO	NO	NO	NO	NO	NO	NO	0	0	0	0	0	0
3H2K	3H2KALA176	SER176ALA	5791.64	5788.91	2.73	9	6	3	0.07	0.06	0.01	T	T	0	0	0	0	0	0	0	0	0	0	0	0	0	-1	0	0	1	0	0	0	NO	NO	NO	NO	NO	NO	NO	NO	NO	NO	0	0	0	0	0	0
1DF8	1DF8ALA128	ASP128ALA	13756.88	13725.65	31.23	5	1	4	0.03	0.01	0.02	E	E	0	0	0	0	0	-1	0	0	0	0	0	0	0	0	0	0	1	0	0	0	YES	O3	Nam	True	0	NO	NO	NO	NO	NO	0	0	0	0	0	0
2JGSASN76	2JGS	ASN76MET	14327.23	14341.9	-14.67	14	15	-1	0.09	0.08	0.01	E	E	0	0	0	0	0	0	-1	0	0	0	0	0	0	0	0	1	0	0	0	0	YES	O2	Nam	True	1	NO	NO	NO	NO	NO	0	0	0	0	0	0
1DF8SER45	1DF8	SER45ALA	13766.16	13756.88	9.28	25	18	7	0.19	0.17	0.02	-	-	0	0	0	0	0	0	0	0	0	0	0	0	0	-1	0	0	1	0	0	0	YES	O3	Nam	True	0	NO	NO	NO	NO	NO	0	0	0	0	0	0
3RY2	3RY2GLY52	SER52GLY	13834.88	13834.86	0.02	43	25	18	0.33	0.3	0.03	S	S	0	0	0	0	0	0	0	0	0	0	0	0	0	-1	0	0	0	1	0	0	NO	NO	NO	NO	NO	NO	NO	NO	NO	NO	0	0	0	0	0	0
2RDE	3KYG	LEU135ARG	7566.95	7632.05	-65.1	72	122	-50	0.44	0.49	-0.05	-	S	0	0	-1	0	0	0	0	0	0	0	0	1	0	0	0	0	0	0	0	0	NO	NO	NO	NO	NO	NO	NO	NO	NO	NO	0	0	0	0	0	0
2E7F	2OGY	ASN199ALA	7038.18	6968.39	69.79	22	27	-5	0.14	0.25	-0.11	G	G	0	0	0	0	0	0	-1	0	0	0	0	0	0	0	0	0	1	0	0	0	YES	N3	Nam	True	1	NO	NO	NO	NO	NO	0	0	0	0	0	0
2E7F	2OGY	ASN199ALA	7038.18	6968.39	69.79	22	27	-5	0.14	0.25	-0.11	G	G	0	0	0	0	0	0	-1	0	0	0	0	0	0	0	0	0	1	0	0	0	YES	N3	Nam	True	1	NO	NO	NO	NO	NO	0	0	0	0	0	0
2E7F	2OGY	ASN199ALA	7038.18	6968.39	69.79	22	27	-5	0.14	0.25	-0.11	G	G	0	0	0	0	0	0	-1	0	0	0	0	0	0	0	0	0	1	0	0	0	YES	N3	Nam	True	1	NO	NO	NO	NO	NO	0	0	0	0	0	0
3C3U	3C3UALA311	PHE311ALA	2992.16	2919.39	72.77	2	11	-9	0.01	0.1	-0.09	G	G	0	0	0	0	0	0	0	0	0	-1	0	0	0	0	0	0	1	0	0	0	NO	NO	NO	NO	NO	NO	NO	NO	NO	NO	0	0	0	0	0	0
3C3U	3C3ULEU311	PHE311LEU	2992.16	2962.84	29.32	2	10	-8	0.01	0.06	-0.05	G	G	0	0	1	0	0	0	0	0	0	-1	0	0	0	0	0	0	0	0	0	0	NO	NO	NO	NO	NO	NO	NO	NO	NO	NO	0	0	0	0	0	0
3C3U	3C3USER222	HIS222SER	2992.16	2950.43	41.73	67	58	9	0.36	0.45	-0.08	-	-	0	0	0	0	0	0	0	-1	0	0	0	0	0	1	0	0	0	0	0	0	YES	Nar	O3	True	0	NO	NO	NO	NO	NO	0	0	0	0	0	0
3C3U	3C3UALA306	LEU306ALA	2992.16	2944.86	47.3	23	11	12	0.14	0.1	0.04	-	-	0	0	-1	0	0	0	0	0	0	0	0	0	0	0	0	0	1	0	0	0	NO	NO	NO	NO	NO	NO	NO	NO	NO	NO	0	0	0	0	0	0
3C3U	3C3UALA306	LEU306ALA	2992.16	2944.86	47.3	23	11	12	0.14	0.1	0.04	-	-	0	0	-1	0	0	0	0	0	0	0	0	0	0	0	0	0	1	0	0	0	NO	NO	NO	NO	NO	NO	NO	NO	NO	NO	0	0	0	0	0	0
3C3U	3C3UALA308	LEU308ALA	2992.16	2944.67	47.49	18	11	7	0.11	0.1	0.01	-	-	0	0	-1	0	0	0	0	0	0	0	0	0	0	0	0	0	1	0	0	0	NO	NO	NO	NO	NO	NO	NO	NO	NO	NO	0	0	0	0	0	0
3C3U	3C3UALA308	LEU308ALA	2992.16	2944.67	47.49	18	11	7	0.11	0.1	0.01	-	-	0	0	-1	0	0	0	0	0	0	0	0	0	0	0	0	0	1	0	0	0	NO	NO	NO	NO	NO	NO	NO	NO	NO	NO	0	0	0	0	0	0
3C3U	3GUG	LEU308VAL	2992.16	2953.68	38.48	18	13	5	0.11	0.09	0.02	-	-	1	0	-1	0	0	0	0	0	0	0	0	0	0	0	0	0	0	0	0	0	NO	NO	NO	NO	NO	NO	NO	NO	NO	NO	0	0	0	0	0	0
3C3U	3C3UVAL54	LEU54VAL	2992.16	2965.96	26.2	51	40	11	0.31	0.28	0.03	G	G	1	0	-1	0	0	0	0	0	0	0	0	0	0	0	0	0	0	0	0	0	NO	NO	NO	NO	NO	NO	NO	NO	NO	NO	0	0	0	0	0	0
3C3U	3C3UVAL54	LEU54VAL	2992.16	2965.96	26.2	51	40	11	0.31	0.28	0.03	G	G	1	0	-1	0	0	0	0	0	0	0	0	0	0	0	0	0	0	0	0	0	NO	NO	NO	NO	NO	NO	NO	NO	NO	NO	0	0	0	0	0	0
1PZOMET182	1PZO	MET182THR	4662.11	4662.11	0	31	6	25	0.16	0.04	0.12	-	-	0	0	0	0	0	0	0	0	0	0	0	0	0	0	1	-1	0	0	0	0	NO	NO	NO	NO	NO	NO	NO	NO	NO	NO	0	0	0	0	0	0
2HA0	2HA0ALA203	SER203ALA	3706.8	3706.8	0	7	6	1	0.05	0.06	0	T	T	0	0	0	0	0	0	0	0	0	0	0	0	0	-1	0	0	1	0	0	0	NO	NO	NO	NO	NO	NO	NO	NO	NO	NO	0	0	0	0	0	0
2HA3	2HA3ALA203	SER203ALA	7598.97	7593.01	5.96	6	8	-2	0.05	0.08	-0.03	T	T	0	0	0	0	0	0	0	0	0	0	0	0	0	-1	0	0	1	0	0	0	NO	NO	NO	NO	NO	NO	NO	NO	NO	NO	0	0	0	0	0	0
3MDV	3MDVALA306	THR306ALA	3691.79	3664.71	27.08	48	37	11	0.34	0.35	-0.01	H	H	0	0	0	0	0	0	0	0	0	0	0	0	0	0	-1	0	1	0	0	0	NO	NO	NO	NO	NO	NO	NO	NO	NO	NO	0	0	0	0	0	0
2JBZ	2WDY	ASP111ALA	14038.54	4706.88	9331.66	52	63	-11	0.32	0.59	-0.28	E	E	0	0	0	0	0	-1	0	0	0	0	0	0	0	0	0	0	1	0	0	0	NO	NO	NO	NO	NO	NO	NO	NO	NO	NO	0	0	0	0	0	0
2II4	2II4ALA288	ASP288ALA	120845.45	120818.57	26.88	67	54	13	0.41	0.51	-0.1	E	E	0	0	0	0	0	-1	0	0	0	0	0	0	0	0	0	0	1	0	0	0	YES	O2	Nam	False	1	YES	O2	Nam	False	1	0	0	0	0	0	0
2JBZ	2JBZALA57	GLU57ALA	14038.54	13993.78	44.76	59	16	43	0.3	0.15	0.15	H	H	0	0	0	-1	0	0	0	0	0	0	0	0	0	0	0	0	1	0	0	0	YES	O2	Nam	True	0	NO	NO	NO	NO	NO	0	0	0	0	0	0
2JBZ	2WDS	HIS110ALA	14038.54	4669.51	9369.03	89	51	38	0.48	0.48	0	E	E	0	0	0	0	0	0	0	-1	0	0	0	0	0	0	0	0	1	0	0	0	YES	O2	Nam	False	1	YES	O2	Nam	False	1	0	0	0	0	0	0
2II4	2II4ASN252	LYS252ASN	120845.45	120845.76	-0.31	2	4	-2	0.01	0.03	-0.02	H	H	0	0	0	0	0	0	1	0	0	0	0	0	-1	0	0	0	0	0	0	0	NO	NO	NO	NO	NO	NO	NO	NO	NO	NO	0	0	0	0	0	0
2II4	2II4ALA293	LEU293ALA	120845.45	120799.53	45.92	56	51	5	0.34	0.48	-0.14	E	E	0	0	-1	0	0	0	0	0	0	0	0	0	0	0	0	0	1	0	0	0	NO	NO	NO	NO	NO	NO	NO	NO	NO	NO	0	0	0	0	0	0
2JBZ	2JBZALA15	ARG15ALA	14038.54	14038.54	0	167	53	114	0.67	0.5	0.17	H	H	0	0	0	0	0	0	0	0	0	0	0	-1	0	0	0	0	1	0	0	0	NO	NO	NO	NO	NO	NO	NO	NO	NO	NO	0	0	0	0	0	0
2II4	2II4GLY230	ARG230GLY	120845.45	120758.93	86.52	44	11	33	0.18	0.13	0.05	H	H	0	0	0	0	0	0	0	0	0	0	0	-1	0	0	0	0	0	1	0	0	NO	NO	NO	NO	NO	NO	NO	NO	NO	NO	0	0	0	0	0	0
2II4	2II4CYS240	ARG240CYS	120845.45	120845.71	-0.26	106	82	24	0.43	0.61	-0.18	T	H	0	0	0	0	0	0	0	0	0	0	0	-1	0	0	0	0	0	0	0	1	NO	NO	NO	NO	NO	NO	NO	NO	NO	NO	0	0	0	0	0	0
2HDK	2HDKCYS315	ALA315CYS	396.57	396.57	0	5	11	-6	0.05	0.08	-0.03	T	T	0	0	0	0	0	0	0	0	0	0	0	0	0	0	0	0	-1	0	0	1	NO	NO	NO	NO	NO	NO	NO	NO	NO	NO	0	0	0	0	0	0
2HDK	2HDKCYS318	ALA318CYS	396.57	396.57	0	3	1	2	0.03	0.01	0.02	E	E	0	0	0	0	0	0	0	0	0	0	0	0	0	0	0	0	-1	0	0	1	NO	NO	NO	NO	NO	NO	NO	NO	NO	NO	0	0	0	0	0	0
3QGT	3QGTCYS16	ALA16CYS	7286.52	7306.25	-19.73	12	17	-5	0.11	0.13	-0.01	E	E	0	0	0	0	0	0	0	0	0	0	0	0	0	0	0	0	-1	0	0	1	NO	NO	NO	NO	NO	NO	NO	NO	NO	NO	0	0	0	0	0	0
3QGT	3QGTGLY16	ALA16GLY	7286.52	7271.74	14.78	12	11	1	0.11	0.13	-0.02	E	E	0	0	0	0	0	0	0	0	0	0	0	0	0	0	0	0	-1	1	0	0	NO	NO	NO	NO	NO	NO	NO	NO	NO	NO	0	0	0	0	0	0
3QGT	3QGTSER16	ALA16SER	7286.52	7297.56	-11.04	12	14	-2	0.11	0.11	0.01	E	E	0	0	0	0	0	0	0	0	0	0	0	0	0	1	0	0	-1	0	0	0	NO	NO	NO	NO	NO	NO	NO	NO	NO	NO	0	0	0	0	0	0
3QGT	3QGTASN108	SER108ASN	7286.52	7314.18	-27.66	30	30	0	0.23	0.19	0.04	H	H	0	0	0	0	0	0	1	0	0	0	0	0	0	-1	0	0	0	0	0	0	NO	NO	NO	NO	NO	NO	NO	NO	NO	NO	0	0	0	0	0	0
3QGT	3QGTTHR108	SER108THR	7286.52	7302.49	-15.97	30	34	-4	0.23	0.24	-0.01	H	H	0	0	0	0	0	0	0	0	0	0	0	0	0	-1	1	0	0	0	0	0	NO	NO	NO	NO	NO	NO	NO	NO	NO	NO	0	0	0	0	0	0
3QFX	3QFXASN86	THR86ASN	3593.15	3605.18	-12.03	32	39	-7	0.23	0.25	-0.02	H	H	0	0	0	0	0	0	1	0	0	0	0	0	0	0	-1	0	0	0	0	0	NO	NO	NO	NO	NO	NO	NO	NO	NO	NO	0	0	0	0	0	0
3QFX	3QFXSER86	THR86SER	3593.15	3582.16	10.99	32	25	7	0.23	0.19	0.03	H	H	0	0	0	0	0	0	0	0	0	0	0	0	0	1	-1	0	0	0	0	0	NO	NO	NO	NO	NO	NO	NO	NO	NO	NO	0	0	0	0	0	0
1SYH	1SYI	TYR187PHE	7338.81	7277.48	61.33	2	1	1	0.01	0.01	0	E	E	0	0	0	0	0	0	0	0	0	1	-1	0	0	0	0	0	0	0	0	0	NO	NO	NO	NO	NO	NO	NO	NO	NO	NO	0	0	0	0	0	0
2R0H	2R0HALA81	ARG81ALA	10356.73	10279.15	77.58	146	56	90	0.59	0.53	0.06	-	-	0	0	0	0	0	0	0	0	0	0	0	-1	0	0	0	0	1	0	0	0	YES	O3	Ng+	True	1	NO	NO	NO	NO	NO	0	0	0	0	0	0
1WCQ	1WCQASP370	PHE370ASP	3602.16	3565.73	36.43	8	2	6	0.04	0.01	0.03	-	-	0	0	0	0	0	1	0	0	0	-1	0	0	0	0	0	0	0	0	0	0	NO	NO	NO	NO	NO	NO	NO	NO	NO	NO	0	0	0	0	0	0
1WCQ	1WCQGLU370	PHE370GLU	3602.16	3585.2	16.96	8	7	1	0.04	0.04	0	-	-	0	0	0	1	0	0	0	0	0	-1	0	0	0	0	0	0	0	0	0	0	NO	NO	NO	NO	NO	YES	O2	O.co2	True	0	0	0	0	0	0	0
1WCQTYR370	1WCQ	TYR370PHE	3607.15	3602.16	4.99	13	8	5	0.06	0.04	0.02	-	-	0	0	0	0	0	0	0	0	0	1	-1	0	0	0	0	0	0	0	0	0	YES	O.co2	O3	True	1	NO	NO	NO	NO	NO	0	0	0	0	0	0
1NJE	1NJEALA229	ASN229ALA	6638.32	6607.78	30.54	23	7	16	0.15	0.07	0.08	H	H	0	0	0	0	0	0	-1	0	0	0	0	0	0	0	0	0	1	0	0	0	YES	Nar	Nam	True	1	NO	NO	NO	NO	NO	0	0	0	0	0	0
1NJE	1NJA	ASN229CYS	6638.32	3331.83	3306.49	23	4	19	0.15	0.03	0.12	H	H	0	0	0	0	0	0	-1	0	0	0	0	0	0	0	0	0	0	0	0	1	YES	Nar	Nam	True	1	NO	NO	NO	NO	NO	0	0	0	0	0	0
1NJE	1NJA	ASN229CYS	6638.32	3331.83	3306.49	23	4	19	0.15	0.03	0.12	H	H	0	0	0	0	0	0	-1	0	0	0	0	0	0	0	0	0	0	0	0	1	YES	Nar	Nam	True	1	NO	NO	NO	NO	NO	0	0	0	0	0	0
1NJE	1NJC	ASN229ASP	6638.32	3343.96	3294.36	23	21	2	0.15	0.13	0.02	H	H	0	0	0	0	0	1	-1	0	0	0	0	0	0	0	0	0	0	0	0	0	YES	Nar	Nam	True	1	NO	NO	NO	NO	NO	0	0	0	0	0	0
1NJE	1NJC	ASN229ASP	6638.32	3343.96	3294.36	23	21	2	0.15	0.13	0.02	H	H	0	0	0	0	0	1	-1	0	0	0	0	0	0	0	0	0	0	0	0	0	YES	Nar	Nam	True	1	NO	NO	NO	NO	NO	0	0	0	0	0	0
1NJE	1NJEGLU229	ASN229GLU	6638.32	6631.52	6.8	23	7	16	0.15	0.04	0.11	H	H	0	0	0	1	0	0	-1	0	0	0	0	0	0	0	0	0	0	0	0	0	YES	Nar	Nam	True	1	NO	NO	NO	NO	NO	0	0	0	0	0	0
1NJE	1NJEGLU229	ASN229GLU	6638.32	6631.52	6.8	23	7	16	0.15	0.04	0.11	H	H	0	0	0	1	0	0	-1	0	0	0	0	0	0	0	0	0	0	0	0	0	YES	Nar	Nam	True	1	NO	NO	NO	NO	NO	0	0	0	0	0	0
1NJE	1NJEGLY229	ASN229GLY	6638.32	6592.67	45.65	23	6	17	0.15	0.07	0.08	H	H	0	0	0	0	0	0	-1	0	0	0	0	0	0	0	0	0	0	1	0	0	YES	Nar	Nam	True	1	NO	NO	NO	NO	NO	0	0	0	0	0	0
1NJE	1NJEGLY229	ASN229GLY	6638.32	6592.67	45.65	23	6	17	0.15	0.07	0.08	H	H	0	0	0	0	0	0	-1	0	0	0	0	0	0	0	0	0	0	1	0	0	YES	Nar	Nam	True	1	NO	NO	NO	NO	NO	0	0	0	0	0	0
1NJE	1NJEILE229	ASN229ILE	6638.32	6641.03	-2.71	23	24	-1	0.15	0.14	0	H	H	0	1	0	0	0	0	-1	0	0	0	0	0	0	0	0	0	0	0	0	0	YES	Nar	Nam	True	1	NO	NO	NO	NO	NO	0	0	0	0	0	0
1NJE	1NJELEU229	ASN229LEU	6638.32	6628.31	10.01	23	10	13	0.15	0.06	0.09	H	H	0	0	1	0	0	0	-1	0	0	0	0	0	0	0	0	0	0	0	0	0	YES	Nar	Nam	True	1	NO	NO	NO	NO	NO	0	0	0	0	0	0
1NJE	1NJEMET229	ASN229MET	6638.32	6654.55	-16.23	23	26	-3	0.15	0.14	0.01	H	H	0	0	0	0	0	0	-1	0	0	0	0	0	0	0	0	1	0	0	0	0	YES	Nar	Nam	True	1	NO	NO	NO	NO	NO	0	0	0	0	0	0
1NJE	1NJEGLN229	ASN229GLN	6638.32	6652.94	-14.62	23	29	-6	0.15	0.15	0	H	H	0	0	0	0	1	0	-1	0	0	0	0	0	0	0	0	0	0	0	0	0	YES	Nar	Nam	True	1	NO	NO	NO	NO	NO	0	0	0	0	0	0
1NJE	1NJEGLN229	ASN229GLN	6638.32	6652.94	-14.62	23	29	-6	0.15	0.15	0	H	H	0	0	0	0	1	0	-1	0	0	0	0	0	0	0	0	0	0	0	0	0	YES	Nar	Nam	True	1	NO	NO	NO	NO	NO	0	0	0	0	0	0
1NJE	1NJESER229	ASN229SER	6638.32	6619.06	19.26	23	13	10	0.15	0.1	0.05	H	H	0	0	0	0	0	0	-1	0	0	0	0	0	0	1	0	0	0	0	0	0	YES	Nar	Nam	True	1	YES	O3	Npl	True	0	0	0	0	0	0	0
1NJE	1NJETHR229	ASN229THR	6638.32	6631.33	6.99	23	14	9	0.15	0.1	0.05	H	H	0	0	0	0	0	0	-1	0	0	0	0	0	0	0	1	0	0	0	0	0	YES	Nar	Nam	True	1	NO	NO	NO	NO	NO	0	0	0	0	0	0
1NJE	1NJETHR229	ASN229THR	6638.32	6631.33	6.99	23	14	9	0.15	0.1	0.05	H	H	0	0	0	0	0	0	-1	0	0	0	0	0	0	0	1	0	0	0	0	0	YES	Nar	Nam	True	1	NO	NO	NO	NO	NO	0	0	0	0	0	0
1NJE	1NJEVAL229	ASN229VAL	6638.32	6631.39	6.93	23	13	10	0.15	0.09	0.05	H	H	1	0	0	0	0	0	-1	0	0	0	0	0	0	0	0	0	0	0	0	0	YES	Nar	Nam	True	1	NO	NO	NO	NO	NO	0	0	0	0	0	0
1NJE	1NJEVAL229	ASN229VAL	6638.32	6631.39	6.93	23	13	10	0.15	0.09	0.05	H	H	1	0	0	0	0	0	-1	0	0	0	0	0	0	0	0	0	0	0	0	0	YES	Nar	Nam	True	1	NO	NO	NO	NO	NO	0	0	0	0	0	0
1NJE	1NJETRP229	ASN229TRP	6638.32	6655.76	-17.44	23	30	-7	0.15	0.13	0.01	H	H	0	0	0	0	0	0	-1	0	1	0	0	0	0	0	0	0	0	0	0	0	YES	Nar	Nam	True	1	YES	Nar	Nar	True	1	0	0	0	0	0	0
1B74	1B74SER7	ASP7SER	4599.84	4587.22	12.62	4	4	0	0.02	0.03	-0.01	E	E	0	0	0	0	0	-1	0	0	0	0	0	0	0	1	0	0	0	0	0	0	NO	NO	NO	NO	NO	NO	NO	NO	NO	NO	0	0	0	0	0	0
1B74	1B74ASN147	GLU147ASN	4599.84	4588.46	11.38	25	26	-1	0.13	0.17	-0.04	-	-	0	0	0	-1	0	0	1	0	0	0	0	0	0	0	0	0	0	0	0	0	NO	NO	NO	NO	NO	NO	NO	NO	NO	NO	0	0	0	0	0	0
3FS6	3FS6PHE64	ASN64PHE	4063.61	4095.82	-32.21	72	101	-29	0.46	0.51	-0.05	G	T	0	0	0	0	0	0	-1	0	0	1	0	0	0	0	0	0	0	0	0	0	NO	NO	NO	NO	NO	NO	NO	NO	NO	NO	0	0	0	0	0	0
3FS6	3FS6SER64	ASN64SER	4063.61	4038.45	25.16	72	51	21	0.46	0.39	0.07	G	G	0	0	0	0	0	0	-1	0	0	0	0	0	0	1	0	0	0	0	0	0	NO	NO	NO	NO	NO	NO	NO	NO	NO	NO	0	0	0	0	0	0
3FS6	3F8Y	GLN35LYS	4063.61	4068.08	-4.47	78	95	-17	0.39	0.46	-0.07	H	H	0	0	0	0	-1	0	0	0	0	0	0	0	1	0	0	0	0	0	0	0	NO	NO	NO	NO	NO	NO	NO	NO	NO	NO	0	0	0	0	0	0
3FS6	3FS6SER35	GLN35SER	4063.61	4024.82	38.79	78	47	31	0.39	0.36	0.03	H	H	0	0	0	0	-1	0	0	0	0	0	0	0	0	1	0	0	0	0	0	0	NO	NO	NO	NO	NO	NO	NO	NO	NO	NO	0	0	0	0	0	0
3PCA	1YKL	TYR408CYS	37560.54	18643.35	18917.19	5	4	1	0.02	0.03	-0.01	-	-	0	0	0	0	0	0	0	0	0	0	-1	0	0	0	0	0	0	0	0	1	NO	NO	NO	NO	NO	NO	NO	NO	NO	NO	0	0	0	0	0	0
3PCA	1YKP	TYR408HIS	37560.54	18725.28	18835.26	5	0	5	0.02	0	0.02	-	-	0	0	0	0	0	0	0	1	0	0	-1	0	0	0	0	0	0	0	0	0	NO	NO	NO	NO	NO	NO	NO	NO	NO	NO	0	0	0	0	0	0
1KDK	1KDKGLN136	HIS136GLN	8330.05	8330.09	-0.04	97	89	8	0.53	0.45	0.08	S	S	0	0	0	0	1	0	0	-1	0	0	0	0	0	0	0	0	0	0	0	0	NO	NO	NO	NO	NO	NO	NO	NO	NO	NO	0	0	0	0	0	0
1KDK	1KDKALA134	LYS134ALA	8330.05	8275.8	54.25	29	36	-7	0.14	0.34	-0.2	-	-	0	0	0	0	0	0	0	0	0	0	0	0	-1	0	0	0	1	0	0	0	YES	O3	N3	True	1	NO	NO	NO	NO	NO	0	0	0	0	0	0
1KDK	1KDKGLY131	LEU131GLY	8330.05	8271.43	58.62	16	15	1	0.1	0.18	-0.08	S	S	0	0	-1	0	0	0	0	0	0	0	0	0	0	0	0	0	0	1	0	0	NO	NO	NO	NO	NO	NO	NO	NO	NO	NO	0	0	0	0	0	0
1KDK	1KDKGLY130	PRO130GLY	8330.05	8332.74	-2.69	85	44	41	0.62	0.52	0.1	-	-	0	0	0	0	0	0	0	0	0	0	0	0	0	0	0	0	0	1	-1	0	NO	NO	NO	NO	NO	NO	NO	NO	NO	NO	0	0	0	0	0	0
1KDK	1KDKGLY137	PRO137GLY	8330.05	8330.09	-0.04	56	24	32	0.41	0.29	0.13	-	S	0	0	0	0	0	0	0	0	0	0	0	0	0	0	0	0	0	1	-1	0	NO	NO	NO	NO	NO	NO	NO	NO	NO	NO	0	0	0	0	0	0
2AMA	2AMALEU741	TRP741LEU	3727.76	3677.51	50.25	7	13	-6	0.03	0.08	-0.05	H	H	0	0	1	0	0	0	0	0	-1	0	0	0	0	0	0	0	0	0	0	0	NO	NO	NO	NO	NO	NO	NO	NO	NO	NO	0	0	0	0	0	0
1XQDSER73	1XQD	SER73GLY	4713.27	4686.56	26.71	73	28	45	0.56	0.33	0.23	S	S	0	0	0	0	0	0	0	0	0	0	0	0	0	-1	0	0	0	1	0	0	NO	NO	NO	NO	NO	NO	NO	NO	NO	NO	0	0	0	0	0	0
1P6H	1P6HASN597	ASP597ASN	7640.8	7644.28	-3.48	1	12	-11	0.01	0.08	-0.07	H	H	0	0	0	0	0	-1	1	0	0	0	0	0	0	0	0	0	0	0	0	0	NO	NO	NO	NO	NO	NO	NO	NO	NO	NO	0	0	0	0	0	0
1P6L	1P6LASP368	ASN368ASP	7269.47	7272.21	-2.74	4	14	-10	0.03	0.09	-0.06	H	H	0	0	0	0	0	1	-1	0	0	0	0	0	0	0	0	0	0	0	0	0	NO	NO	NO	NO	NO	NO	NO	NO	NO	NO	0	0	0	0	0	0
1P6J	1ZZQ	ASP597ASN	7535.69	7583.01	-47.32	1	17	-16	0.01	0.11	-0.1	H	H	0	0	0	0	0	-1	1	0	0	0	0	0	0	0	0	0	0	0	0	0	NO	NO	NO	NO	NO	NO	NO	NO	NO	NO	0	0	0	0	0	0
1P6N	1ZZS	ASN368ASP	7584.27	7660.14	-75.87	3	13	-10	0.02	0.08	-0.06	T	H	0	0	0	0	0	1	-1	0	0	0	0	0	0	0	0	0	0	0	0	0	NO	NO	NO	NO	NO	NO	NO	NO	NO	NO	0	0	0	0	0	0
2AQU	2AQUASN30	ASP30ASN	4277.82	4279.13	-1.31	42	42	0	0.26	0.27	-0.01	S	S	0	0	0	0	0	-1	1	0	0	0	0	0	0	0	0	0	0	0	0	0	NO	NO	NO	NO	NO	NO	NO	NO	NO	NO	0	0	0	0	0	0
2AQU	2AQUMET90	LEU90MET	4277.82	4277.33	0.49	0	0	0	0	0	0	H	H	0	0	-1	0	0	0	0	0	0	0	0	0	0	0	0	1	0	0	0	0	NO	NO	NO	NO	NO	NO	NO	NO	NO	NO	0	0	0	0	0	0
2AQU	2AQUASP88	ASN88ASP	4277.82	4278.39	-0.57	42	74	-32	0.27	0.45	-0.19	H	H	0	0	0	0	0	1	-1	0	0	0	0	0	0	0	0	0	0	0	0	0	NO	NO	NO	NO	NO	NO	NO	NO	NO	NO	0	0	0	0	0	0
3RDQSER52	3RDQ	SER52GLY	3192.89	3192.88	0.01	43	25	18	0.33	0.3	0.03	S	S	0	0	0	0	0	0	0	0	0	0	0	0	0	-1	0	0	0	1	0	0	NO	NO	NO	NO	NO	NO	NO	NO	NO	NO	0	0	0	0	0	0
1OH0	1W6Y	TRP92ALA	3541.3	3519.26	22.04	145	39	106	0.64	0.37	0.27	S	E	0	0	0	0	0	0	0	0	-1	0	0	0	0	0	0	0	1	0	0	0	NO	NO	NO	NO	NO	NO	NO	NO	NO	NO	0	0	0	0	0	0
1OGZ	1OGZGLY39	ALA39GLY	6142.82	6142.67	0.15	27	14	13	0.25	0.17	0.09	S	S	0	0	0	0	0	0	0	0	0	0	0	0	0	0	0	0	-1	1	0	0	NO	NO	NO	NO	NO	NO	NO	NO	NO	NO	0	0	0	0	0	0
1OGZPRO39	1OGZ	PRO39ALA	6139.85	6142.82	-2.97	32	27	5	0.24	0.25	-0.02	S	S	0	0	0	0	0	0	0	0	0	0	0	0	0	0	0	0	1	0	-1	0	NO	NO	NO	NO	NO	NO	NO	NO	NO	NO	0	0	0	0	0	0
2G72	2G72ALA57	LYS57ALA	4638.51	4587.32	51.19	10	16	-6	0.05	0.15	-0.1	H	H	0	0	0	0	0	0	0	0	0	0	0	0	-1	0	0	0	1	0	0	0	NO	NO	NO	NO	NO	NO	NO	NO	NO	NO	0	0	0	0	0	0
1CNQ	1YXI	ALA54LEU	23231.35	5788.48	17442.87	43	81	-38	0.41	0.49	-0.09	T	T	0	0	1	0	0	0	0	0	0	0	0	0	0	0	0	0	-1	0	0	0	NO	NO	NO	NO	NO	NO	NO	NO	NO	NO	0	0	0	0	0	0
2OBFLYS57	2OBF	LYS57ALA	4709.01	4650.25	58.76	12	11	1	0.06	0.1	-0.05	H	H	0	0	0	0	0	0	0	0	0	0	0	0	-1	0	0	0	1	0	0	0	YES	O2	N3	True	1	NO	NO	NO	NO	NO	0	0	0	0	0	0
1PWM	2PDW	CYS303ASP	3304.83	3282.95	21.88	1	3	-2	0.01	0.02	-0.01	G	G	0	0	0	0	0	1	0	0	0	0	0	0	0	0	0	0	0	0	0	-1	NO	NO	NO	NO	NO	NO	NO	NO	NO	NO	0	0	0	0	0	0
1PWM	1PWMPRO121	PHE121PRO	3304.83	3253.93	50.9	39	44	-5	0.2	0.32	-0.13	S	S	0	0	0	0	0	0	0	0	0	-1	0	0	0	0	0	0	0	0	1	0	NO	NO	NO	NO	NO	NO	NO	NO	NO	NO	0	0	0	0	0	0
1PWM	1PWMALA300	LEU300ALA	3304.83	3259.42	45.41	22	30	-8	0.13	0.28	-0.15	-	-	0	0	-1	0	0	0	0	0	0	0	0	0	0	0	0	0	1	0	0	0	YES	O2	Nam	False	1	YES	O2	Nam	False	1	0	0	0	0	0	0
1PWM	1PWMPRO300	LEU300PRO	3304.83	3267.13	37.7	22	29	-7	0.13	0.21	-0.08	-	-	0	0	-1	0	0	0	0	0	0	0	0	0	0	0	0	0	0	0	1	0	YES	O2	Nam	False	1	NO	NO	NO	NO	NO	0	0	0	0	0	0
1PWM	1PWMMET301	LEU301MET	3304.83	3312.2	-7.37	134	135	-1	0.82	0.72	0.1	G	G	0	0	-1	0	0	0	0	0	0	0	0	0	0	0	0	1	0	0	0	0	NO	NO	NO	NO	NO	NO	NO	NO	NO	NO	0	0	0	0	0	0
1PWM	1PWMTYR113	THR113TYR	3304.83	3303.38	1.45	0	0	0	0	0	0	-	-	0	0	0	0	0	0	0	0	0	0	1	0	0	0	-1	0	0	0	0	0	NO	NO	NO	NO	NO	NO	NO	NO	NO	NO	0	0	0	0	0	0
1PWM	2PD9	VAL47ILE	3304.83	3309.72	-4.89	25	30	-5	0.18	0.18	0	G	G	-1	1	0	0	0	0	0	0	0	0	0	0	0	0	0	0	0	0	0	0	NO	NO	NO	NO	NO	NO	NO	NO	NO	NO	0	0	0	0	0	0
3MDM	3MDMALA306	THR306ALA	3803.54	3783.88	19.66	36	31	5	0.25	0.29	-0.04	H	H	0	0	0	0	0	0	0	0	0	0	0	0	0	0	-1	0	1	0	0	0	YES	Nar	O3	True	1	NO	NO	NO	NO	NO	0	0	0	0	0	0
1FLM	3A6R	GLU13GLN	8165.65	16321.28	-8155.63	67	79	-12	0.35	0.4	-0.05	-	-	0	0	0	-1	1	0	0	0	0	0	0	0	0	0	0	0	0	0	0	0	NO	NO	NO	NO	NO	NO	NO	NO	NO	NO	0	0	0	0	0	0
1FLM	3A6Q	GLU13THR	8165.65	8191.62	-25.97	67	90	-23	0.35	0.63	-0.29	-	-	0	0	0	-1	0	0	0	0	0	0	0	0	0	0	1	0	0	0	0	0	NO	NO	NO	NO	NO	NO	NO	NO	NO	NO	0	0	0	0	0	0
2V5V	2V5VLYS57	GLU57LYS	3524.84	3536.99	-12.15	36	62	-26	0.19	0.3	-0.12	E	E	0	0	0	-1	0	0	0	0	0	0	0	0	1	0	0	0	0	0	0	0	NO	NO	NO	NO	NO	NO	NO	NO	NO	NO	0	0	0	0	0	0
2V5V	2V5VARG57	GLU57ARG	3524.84	3559.32	-34.48	36	94	-58	0.19	0.38	-0.19	E	E	0	0	0	-1	0	0	0	0	0	0	0	1	0	0	0	0	0	0	0	0	NO	NO	NO	NO	NO	NO	NO	NO	NO	NO	0	0	0	0	0	0
1AKRGLY61	1AKR	GLY61ALA	3469.7	3483.72	-14.02	68	76	-8	0.81	0.72	0.09	-	-	0	0	0	0	0	0	0	0	0	0	0	0	0	0	0	0	1	-1	0	0	YES	Nar	Nam	False	1	YES	Nar	Nam	False	1	0	0	0	0	0	0
1AKWGLY61	1AKW	GLY61LEU	3496.99	3554.02	-57.03	68	119	-51	0.81	0.73	0.08	-	-	0	0	1	0	0	0	0	0	0	0	0	0	0	0	0	0	0	-1	0	0	YES	Nar	Nam	False	1	YES	Nar	Nam	False	1	0	0	0	0	0	0
1AKTGLY61	1AKT	GLY61ASN	3458.01	3507.48	-49.47	65	134	-69	0.77	0.85	-0.08	-	-	0	0	0	0	0	0	1	0	0	0	0	0	0	0	0	0	0	-1	0	0	YES	Nar	Nam	False	1	YES	Nar	Nam	False	1	0	0	0	0	0	0
1AZLGLY61	1AZL	GLY61VAL	3331.54	3375.24	-43.7	68	108	-40	0.81	0.76	0.05	-	-	1	0	0	0	0	0	0	0	0	0	0	0	0	0	0	0	0	-1	0	0	YES	Nar	Nam	False	1	YES	Nar	Nam	False	1	0	0	0	0	0	0
1FLM	1WLK	LEU122GLU	8165.65	16210.06	-8044.41	82	83	-1	0.5	0.43	0.07	-	-	0	0	-1	1	0	0	0	0	0	0	0	0	0	0	0	0	0	0	0	0	NO	NO	NO	NO	NO	NO	NO	NO	NO	NO	0	0	0	0	0	0
1FLM	3A20	LEU122LYS	8165.65	8167.94	-2.29	82	62	20	0.5	0.3	0.2	-	-	0	0	-1	0	0	0	0	0	0	0	0	0	1	0	0	0	0	0	0	0	NO	NO	NO	NO	NO	NO	NO	NO	NO	NO	0	0	0	0	0	0
1FLM	1WLI	LEU122TYR	8165.65	8321.86	-156.21	82	110	-28	0.5	0.5	0	-	-	0	0	-1	0	0	0	0	0	0	0	1	0	0	0	0	0	0	0	0	0	NO	NO	NO	NO	NO	YES	O2	O2	True	1	0	0	0	0	0	0
3HY8ARG229	3HY8	ARG229TRP	9502.22	9516.41	-14.19	25	24	1	0.1	0.11	0	E	E	0	0	0	0	0	0	0	0	1	0	0	-1	0	0	0	0	0	0	0	0	NO	NO	NO	NO	NO	NO	NO	NO	NO	NO	0	0	0	0	0	0
3HY8	3HY8GLN229	TRP229GLN	9516.41	9473.39	43.02	24	23	1	0.11	0.12	-0.01	E	E	0	0	0	0	1	0	0	0	-1	0	0	0	0	0	0	0	0	0	0	0	NO	NO	NO	NO	NO	NO	NO	NO	NO	NO	0	0	0	0	0	0
1FLV	1FLVALA57	TRP57ALA	3484.04	3387.61	96.43	85	27	58	0.37	0.25	0.12	E	E	0	0	0	0	0	0	0	0	-1	0	0	0	0	0	0	0	1	0	0	0	YES	O3	Nar	True	1	NO	NO	NO	NO	NO	0	0	0	0	0	0
2V5VTRP57	2V5V	TRP57GLU	3575.83	3524.84	50.99	104	36	68	0.46	0.19	0.27	E	E	0	0	0	1	0	0	0	0	-1	0	0	0	0	0	0	0	0	0	0	0	NO	NO	NO	NO	NO	NO	NO	NO	NO	NO	0	0	0	0	0	0
1FLV	1FLVPHE57	TRP57PHE	3484.04	3455.69	28.35	85	89	-4	0.37	0.45	-0.08	E	E	0	0	0	0	0	0	0	0	-1	1	0	0	0	0	0	0	0	0	0	0	YES	O3	Nar	True	1	NO	NO	NO	NO	NO	0	0	0	0	0	0
1FLV	1FLVLEU57	TRP57LEU	3484.04	3429.81	54.23	85	45	40	0.37	0.27	0.1	E	E	0	0	1	0	0	0	0	0	-1	0	0	0	0	0	0	0	0	0	0	0	YES	O3	Nar	True	1	NO	NO	NO	NO	NO	0	0	0	0	0	0
1FLV	1FLVTYR57	TRP57TYR	3484.04	3467.03	17.01	85	103	-18	0.37	0.46	-0.09	E	E	0	0	0	0	0	0	0	0	-1	0	1	0	0	0	0	0	0	0	0	0	YES	O3	Nar	True	1	NO	NO	NO	NO	NO	0	0	0	0	0	0
1FLV	1FLVALA94	TYR94ALA	3484.04	3397.91	86.13	124	33	91	0.56	0.31	0.25	T	S	0	0	0	0	0	0	0	0	0	0	-1	0	0	0	0	0	1	0	0	0	NO	NO	NO	NO	NO	NO	NO	NO	NO	NO	0	0	0	0	0	0
1FLV	1FLVPHE94	TYR94PHE	3484.04	3471.01	13.03	124	85	39	0.56	0.43	0.13	T	T	0	0	0	0	0	0	0	0	0	1	-1	0	0	0	0	0	0	0	0	0	NO	NO	NO	NO	NO	NO	NO	NO	NO	NO	0	0	0	0	0	0
1FLV	1FLVTRP94	TYR94TRP	3484.04	3494.16	-10.12	124	67	57	0.56	0.3	0.26	T	T	0	0	0	0	0	0	0	0	1	0	-1	0	0	0	0	0	0	0	0	0	NO	NO	NO	NO	NO	NO	NO	NO	NO	NO	0	0	0	0	0	0
1AKU	1AKUASN95	ALA95ASN	3752.44	3787.62	-35.18	23	63	-40	0.22	0.4	-0.18	-	-	0	0	0	0	0	0	1	0	0	0	0	0	0	0	0	0	-1	0	0	0	YES	O2	Nam	False	1	YES	O2	Nam	False	1	0	0	0	0	0	0
1AKUASP95	1AKU	ASP95ALA	3786.26	3752.44	33.82	60	23	37	0.37	0.22	0.15	-	-	0	0	0	0	0	-1	0	0	0	0	0	0	0	0	0	0	1	0	0	0	YES	O2	Nam	False	1	YES	O2	Nam	False	1	0	0	0	0	0	0
1C7EASP95	1C7E	ASP95GLU	3718.93	3734.09	-15.16	79	98	-19	0.48	0.51	-0.02	-	-	0	0	0	1	0	-1	0	0	0	0	0	0	0	0	0	0	0	0	0	0	YES	Nar	Nam	False	1	YES	Nar	Nam	False	1	0	0	0	0	0	0
1AKQ	1AKQASN95	ALA95ASN	3724.09	3758.57	-34.48	29	70	-41	0.27	0.45	-0.17	-	-	0	0	0	0	0	0	1	0	0	0	0	0	0	0	0	0	-1	0	0	0	YES	O2	Nam	False	1	YES	O2	Nam	False	1	0	0	0	0	0	0
1AKQASP95	1AKQ	ASP95ALA	3757.87	3724.09	33.78	68	29	39	0.42	0.27	0.14	-	-	0	0	0	0	0	-1	0	0	0	0	0	0	0	0	0	0	1	0	0	0	YES	O2	Nam	False	1	YES	O2	Nam	False	1	0	0	0	0	0	0
1C7FASP95	1C7F	ASP95GLU	3737.06	3750.27	-13.21	74	96	-22	0.45	0.49	-0.04	-	-	0	0	0	1	0	-1	0	0	0	0	0	0	0	0	0	0	0	0	0	0	YES	Nar	Nam	False	1	YES	O2	Nam	False	1	0	0	0	0	0	0
1AKV	1AKVGLU95	ALA95GLU	3709.96	3758.62	-48.66	32	98	-66	0.3	0.51	-0.2	-	-	0	0	0	1	0	0	0	0	0	0	0	0	0	0	0	0	-1	0	0	0	YES	O2	Nam	False	1	YES	O2	Nam	False	1	0	0	0	0	0	0
1AKV	1AKVASN95	ALA95ASN	3709.96	3745.06	-35.1	32	70	-38	0.3	0.45	-0.14	-	-	0	0	0	0	0	0	1	0	0	0	0	0	0	0	0	0	-1	0	0	0	YES	O2	Nam	False	1	YES	O2	Nam	False	1	0	0	0	0	0	0
1AKVASP95	1AKV	ASP95ALA	3742.78	3709.96	32.82	78	32	46	0.48	0.3	0.18	-	-	0	0	0	0	0	-1	0	0	0	0	0	0	0	0	0	0	1	0	0	0	YES	O2	Nam	False	1	YES	O2	Nam	False	1	0	0	0	0	0	0
2G71	2G71ALA57	LYS57ALA	4823.47	4766.87	56.6	15	11	4	0.07	0.1	-0.03	H	H	0	0	0	0	0	0	0	0	0	0	0	0	-1	0	0	0	1	0	0	0	YES	O2	N3	True	1	NO	NO	NO	NO	NO	0	0	0	0	0	0
3CL0HIS274	3CL0	HIS274TYR	14290.69	14307.59	-16.9	0	0	0	0	0	0	-	-	0	0	0	0	0	0	0	-1	0	0	1	0	0	0	0	0	0	0	0	0	NO	NO	NO	NO	NO	NO	NO	NO	NO	NO	0	0	0	0	0	0
4B7J	4B7JTYR275	HIS275TYR	14255.78	14251.4	4.38	0	0	0	0	0	0	-	-	0	0	0	0	0	0	0	-1	0	0	1	0	0	0	0	0	0	0	0	0	NO	NO	NO	NO	NO	NO	NO	NO	NO	NO	0	0	0	0	0	0
4B7JILE223	4B7J	ILE223ARG	14222.71	14255.78	-33.07	25	50	-25	0.15	0.2	-0.05	-	-	0	-1	0	0	0	0	0	0	0	0	0	1	0	0	0	0	0	0	0	0	NO	NO	NO	NO	NO	NO	NO	NO	NO	NO	0	0	0	0	0	0
3CL2ASN294	3CL2	ASN294SER	14525.1	14506.8	18.3	13	10	3	0.08	0.08	0.01	-	T	0	0	0	0	0	0	-1	0	0	0	0	0	0	1	0	0	0	0	0	0	NO	NO	NO	NO	NO	NO	NO	NO	NO	NO	0	0	0	0	0	0
2R43ILE50	2R43	ILE50VAL	4710.21	4689.32	20.89	36	18	18	0.21	0.13	0.09	T	T	1	-1	0	0	0	0	0	0	0	0	0	0	0	0	0	0	0	0	0	0	YES	O2	Nam	False	1	YES	O2	Nam	False	1	0	0	0	0	0	0
2R3WILE84	2R3W	ILE84VAL	4682.49	4667.84	14.65	13	9	4	0.08	0.06	0.01	E	E	1	-1	0	0	0	0	0	0	0	0	0	0	0	0	0	0	0	0	0	0	NO	NO	NO	NO	NO	NO	NO	NO	NO	NO	0	0	0	0	0	0
2R3TILE50	2R3T	ILE50VAL	4678.32	4662.65	15.67	18	20	-2	0.11	0.14	-0.03	T	T	1	-1	0	0	0	0	0	0	0	0	0	0	0	0	0	0	0	0	0	0	YES	O2	Nam	False	1	YES	O2	Nam	False	1	0	0	0	0	0	0
2R38ILE84	2R38	ILE84VAL	4683.89	4670.32	13.57	13	7	6	0.08	0.05	0.03	E	E	1	-1	0	0	0	0	0	0	0	0	0	0	0	0	0	0	0	0	0	0	NO	NO	NO	NO	NO	NO	NO	NO	NO	NO	0	0	0	0	0	0
3AH4	3AH4ILE179	PHE179ILE	3264.85	3237.74	27.11	107	123	-16	0.54	0.73	-0.18	-	-	0	1	0	0	0	0	0	0	0	-1	0	0	0	0	0	0	0	0	0	0	NO	NO	NO	NO	NO	NO	NO	NO	NO	NO	0	0	0	0	0	0
3AH4	3AH4ALA176	TRP176ALA	3264.85	3163.74	101.11	98	18	80	0.43	0.17	0.26	E	E	0	0	0	0	0	0	0	0	-1	0	0	0	0	0	0	0	1	0	0	0	NO	NO	NO	NO	NO	NO	NO	NO	NO	NO	0	0	0	0	0	0
3OKP	3OKPALA13	ASP13ALA	3066.9	3092.18	-25.28	35	14	21	0.21	0.13	0.08	-	-	0	0	0	0	0	-1	0	0	0	0	0	0	0	0	0	0	1	0	0	0	NO	NO	NO	NO	NO	NO	NO	NO	NO	NO	0	0	0	0	0	0
3OKP	3OKPASN13	ASP13ASN	3066.9	3092.18	-25.28	35	35	0	0.21	0.22	-0.01	-	-	0	0	0	0	0	-1	1	0	0	0	0	0	0	0	0	0	0	0	0	0	NO	NO	NO	NO	NO	NO	NO	NO	NO	NO	0	0	0	0	0	0
3OKP	3OKPASP290	GLU290ASP	3066.9	3076.57	-9.67	14	3	11	0.07	0.02	0.05	-	-	0	0	0	-1	0	1	0	0	0	0	0	0	0	0	0	0	0	0	0	0	NO	NO	NO	NO	NO	NO	NO	NO	NO	NO	0	0	0	0	0	0
3OKP	3OKPGLN290	GLU290GLN	3066.9	3086.03	-19.13	14	4	10	0.07	0.02	0.05	-	-	0	0	0	-1	1	0	0	0	0	0	0	0	0	0	0	0	0	0	0	0	NO	NO	NO	NO	NO	NO	NO	NO	NO	NO	0	0	0	0	0	0
3OKP	3OKPPRO123	GLY123PRO	3066.9	3092.18	-25.28	29	43	-14	0.35	0.32	0.03	H	H	0	0	0	0	0	0	0	0	0	0	0	0	0	0	0	0	0	-1	1	0	NO	NO	NO	NO	NO	NO	NO	NO	NO	NO	0	0	0	0	0	0
3OKP	3OKPTRP20	GLY20TRP	3066.9	3204.82	-137.92	64	200	-136	0.76	0.88	-0.12	H	H	0	0	0	0	0	0	0	0	1	0	0	0	0	0	0	0	0	-1	0	0	NO	NO	NO	NO	NO	YES	O2	Nar	True	1	0	0	0	0	0	0
3OKP	3OKPSER291	GLY291SER	3066.9	3111.69	-44.79	15	21	-6	0.18	0.16	0.02	S	S	0	0	0	0	0	0	0	0	0	0	0	0	0	1	0	0	0	-1	0	0	NO	NO	NO	NO	NO	NO	NO	NO	NO	NO	0	0	0	0	0	0
3OKP	3OKPSER118	HIS118SER	3066.9	3092.18	-25.28	23	30	-7	0.12	0.23	-0.11	-	-	0	0	0	0	0	0	0	-1	0	0	0	0	0	1	0	0	0	0	0	0	NO	NO	NO	NO	NO	NO	NO	NO	NO	NO	0	0	0	0	0	0
3OKP	3OKPALA21	ILE21ALA	3066.9	3092.49	-25.59	42	23	19	0.25	0.22	0.03	H	H	0	-1	0	0	0	0	0	0	0	0	0	0	0	0	0	0	1	0	0	0	NO	NO	NO	NO	NO	NO	NO	NO	NO	NO	0	0	0	0	0	0
3OKP	3OKPSER21	ILE21SER	3066.9	3092.49	-25.59	42	20	22	0.25	0.15	0.09	H	H	0	-1	0	0	0	0	0	0	0	0	0	0	0	1	0	0	0	0	0	0	NO	NO	NO	NO	NO	NO	NO	NO	NO	NO	0	0	0	0	0	0
3OKP	3OKPGLN211	LYS211GLN	3066.9	3083.87	-16.97	15	5	10	0.07	0.03	0.05	G	G	0	0	0	0	1	0	0	0	0	0	0	0	-1	0	0	0	0	0	0	0	NO	NO	NO	NO	NO	NO	NO	NO	NO	NO	0	0	0	0	0	0
3OKP	3OKPALA12	ASN12ALA	3066.9	3092.18	-25.28	40	21	19	0.25	0.2	0.06	S	S	0	0	0	0	0	0	-1	0	0	0	0	0	0	0	0	0	1	0	0	0	NO	NO	NO	NO	NO	NO	NO	NO	NO	NO	0	0	0	0	0	0
3OKP	3OKPALA22	GLN22ALA	3066.9	3092.18	-25.28	14	8	6	0.07	0.08	0	H	H	0	0	0	0	-1	0	0	0	0	0	0	0	0	0	0	0	1	0	0	0	NO	NO	NO	NO	NO	NO	NO	NO	NO	NO	0	0	0	0	0	0
3OKP	3OKPSER206	ARG206SER	3066.9	3021.79	45.11	136	60	76	0.55	0.46	0.09	-	-	0	0	0	0	0	0	0	0	0	0	0	-1	0	1	0	0	0	0	0	0	NO	NO	NO	NO	NO	NO	NO	NO	NO	NO	0	0	0	0	0	0
3OKP	3OKPSER210	ARG210SER	3066.9	3029.28	37.62	21	8	13	0.08	0.06	0.02	G	G	0	0	0	0	0	0	0	0	0	0	0	-1	0	1	0	0	0	0	0	0	YES	O3	Ng+	True	1	NO	NO	NO	NO	NO	0	0	0	0	0	0
3OKP	3OKPGLY205	SER205GLY	3066.9	3071.09	-4.19	15	16	-1	0.12	0.19	-0.08	S	S	0	0	0	0	0	0	0	0	0	0	0	0	0	-1	0	0	0	1	0	0	YES	Nar	Nam	False	1	YES	Nar	Nam	False	1	0	0	0	0	0	0
1A4H	1A4HGLY88	GLU88GLY	7686.05	7623.28	62.77	86	14	72	0.44	0.17	0.28	H	H	0	0	0	-1	0	0	0	0	0	0	0	0	0	0	0	0	0	1	0	0	NO	NO	NO	NO	NO	NO	NO	NO	NO	NO	0	0	0	0	0	0
1A4H	1A4HARG44	LYS44ARG	7686.05	7715.14	-29.09	98	134	-36	0.48	0.54	-0.06	H	H	0	0	0	0	0	0	0	0	0	0	0	1	-1	0	0	0	0	0	0	0	YES	O3	N3	True	1	YES	O3	Ng+	True	1	0	0	0	0	0	0
1A4H	1A4HASN98	LYS98ASN	7686.05	7660.14	25.91	98	57	41	0.48	0.36	0.11	-	-	0	0	0	0	0	0	1	0	0	0	0	0	-1	0	0	0	0	0	0	0	NO	NO	NO	NO	NO	NO	NO	NO	NO	NO	0	0	0	0	0	0
1A4H	1A4HVAL89	LEU89VAL	7686.05	7666.65	19.4	0	1	-1	0	0.01	-0.01	H	H	1	0	-1	0	0	0	0	0	0	0	0	0	0	0	0	0	0	0	0	0	NO	NO	NO	NO	NO	NO	NO	NO	NO	NO	0	0	0	0	0	0
1A4H	1A4HILE93	LEU93ILE	7686.05	7679.56	6.49	15	21	-6	0.09	0.12	-0.03	T	T	0	1	-1	0	0	0	0	0	0	0	0	0	0	0	0	0	0	0	0	0	NO	NO	NO	NO	NO	NO	NO	NO	NO	NO	0	0	0	0	0	0
1A4H	1A4HLEU92	ASN92LEU	7686.05	7698.42	-12.37	100	93	7	0.64	0.57	0.07	H	H	0	0	1	0	0	0	-1	0	0	0	0	0	0	0	0	0	0	0	0	0	NO	NO	NO	NO	NO	NO	NO	NO	NO	NO	0	0	0	0	0	0
1A4H	1A4HMET136	VAL136MET	7686.05	7701.13	-15.08	1	2	-1	0.01	0.01	0	E	E	-1	0	0	0	0	0	0	0	0	0	0	0	0	0	0	1	0	0	0	0	NO	NO	NO	NO	NO	NO	NO	NO	NO	NO	0	0	0	0	0	0
3OKC	3OKCALA13	ASP13ALA	2988.45	3037.69	-49.24	39	17	22	0.24	0.16	0.08	-	-	0	0	0	0	0	-1	0	0	0	0	0	0	0	0	0	0	1	0	0	0	NO	NO	NO	NO	NO	NO	NO	NO	NO	NO	0	0	0	0	0	0
3OKC	3OKCASN13	ASP13ASN	2988.45	3037.69	-49.24	39	33	6	0.24	0.21	0.03	-	-	0	0	0	0	0	-1	1	0	0	0	0	0	0	0	0	0	0	0	0	0	NO	NO	NO	NO	NO	NO	NO	NO	NO	NO	0	0	0	0	0	0
3ZY2	3ZY2ALA242	ASP242ALA	9016.68	8986.1	30.58	28	25	3	0.17	0.24	-0.06	-	-	0	0	0	0	0	-1	0	0	0	0	0	0	0	0	0	0	1	0	0	0	NO	NO	NO	NO	NO	NO	NO	NO	NO	NO	0	0	0	0	0	0
3ZY2	3ZY2ALA244	ASP244ALA	9016.68	9017	-0.32	92	41	51	0.56	0.39	0.18	H	H	0	0	0	0	0	-1	0	0	0	0	0	0	0	0	0	0	1	0	0	0	NO	NO	NO	NO	NO	NO	NO	NO	NO	NO	0	0	0	0	0	0
3OKC	3OKCASP290	GLU290ASP	2988.45	3019.23	-30.78	14	2	12	0.07	0.01	0.06	-	-	0	0	0	-1	0	1	0	0	0	0	0	0	0	0	0	0	0	0	0	0	NO	NO	NO	NO	NO	NO	NO	NO	NO	NO	0	0	0	0	0	0
3OKC	3OKCGLN290	GLU290GLN	2988.45	3033.71	-45.26	14	6	8	0.07	0.03	0.04	-	-	0	0	0	-1	1	0	0	0	0	0	0	0	0	0	0	0	0	0	0	0	NO	NO	NO	NO	NO	NO	NO	NO	NO	NO	0	0	0	0	0	0
3ZY2	3ZY2ALA199	PHE199ALA	9016.68	8946.81	69.87	7	14	-7	0.04	0.13	-0.1	S	S	0	0	0	0	0	0	0	0	0	-1	0	0	0	0	0	0	1	0	0	0	NO	NO	NO	NO	NO	NO	NO	NO	NO	NO	0	0	0	0	0	0
3ZY2	3ZY2ALA261	PHE261ALA	9016.68	8948.56	68.12	19	24	-5	0.1	0.23	-0.13	T	T	0	0	0	0	0	0	0	0	0	-1	0	0	0	0	0	0	1	0	0	0	NO	NO	NO	NO	NO	NO	NO	NO	NO	NO	0	0	0	0	0	0
3ZY2	3ZY2ALA357	PHE357ALA	9016.68	8948.21	68.47	33	29	4	0.17	0.27	-0.11	H	H	0	0	0	0	0	0	0	0	0	-1	0	0	0	0	0	0	1	0	0	0	YES	O3	Nam	False	1	YES	O3	Nam	False	1	0	0	0	0	0	0
3OKC	3OKCPRO123	GLY123PRO	2988.45	3037.69	-49.24	32	49	-17	0.38	0.36	0.02	H	H	0	0	0	0	0	0	0	0	0	0	0	0	0	0	0	0	0	-1	1	0	NO	NO	NO	NO	NO	NO	NO	NO	NO	NO	0	0	0	0	0	0
3OKC	3OKCTRP20	GLY20TRP	2988.45	3148.64	-160.19	63	114	-51	0.75	0.5	0.25	H	H	0	0	0	0	0	0	0	0	1	0	0	0	0	0	0	0	0	-1	0	0	NO	NO	NO	NO	NO	NO	NO	NO	NO	NO	0	0	0	0	0	0
3OKC	3OKCSER291	GLY291SER	2988.45	3056.29	-67.84	13	30	-17	0.15	0.23	-0.08	S	-	0	0	0	0	0	0	0	0	0	0	0	0	0	1	0	0	0	-1	0	0	NO	NO	NO	NO	NO	NO	NO	NO	NO	NO	0	0	0	0	0	0
3OKC	3OKCSER118	HIS118SER	2988.45	3037.69	-49.24	22	24	-2	0.12	0.18	-0.07	-	-	0	0	0	0	0	0	0	-1	0	0	0	0	0	1	0	0	0	0	0	0	NO	NO	NO	NO	NO	NO	NO	NO	NO	NO	0	0	0	0	0	0
3OKC	3OKCALA21	ILE21ALA	2988.45	3038.52	-50.07	25	22	3	0.15	0.21	-0.06	H	H	0	-1	0	0	0	0	0	0	0	0	0	0	0	0	0	0	1	0	0	0	NO	NO	NO	NO	NO	NO	NO	NO	NO	NO	0	0	0	0	0	0
3OKC	3OKCSER21	ILE21SER	2988.45	3038.36	-49.91	25	27	-2	0.15	0.21	-0.06	H	H	0	-1	0	0	0	0	0	0	0	0	0	0	0	1	0	0	0	0	0	0	NO	NO	NO	NO	NO	NO	NO	NO	NO	NO	0	0	0	0	0	0
3OKC	3OKCGLN211	LYS211GLN	2988.45	3028	-39.55	18	7	11	0.09	0.04	0.05	G	G	0	0	0	0	1	0	0	0	0	0	0	0	-1	0	0	0	0	0	0	0	NO	NO	NO	NO	NO	NO	NO	NO	NO	NO	0	0	0	0	0	0
1TPZ	1TQ4	LYS48ALA	3580.56	3532.73	47.83	144	81	63	0.7	0.76	-0.06	H	H	0	0	0	0	0	0	0	0	0	0	0	0	-1	0	0	0	1	0	0	0	NO	NO	NO	NO	NO	NO	NO	NO	NO	NO	0	0	0	0	0	0
1TPZ	1TPZGLU48	LYS48GLU	3580.56	3580.56	0	144	152	-8	0.7	0.78	-0.08	H	H	0	0	0	1	0	0	0	0	0	0	0	0	-1	0	0	0	0	0	0	0	NO	NO	NO	NO	NO	NO	NO	NO	NO	NO	0	0	0	0	0	0
1TPZ	1TPZARG44	LEU44ARG	3580.56	3580.56	0	99	166	-67	0.6	0.67	-0.07	H	H	0	0	-1	0	0	0	0	0	0	0	0	1	0	0	0	0	0	0	0	0	NO	NO	NO	NO	NO	NO	NO	NO	NO	NO	0	0	0	0	0	0
1TPZ	1TPZALA173	MET173ALA	3580.56	3580.56	0	159	76	83	0.85	0.72	0.13	T	H	0	0	0	0	0	0	0	0	0	0	0	0	0	0	0	-1	1	0	0	0	NO	NO	NO	NO	NO	NO	NO	NO	NO	NO	0	0	0	0	0	0
3OKC	3OKCALA12	ASN12ALA	2988.45	3037.69	-49.24	40	22	18	0.25	0.21	0.05	S	S	0	0	0	0	0	0	-1	0	0	0	0	0	0	0	0	0	1	0	0	0	NO	NO	NO	NO	NO	NO	NO	NO	NO	NO	0	0	0	0	0	0
3ZY2	3ZY2ALA43	ASN43ALA	9016.68	8983.71	32.97	12	7	5	0.08	0.07	0.01	H	H	0	0	0	0	0	0	-1	0	0	0	0	0	0	0	0	0	1	0	0	0	YES	O2	Nam	True	1	YES	O2	Nam	False	1	0	0	0	0	0	0
3OKC	3OKCALA22	GLN22ALA	2988.45	3037.69	-49.24	13	7	6	0.07	0.07	0	H	H	0	0	0	0	-1	0	0	0	0	0	0	0	0	0	0	0	1	0	0	0	NO	NO	NO	NO	NO	NO	NO	NO	NO	NO	0	0	0	0	0	0
3OKC	3OKCSER206	ARG206SER	2988.45	2967.03	21.42	137	60	77	0.55	0.46	0.09	-	-	0	0	0	0	0	0	0	0	0	0	0	-1	0	1	0	0	0	0	0	0	NO	NO	NO	NO	NO	NO	NO	NO	NO	NO	0	0	0	0	0	0
3OKC	3OKCSER210	ARG210SER	2988.45	2967.56	20.89	35	15	20	0.14	0.12	0.03	G	G	0	0	0	0	0	0	0	0	0	0	0	-1	0	1	0	0	0	0	0	0	NO	NO	NO	NO	NO	NO	NO	NO	NO	NO	0	0	0	0	0	0
3ZY2	3ZY2LYS240	ARG240LYS	9016.68	8997.57	19.11	29	30	-1	0.12	0.15	-0.03	-	-	0	0	0	0	0	0	0	0	0	0	0	-1	1	0	0	0	0	0	0	0	YES	O3	Ng+	True	1	YES	O3	N3	True	1	0	0	0	0	0	0
3ZY2	3ZY2ALA40	ARG40ALA	9016.68	8938.2	78.48	126	63	63	0.51	0.59	-0.09	S	S	0	0	0	0	0	0	0	0	0	0	0	-1	0	0	0	0	1	0	0	0	YES	O3	Ng+	True	1	YES	O2	Nam	False	1	0	0	0	0	0	0
1TPZ	1TPZARG172	SER172ARG	3580.56	3580.56	0	55	148	-93	0.42	0.6	-0.17	H	H	0	0	0	0	0	0	0	0	0	0	0	1	0	-1	0	0	0	0	0	0	NO	NO	NO	NO	NO	NO	NO	NO	NO	NO	0	0	0	0	0	0
3OKC	3OKCGLY205	SER205GLY	2988.45	3016.32	-27.87	17	19	-2	0.13	0.23	-0.1	S	S	0	0	0	0	0	0	0	0	0	0	0	0	0	-1	0	0	0	1	0	0	NO	NO	NO	NO	NO	NO	NO	NO	NO	NO	0	0	0	0	0	0
3ZY2	3ZY2ALA245	TRP245ALA	9016.68	8920.69	95.99	5	12	-7	0.02	0.11	-0.09	H	H	0	0	0	0	0	0	0	0	-1	0	0	0	0	0	0	0	1	0	0	0	NO	NO	NO	NO	NO	NO	NO	NO	NO	NO	0	0	0	0	0	0
3MDR	3MDRALA306	THR306ALA	2214.08	2187.9	26.18	43	37	6	0.3	0.35	-0.05	H	H	0	0	0	0	0	0	0	0	0	0	0	0	0	0	-1	0	1	0	0	0	YES	N3	O3	True	1	NO	NO	NO	NO	NO	0	0	0	0	0	0
1Q6C	1Q6E	GLU178TYR	5557.5	5577.23	-19.73	3	2	1	0.02	0.01	0.01	E	E	0	0	0	-1	0	0	0	0	0	0	1	0	0	0	0	0	0	0	0	0	NO	NO	NO	NO	NO	NO	NO	NO	NO	NO	0	0	0	0	0	0
1Q6C	1Q6D	MET51THR	5557.5	5572.33	-14.83	2	3	-1	0.01	0.02	-0.01	E	E	0	0	0	0	0	0	0	0	0	0	0	0	0	0	1	-1	0	0	0	0	NO	NO	NO	NO	NO	NO	NO	NO	NO	NO	0	0	0	0	0	0
1Q6C	1Q6G	ASN340THR	5557.5	5587.61	-30.11	1	2	-1	0.01	0.01	-0.01	E	E	0	0	0	0	0	0	-1	0	0	0	0	0	0	0	1	0	0	0	0	0	NO	NO	NO	NO	NO	NO	NO	NO	NO	NO	0	0	0	0	0	0
2V8L	2V8LALA68	GLU68ALA	1629.38	1583.87	45.51	15	6	9	0.08	0.06	0.02	E	E	0	0	0	-1	0	0	0	0	0	0	0	0	0	0	0	0	1	0	0	0	YES	O2	O3	True	0	NO	NO	NO	NO	NO	0	0	0	0	0	0
2V8L	2V8LALA58	PHE58ALA	1629.38	1561.64	67.74	104	69	35	0.53	0.65	-0.12	E	E	0	0	0	0	0	0	0	0	0	-1	0	0	0	0	0	0	1	0	0	0	NO	NO	NO	NO	NO	NO	NO	NO	NO	NO	0	0	0	0	0	0
2V8L	2V8LALA34	LYS34ALA	1629.38	1576.25	53.13	31	27	4	0.15	0.25	-0.1	E	E	0	0	0	0	0	0	0	0	0	0	0	0	-1	0	0	0	1	0	0	0	YES	O3	Nam	False	1	YES	O3	Nam	False	1	0	0	0	0	0	0
2V8L	2V8LALA101	ASN101ALA	1629.38	1629.39	-0.01	30	8	22	0.19	0.08	0.12	-	-	0	0	0	0	0	0	-1	0	0	0	0	0	0	0	0	0	1	0	0	0	NO	NO	NO	NO	NO	NO	NO	NO	NO	NO	0	0	0	0	0	0
2V8L	2V8LALA29	ASN29ALA	1629.38	1598.05	31.33	83	47	36	0.53	0.44	0.09	-	-	0	0	0	0	0	0	-1	0	0	0	0	0	0	0	0	0	1	0	0	0	YES	O3	Nam	True	1	NO	NO	NO	NO	NO	0	0	0	0	0	0
2V8L	2V8LALA50	ASN50ALA	1629.38	1629.39	-0.01	78	36	42	0.5	0.34	0.16	T	T	0	0	0	0	0	0	-1	0	0	0	0	0	0	0	0	0	1	0	0	0	NO	NO	NO	NO	NO	NO	NO	NO	NO	NO	0	0	0	0	0	0
2V8L	2V8LALA96	ASN96ALA	1629.38	1629.39	-0.01	65	35	30	0.41	0.33	0.08	-	-	0	0	0	0	0	0	-1	0	0	0	0	0	0	0	0	0	1	0	0	0	NO	NO	NO	NO	NO	NO	NO	NO	NO	NO	0	0	0	0	0	0
2V8L	2V8LALA32	TYR32ALA	1629.38	1551.5	77.88	222	100	122	1	0.94	0.06	S	S	0	0	0	0	0	0	0	0	0	0	-1	0	0	0	0	0	1	0	0	0	YES	O3	O3	True	1	YES	O2	O3	False	0	0	0	0	0	0	0
2V8L	2V8LALA67	TYR67ALA	1629.38	1629.51	-0.13	17	12	5	0.08	0.11	-0.04	E	E	0	0	0	0	0	0	0	0	0	0	-1	0	0	0	0	0	1	0	0	0	NO	NO	NO	NO	NO	NO	NO	NO	NO	NO	0	0	0	0	0	0
2V8L	2V8LALA83	TYR83ALA	1629.38	1629.39	-0.01	26	14	12	0.12	0.13	-0.01	E	E	0	0	0	0	0	0	0	0	0	0	-1	0	0	0	0	0	1	0	0	0	NO	NO	NO	NO	NO	NO	NO	NO	NO	NO	0	0	0	0	0	0
2V8L	2V8LALA93	TYR93ALA	1629.38	1630.05	-0.67	69	22	47	0.31	0.21	0.1	E	E	0	0	0	0	0	0	0	0	0	0	-1	0	0	0	0	0	1	0	0	0	NO	NO	NO	NO	NO	NO	NO	NO	NO	NO	0	0	0	0	0	0
2V8L	2V8LALA94	TYR94ALA	1629.38	1629.39	-0.01	119	52	67	0.54	0.49	0.05	E	E	0	0	0	0	0	0	0	0	0	0	-1	0	0	0	0	0	1	0	0	0	NO	NO	NO	NO	NO	NO	NO	NO	NO	NO	0	0	0	0	0	0
2V8L	2V8LALA68	GLU68ALA	1629.38	1583.87	45.51	15	6	9	0.08	0.06	0.02	E	E	0	0	0	-1	0	0	0	0	0	0	0	0	0	0	0	0	1	0	0	0	YES	O2	O3	True	0	NO	NO	NO	NO	NO	0	0	0	0	0	0
2V8L	2V8LALA58	PHE58ALA	1629.38	1561.64	67.74	104	69	35	0.53	0.65	-0.12	E	E	0	0	0	0	0	0	0	0	0	-1	0	0	0	0	0	0	1	0	0	0	NO	NO	NO	NO	NO	NO	NO	NO	NO	NO	0	0	0	0	0	0
2V8L	2V8LALA34	LYS34ALA	1629.38	1576.25	53.13	31	27	4	0.15	0.25	-0.1	E	E	0	0	0	0	0	0	0	0	0	0	0	0	-1	0	0	0	1	0	0	0	YES	O3	Nam	False	1	YES	O3	Nam	False	1	0	0	0	0	0	0
2V8L	2V8LALA101	ASN101ALA	1629.38	1629.39	-0.01	30	8	22	0.19	0.08	0.12	-	-	0	0	0	0	0	0	-1	0	0	0	0	0	0	0	0	0	1	0	0	0	NO	NO	NO	NO	NO	NO	NO	NO	NO	NO	0	0	0	0	0	0
2V8L	2V8LALA29	ASN29ALA	1629.38	1598.05	31.33	83	47	36	0.53	0.44	0.09	-	-	0	0	0	0	0	0	-1	0	0	0	0	0	0	0	0	0	1	0	0	0	YES	O3	Nam	True	1	NO	NO	NO	NO	NO	0	0	0	0	0	0
2V8L	2V8LALA50	ASN50ALA	1629.38	1629.39	-0.01	78	36	42	0.5	0.34	0.16	T	T	0	0	0	0	0	0	-1	0	0	0	0	0	0	0	0	0	1	0	0	0	NO	NO	NO	NO	NO	NO	NO	NO	NO	NO	0	0	0	0	0	0
2V8L	2V8LALA96	ASN96ALA	1629.38	1629.39	-0.01	65	35	30	0.41	0.33	0.08	-	-	0	0	0	0	0	0	-1	0	0	0	0	0	0	0	0	0	1	0	0	0	NO	NO	NO	NO	NO	NO	NO	NO	NO	NO	0	0	0	0	0	0
2V8L	2V8LALA47	TRP47ALA	1629.38	1629.39	-0.01	56	48	8	0.25	0.45	-0.21	-	-	0	0	0	0	0	0	0	0	-1	0	0	0	0	0	0	0	1	0	0	0	NO	NO	NO	NO	NO	NO	NO	NO	NO	NO	0	0	0	0	0	0
2V8L	2V8LALA32	TYR32ALA	1629.38	1551.5	77.88	222	100	122	1	0.94	0.06	S	S	0	0	0	0	0	0	0	0	0	0	-1	0	0	0	0	0	1	0	0	0	YES	O3	O3	True	1	YES	O2	O3	False	0	0	0	0	0	0	0
2V8L	2V8LALA67	TYR67ALA	1629.38	1629.51	-0.13	17	12	5	0.08	0.11	-0.04	E	E	0	0	0	0	0	0	0	0	0	0	-1	0	0	0	0	0	1	0	0	0	NO	NO	NO	NO	NO	NO	NO	NO	NO	NO	0	0	0	0	0	0
2V8L	2V8LALA83	TYR83ALA	1629.38	1629.39	-0.01	26	14	12	0.12	0.13	-0.01	E	E	0	0	0	0	0	0	0	0	0	0	-1	0	0	0	0	0	1	0	0	0	NO	NO	NO	NO	NO	NO	NO	NO	NO	NO	0	0	0	0	0	0
2V8L	2V8LALA93	TYR93ALA	1629.38	1630.05	-0.67	69	22	47	0.31	0.21	0.1	E	E	0	0	0	0	0	0	0	0	0	0	-1	0	0	0	0	0	1	0	0	0	NO	NO	NO	NO	NO	NO	NO	NO	NO	NO	0	0	0	0	0	0
2V8L	2V8LALA94	TYR94ALA	1629.38	1629.39	-0.01	119	52	67	0.54	0.49	0.05	E	E	0	0	0	0	0	0	0	0	0	0	-1	0	0	0	0	0	1	0	0	0	NO	NO	NO	NO	NO	NO	NO	NO	NO	NO	0	0	0	0	0	0
2QFUPRO101	2QFU	PRO101LEU	3014.83	3018.8	-3.97	9	2	7	0.07	0.01	0.05	H	H	0	0	1	0	0	0	0	0	0	0	0	0	0	0	0	0	0	0	-1	0	NO	NO	NO	NO	NO	NO	NO	NO	NO	NO	0	0	0	0	0	0
1G6S	2QFT	PRO101SER	3038.72	3028.52	10.2	7	8	-1	0.05	0.06	-0.01	H	H	0	0	0	0	0	0	0	0	0	0	0	0	0	1	0	0	0	0	-1	0	NO	NO	NO	NO	NO	NO	NO	NO	NO	NO	0	0	0	0	0	0
2QFTPRO101	2QFT	PRO101SER	3024.52	3028.52	-4	8	8	0	0.06	0.06	0	H	H	0	0	0	0	0	0	0	0	0	0	0	0	0	1	0	0	0	0	-1	0	NO	NO	NO	NO	NO	NO	NO	NO	NO	NO	0	0	0	0	0	0
2QFT	2QFTALA101	SER101ALA	3028.52	3028.54	-0.02	8	7	1	0.06	0.07	0	H	H	0	0	0	0	0	0	0	0	0	0	0	0	0	-1	0	0	1	0	0	0	NO	NO	NO	NO	NO	NO	NO	NO	NO	NO	0	0	0	0	0	0
2QFT	2QFTGLY101	SER101GLY	3028.52	3028.73	-0.21	8	5	3	0.06	0.06	0	H	H	0	0	0	0	0	0	0	0	0	0	0	0	0	-1	0	0	0	1	0	0	NO	NO	NO	NO	NO	NO	NO	NO	NO	NO	0	0	0	0	0	0
1G6S	3FJZ	THR97ILE	3038.72	3034.7	4.02	8	5	3	0.06	0.03	0.03	H	H	0	1	0	0	0	0	0	0	0	0	0	0	0	0	-1	0	0	0	0	0	YES	O3	Nam	False	1	NO	NO	NO	NO	NO	0	0	0	0	0	0
2CA8	2CAQ	ARG21LEU	5578.64	2821.83	2756.81	0	0	0	0	0	0	H	H	0	0	1	0	0	0	0	0	0	0	0	-1	0	0	0	0	0	0	0	0	NO	NO	NO	NO	NO	NO	NO	NO	NO	NO	0	0	0	0	0	0
2CA8	2CAQ	ARG21LEU	5578.64	2821.83	2756.81	0	0	0	0	0	0	H	H	0	0	1	0	0	0	0	0	0	0	0	-1	0	0	0	0	0	0	0	0	NO	NO	NO	NO	NO	NO	NO	NO	NO	NO	0	0	0	0	0	0
2CA8	2CA8GLN21	ARG21GLN	5578.64	5578.81	-0.17	0	1	-1	0	0.01	-0.01	H	H	0	0	0	0	1	0	0	0	0	0	0	-1	0	0	0	0	0	0	0	0	NO	NO	NO	NO	NO	NO	NO	NO	NO	NO	0	0	0	0	0	0
2CA8	2F8F	TYR10PHE	5578.64	5451.42	127.22	21	14	7	0.09	0.07	0.02	E	E	0	0	0	0	0	0	0	0	0	1	-1	0	0	0	0	0	0	0	0	0	NO	NO	NO	NO	NO	NO	NO	NO	NO	NO	0	0	0	0	0	0
1K3L	1K3LALA219	ILE219ALA	8910.56	8866.19	44.37	1	1	0	0.01	0.01	0	H	H	0	-1	0	0	0	0	0	0	0	0	0	0	0	0	0	0	1	0	0	0	NO	NO	NO	NO	NO	NO	NO	NO	NO	NO	0	0	0	0	0	0
2C80	2C80LEU21	ARG21LEU	7887.4	7892.87	-5.47	0	1	-1	0	0.01	-0.01	H	H	0	0	1	0	0	0	0	0	0	0	0	-1	0	0	0	0	0	0	0	0	NO	NO	NO	NO	NO	NO	NO	NO	NO	NO	0	0	0	0	0	0
2C80	2C80GLN21	ARG21GLN	7887.4	7893.06	-5.66	0	1	-1	0	0.01	-0.01	H	H	0	0	0	0	1	0	0	0	0	0	0	-1	0	0	0	0	0	0	0	0	NO	NO	NO	NO	NO	NO	NO	NO	NO	NO	0	0	0	0	0	0
2G70	2G70ALA57	LYS57ALA	4778.76	4720.71	58.05	9	9	0	0.04	0.08	-0.04	H	H	0	0	0	0	0	0	0	0	0	0	0	0	-1	0	0	0	1	0	0	0	YES	O2	N3	True	1	NO	NO	NO	NO	NO	0	0	0	0	0	0
3E2Q	3E2QALA540	SER540ALA	5321.11	5309.84	11.27	6	12	-6	0.05	0.11	-0.07	E	E	0	0	0	0	0	0	0	0	0	0	0	0	0	-1	0	0	1	0	0	0	NO	NO	NO	NO	NO	NO	NO	NO	NO	NO	0	0	0	0	0	0
3E2QTYR540	3E2Q	TYR540SER	5359.84	5321.11	38.73	19	6	13	0.09	0.05	0.04	E	E	0	0	0	0	0	0	0	0	0	0	-1	0	0	1	0	0	0	0	0	0	NO	NO	NO	NO	NO	NO	NO	NO	NO	NO	0	0	0	0	0	0
1H0A	1H0AGLU6	LEU6GLU	2001.75	2002.42	-0.67	101	119	-18	0.62	0.61	0	H	H	0	0	-1	1	0	0	0	0	0	0	0	0	0	0	0	0	0	0	0	0	NO	NO	NO	NO	NO	NO	NO	NO	NO	NO	0	0	0	0	0	0
1H0A	1H0AGLN6	LEU6GLN	2001.75	2002.34	-0.59	101	125	-24	0.62	0.63	-0.02	H	H	0	0	-1	0	1	0	0	0	0	0	0	0	0	0	0	0	0	0	0	0	NO	NO	NO	NO	NO	NO	NO	NO	NO	NO	0	0	0	0	0	0
1N7J	1N7JALA267	ASP267ALA	3161.47	3148.19	13.28	12	8	4	0.07	0.08	0	B	B	0	0	0	0	0	-1	0	0	0	0	0	0	0	0	0	0	1	0	0	0	NO	NO	NO	NO	NO	NO	NO	NO	NO	NO	0	0	0	0	0	0
1N7J	1N7JALA219	GLU219ALA	3161.47	3112.77	48.7	13	7	6	0.07	0.07	0	-	-	0	0	0	-1	0	0	0	0	0	0	0	0	0	0	0	0	1	0	0	0	NO	NO	NO	NO	NO	NO	NO	NO	NO	NO	0	0	0	0	0	0
1N7J	1N7JALA57	LYS57ALA	3161.47	3103.93	57.54	12	10	2	0.06	0.09	-0.04	H	H	0	0	0	0	0	0	0	0	0	0	0	0	-1	0	0	0	1	0	0	0	NO	NO	NO	NO	NO	NO	NO	NO	NO	NO	0	0	0	0	0	0
1N7J	1N7JALA53	VAL53ALA	3161.47	3138.86	22.61	8	7	1	0.06	0.07	-0.01	H	H	-1	0	0	0	0	0	0	0	0	0	0	0	0	0	0	0	1	0	0	0	NO	NO	NO	NO	NO	NO	NO	NO	NO	NO	0	0	0	0	0	0
3EEB	3EEBALA140	CYS140ALA	4099.87	4099.87	0	32	26	6	0.24	0.25	-0.01	S	S	0	0	0	0	0	0	0	0	0	0	0	0	0	0	0	0	1	0	0	-1	NO	NO	NO	NO	NO	NO	NO	NO	NO	NO	0	0	0	0	0	0
3EEB	3EEBALA178	ASP178ALA	4099.87	4075.13	24.74	44	35	9	0.27	0.33	-0.06	-	-	0	0	0	0	0	-1	0	0	0	0	0	0	0	0	0	0	1	0	0	0	NO	NO	NO	NO	NO	NO	NO	NO	NO	NO	0	0	0	0	0	0
3EEB	3EEBASN178	ASP178ASN	4099.87	4109.81	-9.94	44	81	-37	0.27	0.52	-0.25	-	-	0	0	0	0	0	-1	1	0	0	0	0	0	0	0	0	0	0	0	0	0	NO	NO	NO	NO	NO	NO	NO	NO	NO	NO	0	0	0	0	0	0
3EEB	3EEBALA191	ASP191ALA	4099.87	4099.87	0	91	49	42	0.56	0.46	0.1	-	-	0	0	0	0	0	-1	0	0	0	0	0	0	0	0	0	0	1	0	0	0	NO	NO	NO	NO	NO	NO	NO	NO	NO	NO	0	0	0	0	0	0
3EEB	3EEBALA179	GLU179ALA	4099.87	4099.32	0.55	139	82	57	0.72	0.77	-0.06	T	T	0	0	0	-1	0	0	0	0	0	0	0	0	0	0	0	0	1	0	0	0	NO	NO	NO	NO	NO	NO	NO	NO	NO	NO	0	0	0	0	0	0
3EEB	3EEBALA134	HIS134ALA	4099.87	4050.58	49.29	10	6	4	0.05	0.06	0	E	E	0	0	0	0	0	0	0	-1	0	0	0	0	0	0	0	0	1	0	0	0	NO	NO	NO	NO	NO	NO	NO	NO	NO	NO	0	0	0	0	0	0
3EEB	3EEBGLN182	ARG182GLN	4099.87	4074.04	25.83	67	50	17	0.27	0.25	0.02	-	-	0	0	0	0	1	0	0	0	0	0	0	-1	0	0	0	0	0	0	0	0	NO	NO	NO	NO	NO	YES	O3	Nam	True	1	0	0	0	0	0	0
3EEB	3EEBGLN29	ARG29GLN	4099.87	4068.82	31.05	148	159	-11	0.6	0.8	-0.21	S	S	0	0	0	0	1	0	0	0	0	0	0	-1	0	0	0	0	0	0	0	0	NO	NO	NO	NO	NO	NO	NO	NO	NO	NO	0	0	0	0	0	0
3EEB	3EEBALA192	TRP192ALA	4099.87	4100.18	-0.31	110	64	46	0.48	0.6	-0.12	E	E	0	0	0	0	0	0	0	0	-1	0	0	0	0	0	0	0	1	0	0	0	NO	NO	NO	NO	NO	NO	NO	NO	NO	NO	0	0	0	0	0	0
3EEB	3EEBPHE192	TRP192PHE	4099.87	4100.18	-0.31	110	100	10	0.48	0.51	-0.02	E	E	0	0	0	0	0	0	0	0	-1	1	0	0	0	0	0	0	0	0	0	0	NO	NO	NO	NO	NO	NO	NO	NO	NO	NO	0	0	0	0	0	0
2ITY	2ITO	GLY719SER	3678.35	3745.94	-67.59	29	72	-43	0.35	0.55	-0.21	E	E	0	0	0	0	0	0	0	0	0	0	0	0	0	1	0	0	0	-1	0	0	NO	NO	NO	NO	NO	NO	NO	NO	NO	NO	0	0	0	0	0	0
3BKK	3BKKASP376	GLU376ASP	4910.79	4895.13	15.66	65	54	11	0.34	0.33	0	H	H	0	0	0	-1	0	1	0	0	0	0	0	0	0	0	0	0	0	0	0	0	NO	NO	NO	NO	NO	NO	NO	NO	NO	NO	0	0	0	0	0	0
3BKK	3BKKTYR391	PHE391TYR	4910.79	4918.19	-7.4	6	24	-18	0.03	0.11	-0.08	H	H	0	0	0	0	0	0	0	0	0	-1	1	0	0	0	0	0	0	0	0	0	NO	NO	NO	NO	NO	NO	NO	NO	NO	NO	0	0	0	0	0	0
3BKK	3BKKSER379	VAL379SER	4910.79	4892.11	18.68	26	40	-14	0.18	0.31	-0.12	H	H	-1	0	0	0	0	0	0	0	0	0	0	0	0	1	0	0	0	0	0	0	NO	NO	NO	NO	NO	NO	NO	NO	NO	NO	0	0	0	0	0	0
3BKK	3BKKTHR380	VAL380THR	4910.79	4907.36	3.43	25	38	-13	0.18	0.27	-0.09	H	H	-1	0	0	0	0	0	0	0	0	0	0	0	0	0	1	0	0	0	0	0	NO	NO	NO	NO	NO	NO	NO	NO	NO	NO	0	0	0	0	0	0
3BKK	3BKKTHR518	VAL518THR	4910.79	4904.53	6.26	4	32	-28	0.03	0.23	-0.2	-	-	-1	0	0	0	0	0	0	0	0	0	0	0	0	0	1	0	0	0	0	0	NO	NO	NO	NO	NO	NO	NO	NO	NO	NO	0	0	0	0	0	0
1P1NLEU138	1P1N	LEU138THR	6892.72	6874.75	17.97	0	0	0	0	0	0	B	B	0	0	-1	0	0	0	0	0	0	0	0	0	0	0	1	0	0	0	0	0	NO	NO	NO	NO	NO	NO	NO	NO	NO	NO	0	0	0	0	0	0
3BKL	3BKLGLU453	ASP453GLU	5001.76	5023.25	-21.49	29	26	3	0.18	0.13	0.04	H	H	0	0	0	1	0	-1	0	0	0	0	0	0	0	0	0	0	0	0	0	0	NO	NO	NO	NO	NO	NO	NO	NO	NO	NO	0	0	0	0	0	0
3BKL	3BKLASP376	GLU376ASP	5001.76	4986.6	15.16	56	44	12	0.29	0.27	0.02	H	H	0	0	0	-1	0	1	0	0	0	0	0	0	0	0	0	0	0	0	0	0	NO	NO	NO	NO	NO	NO	NO	NO	NO	NO	0	0	0	0	0	0
3BKL	3BKLARG403	GLU403ARG	5001.76	5000.82	0.94	56	98	-42	0.29	0.4	-0.11	S	S	0	0	0	-1	0	0	0	0	0	0	0	1	0	0	0	0	0	0	0	0	NO	NO	NO	NO	NO	NO	NO	NO	NO	NO	0	0	0	0	0	0
3BKL	3BKLTYR391	PHE391TYR	5001.76	5007.24	-5.48	7	23	-16	0.04	0.1	-0.07	H	H	0	0	0	0	0	0	0	0	0	-1	1	0	0	0	0	0	0	0	0	0	NO	NO	NO	NO	NO	NO	NO	NO	NO	NO	0	0	0	0	0	0
3BKL	3BKLASN516	SER516ASN	5001.76	5018.67	-16.91	22	39	-17	0.17	0.25	-0.08	H	H	0	0	0	0	0	0	1	0	0	0	0	0	0	-1	0	0	0	0	0	0	NO	NO	NO	NO	NO	NO	NO	NO	NO	NO	0	0	0	0	0	0
3BKL	3BKLSER282	THR282SER	5001.76	4986.77	14.99	2	15	-13	0.01	0.12	-0.1	-	-	0	0	0	0	0	0	0	0	0	0	0	0	0	1	-1	0	0	0	0	0	NO	NO	NO	NO	NO	NO	NO	NO	NO	NO	0	0	0	0	0	0
3BKL	3BKLSER379	VAL379SER	5001.76	4985.26	16.5	18	33	-15	0.13	0.25	-0.13	H	H	-1	0	0	0	0	0	0	0	0	0	0	0	0	1	0	0	0	0	0	0	NO	NO	NO	NO	NO	NO	NO	NO	NO	NO	0	0	0	0	0	0
3BKL	3BKLTHR380	VAL380THR	5001.76	4997.17	4.59	24	37	-13	0.17	0.26	-0.09	H	H	-1	0	0	0	0	0	0	0	0	0	0	0	0	0	1	0	0	0	0	0	NO	NO	NO	NO	NO	NO	NO	NO	NO	NO	0	0	0	0	0	0
3BKL	3BKLTHR518	VAL518THR	5001.76	4994.17	7.59	6	34	-28	0.04	0.24	-0.2	-	-	-1	0	0	0	0	0	0	0	0	0	0	0	0	0	1	0	0	0	0	0	NO	NO	NO	NO	NO	NO	NO	NO	NO	NO	0	0	0	0	0	0
1NH0	1NH0ALA82	VAL82ALA	4236.35	4209.34	27.01	57	47	10	0.4	0.44	-0.04	S	S	-1	0	0	0	0	0	0	0	0	0	0	0	0	0	0	0	1	0	0	0	NO	NO	NO	NO	NO	NO	NO	NO	NO	NO	0	0	0	0	0	0
1US0	3LQL	THR113ALA	4226.02	4058.16	167.86	4	1	3	0.03	0.01	0.02	-	S	0	0	0	0	0	0	0	0	0	0	0	0	0	0	-1	0	1	0	0	0	NO	NO	NO	NO	NO	NO	NO	NO	NO	NO	0	0	0	0	0	0
1US0	3LBO	THR113CYS	4226.02	4241.9	-15.88	4	4	0	0.03	0.03	0	-	-	0	0	0	0	0	0	0	0	0	0	0	0	0	0	-1	0	0	0	0	1	NO	NO	NO	NO	NO	NO	NO	NO	NO	NO	0	0	0	0	0	0
1US0	3LD5	THR113SER	4226.02	4228.98	-2.96	4	3	1	0.03	0.02	0.01	-	-	0	0	0	0	0	0	0	0	0	0	0	0	0	1	-1	0	0	0	0	0	NO	NO	NO	NO	NO	NO	NO	NO	NO	NO	0	0	0	0	0	0
1US0	3LZ5	THR113VAL	4226.02	4292.46	-66.44	4	4	0	0.03	0.03	0	-	-	1	0	0	0	0	0	0	0	0	0	0	0	0	0	-1	0	0	0	0	0	NO	NO	NO	NO	NO	NO	NO	NO	NO	NO	0	0	0	0	0	0
2CCC	2CCCALA45	GLU45ALA	24343.21	24294.62	48.59	51	21	30	0.26	0.2	0.06	E	E	0	0	0	-1	0	0	0	0	0	0	0	0	0	0	0	0	1	0	0	0	NO	NO	NO	NO	NO	NO	NO	NO	NO	NO	0	0	0	0	0	0
2CCC	2CCCALA55	GLN55ALA	24343.21	24292.34	50.87	38	21	17	0.19	0.2	-0.01	E	E	0	0	0	0	-1	0	0	0	0	0	0	0	0	0	0	0	1	0	0	0	YES	O2	Nam	True	0	NO	NO	NO	NO	NO	0	0	0	0	0	0
3BC4ILE84	3BC4	ILE84VAL	4283.06	4268.29	14.77	13	10	3	0.08	0.07	0.01	E	E	1	-1	0	0	0	0	0	0	0	0	0	0	0	0	0	0	0	0	0	0	NO	NO	NO	NO	NO	NO	NO	NO	NO	NO	0	0	0	0	0	0
2CC7	2CC7ALA45	GLU45ALA	23437.59	23388.62	48.97	55	26	29	0.28	0.25	0.04	E	E	0	0	0	-1	0	0	0	0	0	0	0	0	0	0	0	0	1	0	0	0	NO	NO	NO	NO	NO	NO	NO	NO	NO	NO	0	0	0	0	0	0
2CC7	2CC7PHE45	GLU45PHE	23437.59	23455.68	-18.09	55	71	-16	0.28	0.36	-0.08	E	E	0	0	0	-1	0	0	0	0	0	1	0	0	0	0	0	0	0	0	0	0	NO	NO	NO	NO	NO	NO	NO	NO	NO	NO	0	0	0	0	0	0
2CC7	2CC7HIS45	GLU45HIS	23437.59	23443.28	-5.69	55	69	-14	0.28	0.38	-0.09	E	E	0	0	0	-1	0	0	0	1	0	0	0	0	0	0	0	0	0	0	0	0	NO	NO	NO	NO	NO	YES	Nar	Nar	True	1	0	0	0	0	0	0
2CC7	2CC7ASN45	GLU45ASN	23437.59	23422.98	14.61	55	53	2	0.28	0.34	-0.05	E	E	0	0	0	-1	0	0	1	0	0	0	0	0	0	0	0	0	0	0	0	0	NO	NO	NO	NO	NO	YES	Nar	Nam	True	1	0	0	0	0	0	0
2CC7	2CC7GLN45	GLU45GLN	23437.59	23438.57	-0.98	55	64	-9	0.28	0.32	-0.04	E	E	0	0	0	-1	1	0	0	0	0	0	0	0	0	0	0	0	0	0	0	0	NO	NO	NO	NO	NO	NO	NO	NO	NO	NO	0	0	0	0	0	0
2CC7	2CC7ALA55	GLN55ALA	23437.59	23386.65	50.94	37	20	17	0.19	0.19	0	E	E	0	0	0	0	-1	0	0	0	0	0	0	0	0	0	0	0	1	0	0	0	YES	O2	Nar	True	0	NO	NO	NO	NO	NO	0	0	0	0	0	0
1N7I	1N7IALA267	ASP267ALA	3297.56	3276.25	21.31	12	8	4	0.07	0.08	0	B	B	0	0	0	0	0	-1	0	0	0	0	0	0	0	0	0	0	1	0	0	0	NO	NO	NO	NO	NO	NO	NO	NO	NO	NO	0	0	0	0	0	0
1N7I	1N7IALA219	GLU219ALA	3297.56	3260.25	37.31	8	3	5	0.04	0.03	0.01	-	-	0	0	0	-1	0	0	0	0	0	0	0	0	0	0	0	0	1	0	0	0	NO	NO	NO	NO	NO	NO	NO	NO	NO	NO	0	0	0	0	0	0
1N7I	1N7IALA57	LYS57ALA	3297.56	3239.93	57.63	8	9	-1	0.04	0.08	-0.05	H	H	0	0	0	0	0	0	0	0	0	0	0	0	-1	0	0	0	1	0	0	0	NO	NO	NO	NO	NO	NO	NO	NO	NO	NO	0	0	0	0	0	0
1N7I	1N7IALA53	VAL53ALA	3297.56	3274.34	23.22	7	7	0	0.05	0.07	-0.02	H	H	-1	0	0	0	0	0	0	0	0	0	0	0	0	0	0	0	1	0	0	0	NO	NO	NO	NO	NO	NO	NO	NO	NO	NO	0	0	0	0	0	0
3MI3	3MI3ASN123	ASP123ASN	40562.05	40921.93	-359.88	0	6	-6	0	0.04	-0.04	E	E	0	0	0	0	0	-1	1	0	0	0	0	0	0	0	0	0	0	0	0	0	NO	NO	NO	NO	NO	NO	NO	NO	NO	NO	0	0	0	0	0	0
3MI3	3MI3GLN222	GLU222GLN	40562.05	40928.06	-366.01	1	7	-6	0.01	0.04	-0.03	E	E	0	0	0	-1	1	0	0	0	0	0	0	0	0	0	0	0	0	0	0	0	NO	NO	NO	NO	NO	NO	NO	NO	NO	NO	0	0	0	0	0	0
3MI3	3MI3ARG364	GLN364ARG	40562.05	40949.28	-387.23	4	5	-1	0.02	0.02	0	H	H	0	0	0	0	-1	0	0	0	0	0	0	1	0	0	0	0	0	0	0	0	NO	NO	NO	NO	NO	NO	NO	NO	NO	NO	0	0	0	0	0	0
3MI3	3MI3LYS288	ARG288LYS	40562.05	40901.57	-339.52	28	25	3	0.11	0.12	-0.01	H	H	0	0	0	0	0	0	0	0	0	0	0	-1	1	0	0	0	0	0	0	0	NO	NO	NO	NO	NO	NO	NO	NO	NO	NO	0	0	0	0	0	0
1WDRTHR342	1WDR	THR342SER	5356.95	5350.19	6.76	9	10	-1	0.06	0.08	-0.01	-	-	0	0	0	0	0	0	0	0	0	0	0	0	0	1	-1	0	0	0	0	0	YES	O3	O3	True	0	YES	O3	O3	True	1	0	0	0	0	0	0
1WDQTHR342	1WDQ	THR342VAL	5384.01	5387.82	-3.81	7	8	-1	0.05	0.06	-0.01	S	S	1	0	0	0	0	0	0	0	0	0	0	0	0	0	-1	0	0	0	0	0	YES	O2	O3	False	0	YES	O2	O3	False	0	0	0	0	0	0	0
2JDUGLY24	2JDU	GLY24ASN	7509.16	7558.51	-49.35	22	56	-34	0.26	0.36	-0.09	S	S	0	0	0	0	0	0	1	0	0	0	0	0	0	0	0	0	0	-1	0	0	NO	NO	NO	NO	NO	NO	NO	NO	NO	NO	0	0	0	0	0	0
2JDMSER22	2JDM	SER22ALA	7330.44	7323.2	7.24	10	5	5	0.08	0.05	0.03	S	S	0	0	0	0	0	0	0	0	0	0	0	0	0	-1	0	0	1	0	0	0	NO	NO	NO	NO	NO	NO	NO	NO	NO	NO	0	0	0	0	0	0
2JDPSER23	2JDP	SER23ALA	7757.81	7747.75	10.06	109	92	17	0.84	0.87	-0.03	E	E	0	0	0	0	0	0	0	0	0	0	0	0	0	-1	0	0	1	0	0	0	YES	O3	Nam	False	1	YES	O3	Nam	False	1	0	0	0	0	0	0
2VQZ	2VQZALA361	GLU361ALA	14983.08	14763.32	219.76	7	3	4	0.04	0.03	0.01	E	E	0	0	0	-1	0	0	0	0	0	0	0	0	0	0	0	0	1	0	0	0	NO	NO	NO	NO	NO	NO	NO	NO	NO	NO	0	0	0	0	0	0
2VQZ	2VQZALA323	PHE323ALA	14983.08	14737.42	245.66	73	63	10	0.37	0.59	-0.22	E	E	0	0	0	0	0	0	0	0	0	-1	0	0	0	0	0	0	1	0	0	0	NO	NO	NO	NO	NO	NO	NO	NO	NO	NO	0	0	0	0	0	0
2VQZ	2VQZALA325	PHE325ALA	14983.08	14737.37	245.71	15	22	-7	0.08	0.21	-0.13	E	E	0	0	0	0	0	0	0	0	0	-1	0	0	0	0	0	0	1	0	0	0	NO	NO	NO	NO	NO	NO	NO	NO	NO	NO	0	0	0	0	0	0
2VQZ	2VQZALA404	PHE404ALA	14983.08	14738.53	244.55	28	17	11	0.14	0.16	-0.02	H	H	0	0	0	0	0	0	0	0	0	-1	0	0	0	0	0	0	1	0	0	0	NO	NO	NO	NO	NO	NO	NO	NO	NO	NO	0	0	0	0	0	0
2VQZ	2VQZALA357	HIS357ALA	14983.08	14751.73	231.35	56	17	39	0.3	0.16	0.14	E	E	0	0	0	0	0	0	0	-1	0	0	0	0	0	0	0	0	1	0	0	0	NO	NO	NO	NO	NO	NO	NO	NO	NO	NO	0	0	0	0	0	0
2VQZ	2VQZTRP357	HIS357TRP	14983.08	14836.72	146.36	56	92	-36	0.3	0.41	-0.1	E	E	0	0	0	0	0	0	0	-1	1	0	0	0	0	0	0	0	0	0	0	0	NO	NO	NO	NO	NO	YES	O3	Nar	True	1	0	0	0	0	0	0
2VQZ	2VQZALA376	LYS376ALA	14983.08	14751.7	231.38	2	7	-5	0.01	0.07	-0.06	E	E	0	0	0	0	0	0	0	0	0	0	0	0	-1	0	0	0	1	0	0	0	NO	NO	NO	NO	NO	NO	NO	NO	NO	NO	0	0	0	0	0	0
1IYK	1IYKALA110	ASP110ALA	5775.11	5749.14	25.97	35	35	0	0.21	0.33	-0.12	-	-	0	0	0	0	0	-1	0	0	0	0	0	0	0	0	0	0	1	0	0	0	YES	N3	O3	True	1	NO	NO	NO	NO	NO	0	0	0	0	0	0
1IYK	1IYKALA112	ASP112ALA	5775.11	5742.78	32.33	118	70	48	0.72	0.66	0.06	T	T	0	0	0	0	0	-1	0	0	0	0	0	0	0	0	0	0	1	0	0	0	YES	N3	Nam	False	1	YES	N3	Nam	False	1	0	0	0	0	0	0
1IYK	1IYKALA412	ASP412ALA	5775.11	5744.42	30.69	96	76	20	0.59	0.72	-0.13	E	E	0	0	0	0	0	-1	0	0	0	0	0	0	0	0	0	0	1	0	0	0	YES	O3	O3	True	1	YES	O2	Nam	False	1	0	0	0	0	0	0
1IYK	1IYKALA115	PHE115ALA	5775.11	5704.73	70.38	8	11	-3	0.04	0.1	-0.06	E	E	0	0	0	0	0	0	0	0	0	-1	0	0	0	0	0	0	1	0	0	0	NO	NO	NO	NO	NO	NO	NO	NO	NO	NO	0	0	0	0	0	0
1IYK	1IYKALA117	PHE117ALA	5775.11	5703.8	71.31	30	11	19	0.15	0.1	0.05	E	E	0	0	0	0	0	0	0	0	0	-1	0	0	0	0	0	0	1	0	0	0	NO	NO	NO	NO	NO	NO	NO	NO	NO	NO	0	0	0	0	0	0
1IYK	1IYKALA240	PHE240ALA	5775.11	5704.12	70.99	43	46	-3	0.22	0.43	-0.22	S	S	0	0	0	0	0	0	0	0	0	-1	0	0	0	0	0	0	1	0	0	0	YES	O2	Nam	False	0	YES	O2	Nam	False	0	0	0	0	0	0	0
1IYK	1IYKALA339	PHE339ALA	5775.11	5704.42	70.69	20	11	9	0.1	0.1	0	E	E	0	0	0	0	0	0	0	0	0	-1	0	0	0	0	0	0	1	0	0	0	NO	NO	NO	NO	NO	NO	NO	NO	NO	NO	0	0	0	0	0	0
1IYK	1IYKALA413	GLY413ALA	5775.11	5790.81	-15.7	20	35	-15	0.24	0.33	-0.09	E	E	0	0	0	0	0	0	0	0	0	0	0	0	0	0	0	0	1	-1	0	0	YES	O3	Nam	False	1	YES	O3	Nam	False	1	0	0	0	0	0	0
1IYK	1IYKALA227	HIS227ALA	5775.11	5725	50.11	35	17	18	0.19	0.16	0.03	E	E	0	0	0	0	0	0	0	-1	0	0	0	0	0	0	0	0	1	0	0	0	NO	NO	NO	NO	NO	NO	NO	NO	NO	NO	0	0	0	0	0	0
1IYK	1IYKALA111	ILE111ALA	5775.11	5731.23	43.88	131	96	35	0.78	0.91	-0.13	T	T	0	-1	0	0	0	0	0	0	0	0	0	0	0	0	0	0	1	0	0	0	NO	NO	NO	NO	NO	NO	NO	NO	NO	NO	0	0	0	0	0	0
1IYK	1IYKALA352	ILE352ALA	5775.11	5730.58	44.53	3	8	-5	0.02	0.08	-0.06	E	E	0	-1	0	0	0	0	0	0	0	0	0	0	0	0	0	0	1	0	0	0	NO	NO	NO	NO	NO	NO	NO	NO	NO	NO	0	0	0	0	0	0
1IYK	1IYKVAL350	LEU350VAL	5775.11	5775.23	-0.12	0	0	0	0	0	0	E	E	1	0	-1	0	0	0	0	0	0	0	0	0	0	0	0	0	0	0	0	0	NO	NO	NO	NO	NO	NO	NO	NO	NO	NO	0	0	0	0	0	0
1IYK	1IYKALA451	LEU451ALA	5775.11	5733.23	41.88	25	33	-8	0.15	0.31	-0.16	-	-	0	0	-1	0	0	0	0	0	0	0	0	0	0	0	0	0	1	0	0	0	NO	NO	NO	NO	NO	NO	NO	NO	NO	NO	0	0	0	0	0	0
1IYK	1IYKGLN451	LEU451GLN	5775.11	5783.91	-8.8	25	21	4	0.15	0.11	0.05	-	-	0	0	-1	0	1	0	0	0	0	0	0	0	0	0	0	0	0	0	0	0	NO	NO	NO	NO	NO	NO	NO	NO	NO	NO	0	0	0	0	0	0
1IYK	1IYKALA175	ASN175ALA	5775.11	5744.77	30.34	34	34	0	0.22	0.32	-0.1	E	E	0	0	0	0	0	0	-1	0	0	0	0	0	0	0	0	0	1	0	0	0	NO	NO	NO	NO	NO	NO	NO	NO	NO	NO	0	0	0	0	0	0
1IYK	1IYKALA229	PRO229ALA	5775.11	5761.75	13.36	11	9	2	0.08	0.08	0	E	E	0	0	0	0	0	0	0	0	0	0	0	0	0	0	0	0	1	0	-1	0	NO	NO	NO	NO	NO	NO	NO	NO	NO	NO	0	0	0	0	0	0
1IYK	1IYKALA241	SER241ALA	5775.11	5764.47	10.64	22	23	-1	0.17	0.22	-0.05	S	S	0	0	0	0	0	0	0	0	0	0	0	0	0	-1	0	0	1	0	0	0	NO	NO	NO	NO	NO	NO	NO	NO	NO	NO	0	0	0	0	0	0
1IYK	1IYKALA114	THR114ALA	5775.11	5751.74	23.37	46	34	12	0.32	0.32	0	S	S	0	0	0	0	0	0	0	0	0	0	0	0	0	0	-1	0	1	0	0	0	NO	NO	NO	NO	NO	NO	NO	NO	NO	NO	0	0	0	0	0	0
1IYK	1IYKALA211	THR211ALA	5775.11	5750.93	24.18	37	37	0	0.26	0.35	-0.09	E	E	0	0	0	0	0	0	0	0	0	0	0	0	0	0	-1	0	1	0	0	0	NO	NO	NO	NO	NO	NO	NO	NO	NO	NO	0	0	0	0	0	0
1IYK	1IYKALA108	VAL108ALA	5775.11	5747.24	27.87	65	48	17	0.46	0.45	0	-	-	-1	0	0	0	0	0	0	0	0	0	0	0	0	0	0	0	1	0	0	0	NO	NO	NO	NO	NO	NO	NO	NO	NO	NO	0	0	0	0	0	0
1IYK	1IYKALA232	TRP232ALA	5775.11	5680.8	94.31	9	15	-6	0.04	0.14	-0.1	H	H	0	0	0	0	0	0	0	0	-1	0	0	0	0	0	0	0	1	0	0	0	NO	NO	NO	NO	NO	NO	NO	NO	NO	NO	0	0	0	0	0	0
1IYK	1IYKALA107	TYR107ALA	5775.11	5696.65	78.46	25	16	9	0.11	0.15	-0.04	S	S	0	0	0	0	0	0	0	0	0	0	-1	0	0	0	0	0	1	0	0	0	NO	NO	NO	NO	NO	NO	NO	NO	NO	NO	0	0	0	0	0	0
1IYK	1IYKALA119	TYR119ALA	5775.11	5697.88	77.23	15	15	0	0.07	0.14	-0.07	-	-	0	0	0	0	0	0	0	0	0	0	-1	0	0	0	0	0	1	0	0	0	YES	Nar	O3	True	1	NO	NO	NO	NO	NO	0	0	0	0	0	0
1IYK	1IYKALA225	TYR225ALA	5775.11	5693.62	81.49	46	21	25	0.21	0.2	0.01	E	E	0	0	0	0	0	0	0	0	0	0	-1	0	0	0	0	0	1	0	0	0	NO	NO	NO	NO	NO	NO	NO	NO	NO	NO	0	0	0	0	0	0
1IYK	1IYKALA256	TYR256ALA	5775.11	5693.85	81.26	44	11	33	0.2	0.1	0.09	H	H	0	0	0	0	0	0	0	0	0	0	-1	0	0	0	0	0	1	0	0	0	NO	NO	NO	NO	NO	NO	NO	NO	NO	NO	0	0	0	0	0	0
1IYK	1IYKALA354	TYR354ALA	5775.11	5692.32	82.79	13	19	-6	0.06	0.18	-0.12	E	E	0	0	0	0	0	0	0	0	0	0	-1	0	0	0	0	0	1	0	0	0	NO	NO	NO	NO	NO	NO	NO	NO	NO	NO	0	0	0	0	0	0
2BPX	2BPXASN30	ASP30ASN	4296.28	4298.73	-2.45	48	43	5	0.29	0.27	0.02	S	S	0	0	0	0	0	-1	1	0	0	0	0	0	0	0	0	0	0	0	0	0	NO	NO	NO	NO	NO	NO	NO	NO	NO	NO	0	0	0	0	0	0
2R5P	2R5PASN30	ASP30ASN	4481	4481.96	-0.96	52	49	3	0.32	0.31	0.01	S	S	0	0	0	0	0	-1	1	0	0	0	0	0	0	0	0	0	0	0	0	0	NO	NO	NO	NO	NO	NO	NO	NO	NO	NO	0	0	0	0	0	0
1SDT	1SDU	LEU90MET	2148.78	2167.56	-18.78	0	0	0	0	0	0	H	H	0	0	-1	0	0	0	0	0	0	0	0	0	0	0	0	1	0	0	0	0	NO	NO	NO	NO	NO	NO	NO	NO	NO	NO	0	0	0	0	0	0
2BPX	2BPXMET90	LEU90MET	4296.28	4296.88	-0.6	0	0	0	0	0	0	H	H	0	0	-1	0	0	0	0	0	0	0	0	0	0	0	0	1	0	0	0	0	NO	NO	NO	NO	NO	NO	NO	NO	NO	NO	0	0	0	0	0	0
2R5P	2R5PMET90	LEU90MET	4481	4481.32	-0.32	0	0	0	0	0	0	H	H	0	0	-1	0	0	0	0	0	0	0	0	0	0	0	0	1	0	0	0	0	NO	NO	NO	NO	NO	NO	NO	NO	NO	NO	0	0	0	0	0	0
1SGU	1SGUILE46	MET46ILE	4012.67	4012.91	-0.24	115	95	20	0.61	0.56	0.05	E	E	0	1	0	0	0	0	0	0	0	0	0	0	0	0	0	-1	0	0	0	0	NO	NO	NO	NO	NO	NO	NO	NO	NO	NO	0	0	0	0	0	0
2BPX	2BPXASP88	ASN88ASP	4296.28	4297.13	-0.85	43	67	-24	0.27	0.41	-0.14	H	H	0	0	0	0	0	1	-1	0	0	0	0	0	0	0	0	0	0	0	0	0	NO	NO	NO	NO	NO	NO	NO	NO	NO	NO	0	0	0	0	0	0
2R5P	2R5PASP88	ASN88ASP	4481	4482.44	-1.44	47	50	-3	0.3	0.31	-0.01	H	H	0	0	0	0	0	1	-1	0	0	0	0	0	0	0	0	0	0	0	0	0	NO	NO	NO	NO	NO	NO	NO	NO	NO	NO	0	0	0	0	0	0
1SGU	1SGUILE54	VAL54ILE	4012.67	4031.42	-18.75	18	42	-24	0.13	0.25	-0.12	E	E	-1	1	0	0	0	0	0	0	0	0	0	0	0	0	0	0	0	0	0	0	NO	NO	NO	NO	NO	NO	NO	NO	NO	NO	0	0	0	0	0	0
1SDT	1SDV	VAL82ALA	2148.78	2124.69	24.09	49	36	13	0.35	0.34	0.01	S	S	-1	0	0	0	0	0	0	0	0	0	0	0	0	0	0	0	1	0	0	0	NO	NO	NO	NO	NO	NO	NO	NO	NO	NO	0	0	0	0	0	0
1SGU	1SGUILE84	VAL84ILE	4012.67	4028.32	-15.65	6	8	-2	0.04	0.05	-0.01	E	E	-1	1	0	0	0	0	0	0	0	0	0	0	0	0	0	0	0	0	0	0	NO	NO	NO	NO	NO	NO	NO	NO	NO	NO	0	0	0	0	0	0
2JDYGLY24	2JDY	GLY24ASN	7876.41	7927.06	-50.65	19	52	-33	0.23	0.33	-0.11	E	E	0	0	0	0	0	0	1	0	0	0	0	0	0	0	0	0	0	-1	0	0	NO	NO	NO	NO	NO	YES	O2	O3	True	0	0	0	0	0	0	0
2JDNSER22	2JDN	SER22ALA	736.63	736.63	0	6	4	2	0.05	0.04	0.01	E	E	0	0	0	0	0	0	0	0	0	0	0	0	0	-1	0	0	1	0	0	0	NO	NO	NO	NO	NO	NO	NO	NO	NO	NO	0	0	0	0	0	0
1TSM	1TSMASP60	GLU60ASP	7220.29	7221.47	-1.18	23	14	9	0.12	0.09	0.03	H	H	0	0	0	-1	0	1	0	0	0	0	0	0	0	0	0	0	0	0	0	0	NO	NO	NO	NO	NO	NO	NO	NO	NO	NO	0	0	0	0	0	0
1TSM	1TSMALA316	VAL316ALA	7220.29	7198.59	21.7	36	29	7	0.25	0.27	-0.02	-	-	-1	0	0	0	0	0	0	0	0	0	0	0	0	0	0	0	1	0	0	0	NO	NO	NO	NO	NO	NO	NO	NO	NO	NO	0	0	0	0	0	0
3EIG	3EIGGLN35	GLU35GLN	4315.58	4426.36	-110.78	42	40	2	0.22	0.2	0.01	H	H	0	0	0	-1	1	0	0	0	0	0	0	0	0	0	0	0	0	0	0	0	NO	NO	NO	NO	NO	YES	O.co2	Nam	True	1	0	0	0	0	0	0
1U72	1U72PHE22	LEU22PHE	4694	4711.09	-17.09	26	77	-51	0.16	0.39	-0.23	-	-	0	0	-1	0	0	0	0	0	0	1	0	0	0	0	0	0	0	0	0	0	NO	NO	NO	NO	NO	NO	NO	NO	NO	NO	0	0	0	0	0	0
1U72	1U72PHE22	LEU22PHE	4694	4711.09	-17.09	26	77	-51	0.16	0.39	-0.23	-	-	0	0	-1	0	0	0	0	0	0	1	0	0	0	0	0	0	0	0	0	0	NO	NO	NO	NO	NO	NO	NO	NO	NO	NO	0	0	0	0	0	0
1U72	1U70	LEU22ARG	4694	4704.33	-10.33	26	84	-58	0.16	0.34	-0.18	-	-	0	0	-1	0	0	0	0	0	0	0	0	1	0	0	0	0	0	0	0	0	NO	NO	NO	NO	NO	NO	NO	NO	NO	NO	0	0	0	0	0	0
1U72	1U70	LEU22ARG	4694	4704.33	-10.33	26	84	-58	0.16	0.34	-0.18	-	-	0	0	-1	0	0	0	0	0	0	0	0	1	0	0	0	0	0	0	0	0	NO	NO	NO	NO	NO	NO	NO	NO	NO	NO	0	0	0	0	0	0
1U72	1U72TRP22	LEU22TRP	4694	4726.88	-32.88	26	73	-47	0.16	0.32	-0.16	-	-	0	0	-1	0	0	0	0	0	1	0	0	0	0	0	0	0	0	0	0	0	NO	NO	NO	NO	NO	NO	NO	NO	NO	NO	0	0	0	0	0	0
1U72	1U72TRP22	LEU22TRP	4694	4726.88	-32.88	26	73	-47	0.16	0.32	-0.16	-	-	0	0	-1	0	0	0	0	0	1	0	0	0	0	0	0	0	0	0	0	0	NO	NO	NO	NO	NO	NO	NO	NO	NO	NO	0	0	0	0	0	0
1U72	1DLS	LEU22TYR	4694	4739.41	-45.41	26	62	-36	0.16	0.28	-0.12	-	-	0	0	-1	0	0	0	0	0	0	0	1	0	0	0	0	0	0	0	0	0	NO	NO	NO	NO	NO	NO	NO	NO	NO	NO	0	0	0	0	0	0
1U72	1DLS	LEU22TYR	4694	4739.41	-45.41	26	62	-36	0.16	0.28	-0.12	-	-	0	0	-1	0	0	0	0	0	0	0	1	0	0	0	0	0	0	0	0	0	NO	NO	NO	NO	NO	NO	NO	NO	NO	NO	0	0	0	0	0	0
3EIG	3EIGPHE31	ARG31PHE	4315.58	4417.82	-102.24	29	13	16	0.12	0.07	0.05	H	H	0	0	0	0	0	0	0	0	0	1	0	-1	0	0	0	0	0	0	0	0	YES	O2	O.co2	False	0	YES	O2	O.co2	False	0	0	0	0	0	0	0
1DLR	1DLRTRP22	PHE22TRP	4032.19	4055.04	-22.85	112	104	8	0.57	0.46	0.11	-	-	0	0	0	0	0	0	0	0	1	-1	0	0	0	0	0	0	0	0	0	0	NO	NO	NO	NO	NO	YES	Nar	Nar	True	1	0	0	0	0	0	0
1DLR	1DLRTYR22	PHE22TYR	4032.19	4032.31	-0.12	112	121	-9	0.57	0.55	0.02	-	-	0	0	0	0	0	0	0	0	0	-1	1	0	0	0	0	0	0	0	0	0	NO	NO	NO	NO	NO	NO	NO	NO	NO	NO	0	0	0	0	0	0
1DLRLEU22	1DLR	LEU22PHE	4003.25	4032.19	-28.94	80	112	-32	0.49	0.57	-0.08	-	-	0	0	-1	0	0	0	0	0	0	1	0	0	0	0	0	0	0	0	0	0	NO	NO	NO	NO	NO	NO	NO	NO	NO	NO	0	0	0	0	0	0
1U71LEU22	1U71	LEU22ARG	3741.34	3776.81	-35.47	85	101	-16	0.52	0.41	0.11	-	-	0	0	-1	0	0	0	0	0	0	0	0	1	0	0	0	0	0	0	0	0	NO	NO	NO	NO	NO	NO	NO	NO	NO	NO	0	0	0	0	0	0
3I8A	3I8AHIS30	ASN30HIS	3721.5	3741.21	-19.71	35	37	-2	0.22	0.2	0.02	H	H	0	0	0	0	0	0	-1	1	0	0	0	0	0	0	0	0	0	0	0	0	NO	NO	NO	NO	NO	NO	NO	NO	NO	NO	0	0	0	0	0	0
3EBS	3EBSSER369	GLY369SER	2911.86	2926.48	-14.62	4	8	-4	0.05	0.06	-0.01	-	-	0	0	0	0	0	0	0	0	0	0	0	0	0	1	0	0	0	-1	0	0	NO	NO	NO	NO	NO	NO	NO	NO	NO	NO	0	0	0	0	0	0
3EBS	3EBSILE208	SER208ILE	2911.86	2934.17	-22.31	0	0	0	0	0	0	H	H	0	1	0	0	0	0	0	0	0	0	0	0	0	-1	0	0	0	0	0	0	NO	NO	NO	NO	NO	NO	NO	NO	NO	NO	0	0	0	0	0	0
1GZF	1GZFALA182	GLN182ALA	5142.96	5094.54	48.42	116	76	40	0.59	0.72	-0.13	H	H	0	0	0	0	-1	0	0	0	0	0	0	0	0	0	0	0	1	0	0	0	NO	NO	NO	NO	NO	NO	NO	NO	NO	NO	0	0	0	0	0	0
1GZF	1GZFALA212	GLN212ALA	5142.96	5098.81	44.15	21	10	11	0.11	0.09	0.01	-	-	0	0	0	0	-1	0	0	0	0	0	0	0	0	0	0	0	1	0	0	0	YES	O3	Nam	True	1	NO	NO	NO	NO	NO	0	0	0	0	0	0
1OWBARG109	1OWB	ARG109LEU	11430.71	11393.69	37.02	179	84	95	0.72	0.51	0.21	T	T	0	0	1	0	0	0	0	0	0	0	0	-1	0	0	0	0	0	0	0	0	NO	NO	NO	NO	NO	NO	NO	NO	NO	NO	0	0	0	0	0	0
1OWBARG109	1OWB	ARG109LEU	11430.71	11393.69	37.02	179	84	95	0.72	0.51	0.21	T	T	0	0	1	0	0	0	0	0	0	0	0	-1	0	0	0	0	0	0	0	0	NO	NO	NO	NO	NO	NO	NO	NO	NO	NO	0	0	0	0	0	0
1JU9VAL292	1JU9	VAL292SER	6919.94	6901.58	18.36	15	16	-1	0.11	0.12	-0.02	-	-	-1	0	0	0	0	0	0	0	0	0	0	0	0	1	0	0	0	0	0	0	NO	NO	NO	NO	NO	NO	NO	NO	NO	NO	0	0	0	0	0	0
1L7E	1L7EASN135	ASP135ASN	4666.44	4669.46	-3.02	17	16	1	0.1	0.1	0	-	-	0	0	0	0	0	-1	1	0	0	0	0	0	0	0	0	0	0	0	0	0	NO	NO	NO	NO	NO	NO	NO	NO	NO	NO	0	0	0	0	0	0
1L7E	1L7EASN135	ASP135ASN	4666.44	4669.46	-3.02	17	16	1	0.1	0.1	0	-	-	0	0	0	0	0	-1	1	0	0	0	0	0	0	0	0	0	0	0	0	0	NO	NO	NO	NO	NO	NO	NO	NO	NO	NO	0	0	0	0	0	0
1L7E	1L7EASN132	GLN132ASN	4666.44	4654.66	11.78	109	80	29	0.55	0.51	0.04	G	G	0	0	0	0	-1	0	1	0	0	0	0	0	0	0	0	0	0	0	0	0	YES	O2	Nam	True	1	YES	O2	Nam	True	1	0	0	0	0	0	0
1L7E	1L7EASN132	GLN132ASN	4666.44	4654.66	11.78	109	80	29	0.55	0.51	0.04	G	G	0	0	0	0	-1	0	1	0	0	0	0	0	0	0	0	0	0	0	0	0	YES	O2	Nam	True	1	YES	O2	Nam	True	1	0	0	0	0	0	0
1L7E	1L7EALA127	ARG127ALA	4666.44	4587.34	79.1	158	84	74	0.64	0.79	-0.16	-	-	0	0	0	0	0	0	0	0	0	0	0	-1	0	0	0	0	1	0	0	0	YES	O3	Ng+	True	1	NO	NO	NO	NO	NO	0	0	0	0	0	0
1L7E	1L7EMET127	ARG127MET	4666.44	4642.72	23.72	158	115	43	0.64	0.61	0.03	-	-	0	0	0	0	0	0	0	0	0	0	0	-1	0	0	0	1	0	0	0	0	YES	O3	Ng+	True	1	NO	NO	NO	NO	NO	0	0	0	0	0	0
1L7E	1L7EALA138	SER138ALA	4666.44	4657.58	8.86	38	26	12	0.29	0.25	0.05	H	H	0	0	0	0	0	0	0	0	0	0	0	0	0	-1	0	0	1	0	0	0	NO	NO	NO	NO	NO	NO	NO	NO	NO	NO	0	0	0	0	0	0
1L7E	1L7EALA138	SER138ALA	4666.44	4657.58	8.86	38	26	12	0.29	0.25	0.05	H	H	0	0	0	0	0	0	0	0	0	0	0	0	0	-1	0	0	1	0	0	0	NO	NO	NO	NO	NO	NO	NO	NO	NO	NO	0	0	0	0	0	0
1N92	1N92SER178	THR178SER	11544.1	11532.08	12.02	12	10	2	0.08	0.08	0.01	H	H	0	0	0	0	0	0	0	0	0	0	0	0	0	1	-1	0	0	0	0	0	YES	O2	O3	True	1	YES	O2	O3	True	1	0	0	0	0	0	0
1N92	1N92VAL178	THR178VAL	11544.1	11543.52	0.58	12	11	1	0.08	0.08	0.01	H	H	1	0	0	0	0	0	0	0	0	0	0	0	0	0	-1	0	0	0	0	0	YES	O2	O3	True	1	NO	NO	NO	NO	NO	0	0	0	0	0	0
1N92	1N92ALA203	VAL203ALA	11544.1	11516.49	27.61	24	24	0	0.17	0.23	-0.06	H	H	-1	0	0	0	0	0	0	0	0	0	0	0	0	0	0	0	1	0	0	0	YES	O2	Nam	False	1	YES	O2	Nam	False	1	0	0	0	0	0	0
1N92	1N92ALA292	VAL292ALA	11544.1	11514.83	29.27	13	12	1	0.09	0.11	-0.02	-	-	-1	0	0	0	0	0	0	0	0	0	0	0	0	0	0	0	1	0	0	0	YES	O2	Nam	False	0	YES	O2	Nam	False	0	0	0	0	0	0	0
1N92	1N92SER292	VAL292SER	11544.1	11525.42	18.68	13	13	0	0.09	0.1	-0.01	-	-	-1	0	0	0	0	0	0	0	0	0	0	0	0	1	0	0	0	0	0	0	YES	O2	Nam	False	0	YES	O2	Nam	False	0	0	0	0	0	0	0
1N92	1N8K	VAL292THR	11544.1	11519.07	25.03	13	14	-1	0.09	0.1	-0.01	-	-	-1	0	0	0	0	0	0	0	0	0	0	0	0	0	1	0	0	0	0	0	YES	O2	Nam	False	0	YES	O2	Nam	False	0	0	0	0	0	0	0
2O2Q	3RHQ	CYS707ALA	23047.89	22995.17	52.72	17	24	-7	0.13	0.23	-0.1	T	T	0	0	0	0	0	0	0	0	0	0	0	0	0	0	0	0	1	0	0	-1	NO	NO	NO	NO	NO	NO	NO	NO	NO	NO	0	0	0	0	0	0
2O2Q	3RHJ	GLU673ALA	23047.89	23161.14	-113.25	6	11	-5	0.03	0.1	-0.07	E	E	0	0	0	-1	0	0	0	0	0	0	0	0	0	0	0	0	1	0	0	0	NO	NO	NO	NO	NO	NO	NO	NO	NO	NO	0	0	0	0	0	0
2O2Q	3RHO	GLU673GLN	23047.89	23138.87	-90.98	6	8	-2	0.03	0.04	-0.01	E	E	0	0	0	-1	1	0	0	0	0	0	0	0	0	0	0	0	0	0	0	0	NO	NO	NO	NO	NO	NO	NO	NO	NO	NO	0	0	0	0	0	0
2P4TGLN67	2P4T	GLN67HIS	6816	6836.84	-20.84	56	38	18	0.28	0.21	0.08	E	E	0	0	0	0	-1	0	0	1	0	0	0	0	0	0	0	0	0	0	0	0	YES	O2	Nam	True	0	NO	NO	NO	NO	NO	0	0	0	0	0	0
1XJB	1XJBLEU301	ARG301LEU	11133.09	11133.14	-0.05	116	95	21	0.47	0.58	-0.11	-	-	0	0	1	0	0	0	0	0	0	0	0	-1	0	0	0	0	0	0	0	0	NO	NO	NO	NO	NO	NO	NO	NO	NO	NO	0	0	0	0	0	0
1XJB	1XJBLEU304	ARG304LEU	11133.09	11133.66	-0.57	54	58	-4	0.22	0.35	-0.14	-	-	0	0	1	0	0	0	0	0	0	0	0	-1	0	0	0	0	0	0	0	0	NO	NO	NO	NO	NO	NO	NO	NO	NO	NO	0	0	0	0	0	0
2O2R	3RHR	CYS707ALA	15631.49	15561.32	70.17	12	25	-13	0.09	0.24	-0.15	T	T	0	0	0	0	0	0	0	0	0	0	0	0	0	0	0	0	1	0	0	-1	NO	NO	NO	NO	NO	NO	NO	NO	NO	NO	0	0	0	0	0	0
2W3A	2W3APHE64	ASN64PHE	4677.26	4742.64	-65.38	66	83	-17	0.42	0.42	0	G	T	0	0	0	0	0	0	-1	0	0	1	0	0	0	0	0	0	0	0	0	0	NO	NO	NO	NO	NO	NO	NO	NO	NO	NO	0	0	0	0	0	0
2W3A	2W3ASER64	ASN64SER	4677.26	4742.64	-65.38	66	38	28	0.42	0.29	0.13	G	G	0	0	0	0	0	0	-1	0	0	0	0	0	0	1	0	0	0	0	0	0	NO	NO	NO	NO	NO	NO	NO	NO	NO	NO	0	0	0	0	0	0
2W3A	2W3ALYS35	GLN35LYS	4677.26	4742.62	-65.36	52	97	-45	0.26	0.47	-0.21	H	H	0	0	0	0	-1	0	0	0	0	0	0	0	1	0	0	0	0	0	0	0	NO	NO	NO	NO	NO	NO	NO	NO	NO	NO	0	0	0	0	0	0
2W3A	2W3ASER35	GLN35SER	4677.26	4742.48	-65.22	52	41	11	0.26	0.32	-0.05	H	H	0	0	0	0	-1	0	0	0	0	0	0	0	0	1	0	0	0	0	0	0	NO	NO	NO	NO	NO	NO	NO	NO	NO	NO	0	0	0	0	0	0
3AJ5	3AJ6	PHE179ILE	1765.07	3551.3	-1786.23	89	82	7	0.45	0.49	-0.03	-	-	0	1	0	0	0	0	0	0	0	-1	0	0	0	0	0	0	0	0	0	0	NO	NO	NO	NO	NO	NO	NO	NO	NO	NO	0	0	0	0	0	0
3AJ5	3AJ5ALA176	TRP176ALA	1765.07	1765.08	-0.01	83	14	69	0.37	0.13	0.23	E	E	0	0	0	0	0	0	0	0	-1	0	0	0	0	0	0	0	1	0	0	0	NO	NO	NO	NO	NO	NO	NO	NO	NO	NO	0	0	0	0	0	0
2VZMASP50	2VZM	ASP50ASN	4417.04	4369.74	47.3	79	88	-9	0.48	0.56	-0.08	-	-	0	0	0	0	0	-1	1	0	0	0	0	0	0	0	0	0	0	0	0	0	NO	NO	NO	NO	NO	NO	NO	NO	NO	NO	0	0	0	0	0	0
2VZM	2VZMGLN85	GLU85GLN	4369.74	4423.25	-53.51	56	63	-7	0.29	0.32	-0.03	H	H	0	0	0	-1	1	0	0	0	0	0	0	0	0	0	0	0	0	0	0	0	NO	NO	NO	NO	NO	NO	NO	NO	NO	NO	0	0	0	0	0	0
2VZM	2VZMGLN94	GLU94GLN	4369.74	4420.2	-50.46	45	27	18	0.23	0.14	0.1	G	G	0	0	0	-1	1	0	0	0	0	0	0	0	0	0	0	0	0	0	0	0	NO	NO	NO	NO	NO	NO	NO	NO	NO	NO	0	0	0	0	0	0
2INZ	2INZALA298	CYS298ALA	2403.18	2383.86	19.32	16	11	5	0.12	0.1	0.01	-	-	0	0	0	0	0	0	0	0	0	0	0	0	0	0	0	0	1	0	0	-1	NO	NO	NO	NO	NO	NO	NO	NO	NO	NO	0	0	0	0	0	0
2DOR	1OVD	LYS136GLU	4879.49	4842.01	37.48	95	101	-6	0.46	0.52	-0.06	-	-	0	0	0	1	0	0	0	0	0	0	0	0	-1	0	0	0	0	0	0	0	NO	NO	NO	NO	NO	NO	NO	NO	NO	NO	0	0	0	0	0	0
2DOR	1JQV	LYS213GLU	4879.49	4820.66	58.83	37	102	-65	0.18	0.53	-0.35	G	G	0	0	0	1	0	0	0	0	0	0	0	0	-1	0	0	0	0	0	0	0	NO	NO	NO	NO	NO	NO	NO	NO	NO	NO	0	0	0	0	0	0
2DOR	2DORALA127	ASN127ALA	4879.49	4847.79	31.7	16	11	5	0.1	0.1	0	E	E	0	0	0	0	0	0	-1	0	0	0	0	0	0	0	0	0	1	0	0	0	YES	O2	Nam	True	1	NO	NO	NO	NO	NO	0	0	0	0	0	0
2DOR	2DORALA193	ASN193ALA	4879.49	4848.71	30.78	23	9	14	0.15	0.08	0.06	-	-	0	0	0	0	0	0	-1	0	0	0	0	0	0	0	0	0	1	0	0	0	YES	O2	Nam	True	0	NO	NO	NO	NO	NO	0	0	0	0	0	0
2DOR	1JRC	ASN67ALA	4879.49	4802.09	77.4	30	14	16	0.19	0.13	0.06	E	E	0	0	0	0	0	0	-1	0	0	0	0	0	0	0	0	0	1	0	0	0	YES	O2	Nam	True	1	NO	NO	NO	NO	NO	0	0	0	0	0	0
2DOR	2DORALA131	PRO131ALA	4879.49	4863.56	15.93	7	7	0	0.05	0.07	-0.01	-	-	0	0	0	0	0	0	0	0	0	0	0	0	0	0	0	0	1	0	-1	0	NO	NO	NO	NO	NO	NO	NO	NO	NO	NO	0	0	0	0	0	0
2DOR	1JRB	PRO56ALA	4879.49	4621.95	257.54	60	49	11	0.44	0.46	-0.02	-	S	0	0	0	0	0	0	0	0	0	0	0	0	0	0	0	0	1	0	-1	0	NO	NO	NO	NO	NO	NO	NO	NO	NO	NO	0	0	0	0	0	0
2DOR	2DORGLU50	ARG50GLU	4879.49	4880.36	-0.87	65	80	-15	0.26	0.41	-0.15	B	B	0	0	0	1	0	0	0	0	0	0	0	-1	0	0	0	0	0	0	0	0	NO	NO	NO	NO	NO	NO	NO	NO	NO	NO	0	0	0	0	0	0
2DOR	1JQX	ARG57ALA	4879.49	4710.26	169.23	45	1	44	0.18	0.01	0.17	-	-	0	0	0	0	0	0	0	0	0	0	0	-1	0	0	0	0	1	0	0	0	NO	NO	NO	NO	NO	NO	NO	NO	NO	NO	0	0	0	0	0	0
2DOR	2DORALA129	SER129ALA	4879.49	4869.86	9.63	0	0	0	0	0	0	-	-	0	0	0	0	0	0	0	0	0	0	0	0	0	-1	0	0	1	0	0	0	NO	NO	NO	NO	NO	NO	NO	NO	NO	NO	0	0	0	0	0	0
3DT4	3MOF	ALA467GLY	2710.35	5362.72	-2652.37	1	0	1	0.01	0	0.01	S	T	0	0	0	0	0	0	0	0	0	0	0	0	0	0	0	0	-1	1	0	0	NO	NO	NO	NO	NO	NO	NO	NO	NO	NO	0	0	0	0	0	0
2INE	2INEALA298	CYS298ALA	2291.35	2270.66	20.69	15	14	1	0.11	0.13	-0.02	-	-	0	0	0	0	0	0	0	0	0	0	0	0	0	0	0	0	1	0	0	-1	NO	NO	NO	NO	NO	NO	NO	NO	NO	NO	0	0	0	0	0	0
3UJ9	3UJC	HIS132ALA	2990.61	2937.78	52.83	40	29	11	0.22	0.27	-0.06	G	G	0	0	0	0	0	0	0	-1	0	0	0	0	0	0	0	0	1	0	0	0	NO	NO	NO	NO	NO	NO	NO	NO	NO	NO	0	0	0	0	0	0
3UJ9	3UJD	TYR19PHE	2990.61	2999.87	-9.26	25	20	5	0.11	0.1	0.01	T	T	0	0	0	0	0	0	0	0	0	1	-1	0	0	0	0	0	0	0	0	0	NO	NO	NO	NO	NO	NO	NO	NO	NO	NO	0	0	0	0	0	0
2BMK	2BMKALA96	LYS96ALA	2614.82	2569.18	45.64	41	12	29	0.2	0.11	0.09	E	E	0	0	0	0	0	0	0	0	0	0	0	0	-1	0	0	0	1	0	0	0	NO	NO	NO	NO	NO	NO	NO	NO	NO	NO	0	0	0	0	0	0
1HLD	1MGO	PHE93ALA	6840.39	6701.82	138.57	16	16	0	0.08	0.15	-0.07	S	S	0	0	0	0	0	0	0	0	0	-1	0	0	0	0	0	0	1	0	0	0	NO	NO	NO	NO	NO	NO	NO	NO	NO	NO	0	0	0	0	0	0
2V2CALA178	2V2C	ALA178LEU	4611.06	4611.1	-0.04	2	2	0	0.02	0.01	0.01	-	-	0	0	1	0	0	0	0	0	0	0	0	0	0	0	0	0	-1	0	0	0	NO	NO	NO	NO	NO	NO	NO	NO	NO	NO	0	0	0	0	0	0
3DTB	3DTBGLY467	ALA467GLY	2704.47	2689.64	14.83	1	1	0	0.01	0.01	0	T	T	0	0	0	0	0	0	0	0	0	0	0	0	0	0	0	0	-1	1	0	0	NO	NO	NO	NO	NO	NO	NO	NO	NO	NO	0	0	0	0	0	0
1AMK	1QDS	GLU65GLN	4613.12	2348.58	2264.54	3	44	-41	0.02	0.22	-0.21	S	S	0	0	0	-1	1	0	0	0	0	0	0	0	0	0	0	0	0	0	0	0	NO	NO	NO	NO	NO	NO	NO	NO	NO	NO	0	0	0	0	0	0
1EGH	1S89	HIS98ASN	16846.47	16733.23	113.24	13	7	6	0.07	0.04	0.03	T	T	0	0	0	0	0	0	1	-1	0	0	0	0	0	0	0	0	0	0	0	0	NO	NO	NO	NO	NO	YES	O.co2	Nam	True	1	0	0	0	0	0	0
2J27PRO168	2J27	PRO168ALA	5288.64	5284.47	4.17	0	0	0	0	0	0	-	-	0	0	0	0	0	0	0	0	0	0	0	0	0	0	0	0	1	0	-1	0	NO	NO	NO	NO	NO	NO	NO	NO	NO	NO	0	0	0	0	0	0
1TPH	1TPHPRO96	SER96PRO	4945.87	4953.13	-7.26	16	7	9	0.12	0.05	0.07	H	H	0	0	0	0	0	0	0	0	0	0	0	0	0	-1	0	0	0	0	1	0	NO	NO	NO	NO	NO	NO	NO	NO	NO	NO	0	0	0	0	0	0
1BF3	1BF3SER42	LYS42SER	5707.51	5707.86	-0.35	70	49	21	0.34	0.38	-0.04	-	-	0	0	0	0	0	0	0	0	0	0	0	0	-1	1	0	0	0	0	0	0	NO	NO	NO	NO	NO	NO	NO	NO	NO	NO	0	0	0	0	0	0
1BF3	1BF3SER42	LYS42SER	5707.51	5707.86	-0.35	70	49	21	0.34	0.38	-0.04	-	-	0	0	0	0	0	0	0	0	0	0	0	0	-1	1	0	0	0	0	0	0	NO	NO	NO	NO	NO	NO	NO	NO	NO	NO	0	0	0	0	0	0
1BF3ARG42	1BF3	ARG42LYS	5707.6	5707.51	0.09	86	70	16	0.35	0.34	0.01	-	-	0	0	0	0	0	0	0	0	0	0	0	-1	1	0	0	0	0	0	0	0	NO	NO	NO	NO	NO	NO	NO	NO	NO	NO	0	0	0	0	0	0
1BF3ARG42	1BF3	ARG42LYS	5707.6	5707.51	0.09	86	70	16	0.35	0.34	0.01	-	-	0	0	0	0	0	0	0	0	0	0	0	-1	1	0	0	0	0	0	0	0	NO	NO	NO	NO	NO	NO	NO	NO	NO	NO	0	0	0	0	0	0
1KC7	1KC7ASN620	ASP620ASN	5168.7	5173.55	-4.85	15	17	-2	0.09	0.11	-0.02	-	-	0	0	0	0	0	-1	1	0	0	0	0	0	0	0	0	0	0	0	0	0	NO	NO	NO	NO	NO	NO	NO	NO	NO	NO	0	0	0	0	0	0
3E2S	3E2SALA540	SER540ALA	4680.87	4669.39	11.48	9	11	-2	0.07	0.1	-0.03	E	E	0	0	0	0	0	0	0	0	0	0	0	0	0	-1	0	0	1	0	0	0	NO	NO	NO	NO	NO	NO	NO	NO	NO	NO	0	0	0	0	0	0
3E2STYR540	3E2S	TYR540SER	4729.2	4680.87	48.33	12	9	3	0.05	0.07	-0.02	E	E	0	0	0	0	0	0	0	0	0	0	-1	0	0	1	0	0	0	0	0	0	NO	NO	NO	NO	NO	NO	NO	NO	NO	NO	0	0	0	0	0	0
1FSG	1FSGALA150	ASP150ALA	14718.8	14691.26	27.54	13	13	0	0.08	0.12	-0.04	S	S	0	0	0	0	0	-1	0	0	0	0	0	0	0	0	0	0	1	0	0	0	YES	O3	Nam	False	1	YES	O3	Nam	False	1	0	0	0	0	0	0
1QY1	1YP6	TYR120PHE	3215.9	3228.08	-12.18	25	22	3	0.11	0.11	0	E	E	0	0	0	0	0	0	0	0	0	1	-1	0	0	0	0	0	0	0	0	0	NO	NO	NO	NO	NO	NO	NO	NO	NO	NO	0	0	0	0	0	0
1FKWASP295	1FKW	ASP295GLU	3659.73	3677.95	-18.22	4	6	-2	0.02	0.03	-0.01	B	B	0	0	0	1	0	-1	0	0	0	0	0	0	0	0	0	0	0	0	0	0	NO	NO	NO	NO	NO	NO	NO	NO	NO	NO	0	0	0	0	0	0
2VZ7ASP50	2VZ7	ASP50ASN	4078.71	4078.7	0.01	128	74	54	0.79	0.47	0.31	E	E	0	0	0	0	0	-1	1	0	0	0	0	0	0	0	0	0	0	0	0	0	NO	NO	NO	NO	NO	NO	NO	NO	NO	NO	0	0	0	0	0	0
2VZ7	2VZ7GLN85	GLU85GLN	4078.7	4099.69	-20.99	51	65	-14	0.26	0.33	-0.07	H	H	0	0	0	-1	1	0	0	0	0	0	0	0	0	0	0	0	0	0	0	0	NO	NO	NO	NO	NO	NO	NO	NO	NO	NO	0	0	0	0	0	0
1P7T	1P7TLYS338	ARG338LYS	2791.01	2772.2	18.81	8	9	-1	0.03	0.04	-0.01	E	E	0	0	0	0	0	0	0	0	0	0	0	-1	1	0	0	0	0	0	0	0	YES	O2	Ng+	True	1	NO	NO	NO	NO	NO	0	0	0	0	0	0
1P1OLEU138	1P1O	LEU138THR	6711.57	6687.18	24.39	21	20	1	0.13	0.14	-0.01	B	B	0	0	-1	0	0	0	0	0	0	0	0	0	0	0	1	0	0	0	0	0	NO	NO	NO	NO	NO	NO	NO	NO	NO	NO	0	0	0	0	0	0
2CCB	2CCBALA45	GLU45ALA	14604.73	14558.08	46.65	53	25	28	0.27	0.24	0.04	E	E	0	0	0	-1	0	0	0	0	0	0	0	0	0	0	0	0	1	0	0	0	NO	NO	NO	NO	NO	NO	NO	NO	NO	NO	0	0	0	0	0	0
2CCB	2CCBPHE45	GLU45PHE	14604.73	14627.81	-23.08	53	83	-30	0.27	0.42	-0.15	E	E	0	0	0	-1	0	0	0	0	0	1	0	0	0	0	0	0	0	0	0	0	NO	NO	NO	NO	NO	NO	NO	NO	NO	NO	0	0	0	0	0	0
2CCB	2CCBHIS45	GLU45HIS	14604.73	14613.82	-9.09	53	74	-21	0.27	0.4	-0.13	E	E	0	0	0	-1	0	0	0	1	0	0	0	0	0	0	0	0	0	0	0	0	NO	NO	NO	NO	NO	NO	NO	NO	NO	NO	0	0	0	0	0	0
2CCB	2CCBASN45	GLU45ASN	14604.73	14593.32	11.41	53	50	3	0.27	0.32	-0.05	E	E	0	0	0	-1	0	0	1	0	0	0	0	0	0	0	0	0	0	0	0	0	NO	NO	NO	NO	NO	YES	O3	Nam	True	1	0	0	0	0	0	0
2CCB	2CCBGLN45	GLU45GLN	14604.73	14607.62	-2.89	53	89	-36	0.27	0.45	-0.18	E	E	0	0	0	-1	1	0	0	0	0	0	0	0	0	0	0	0	0	0	0	0	NO	NO	NO	NO	NO	NO	NO	NO	NO	NO	0	0	0	0	0	0
2CCB	2CCBTHR45	GLU45THR	14604.73	14580.5	24.23	53	37	16	0.27	0.26	0.01	E	E	0	0	0	-1	0	0	0	0	0	0	0	0	0	0	1	0	0	0	0	0	NO	NO	NO	NO	NO	NO	NO	NO	NO	NO	0	0	0	0	0	0
2CCB	2CCBALA55	GLN55ALA	14604.73	14554.03	50.7	67	21	46	0.34	0.2	0.14	E	E	0	0	0	0	-1	0	0	0	0	0	0	0	0	0	0	0	1	0	0	0	NO	NO	NO	NO	NO	NO	NO	NO	NO	NO	0	0	0	0	0	0
3AQT	3AQTALA94	ASP94ALA	5381.15	5348.97	32.18	38	30	8	0.23	0.28	-0.05	H	H	0	0	0	0	0	-1	0	0	0	0	0	0	0	0	0	0	1	0	0	0	NO	NO	NO	NO	NO	NO	NO	NO	NO	NO	0	0	0	0	0	0
3AQT	3AQTALA145	ARG145ALA	5381.15	5302.71	78.44	47	19	28	0.19	0.18	0.01	H	H	0	0	0	0	0	0	0	0	0	0	0	-1	0	0	0	0	1	0	0	0	NO	NO	NO	NO	NO	NO	NO	NO	NO	NO	0	0	0	0	0	0
3AQT	3AQTALA148	ARG148ALA	5381.15	5304.01	77.14	97	55	42	0.39	0.52	-0.13	H	H	0	0	0	0	0	0	0	0	0	0	0	-1	0	0	0	0	1	0	0	0	NO	NO	NO	NO	NO	NO	NO	NO	NO	NO	0	0	0	0	0	0
1SH9	1SH9ILE46	MET46ILE	4034.48	4034.77	-0.29	104	94	10	0.55	0.56	0	E	E	0	1	0	0	0	0	0	0	0	0	0	0	0	0	0	-1	0	0	0	0	NO	NO	NO	NO	NO	NO	NO	NO	NO	NO	0	0	0	0	0	0
1SH9	1SH9ILE54	VAL54ILE	4034.48	4035.3	-0.82	16	17	-1	0.11	0.1	0.01	E	E	-1	1	0	0	0	0	0	0	0	0	0	0	0	0	0	0	0	0	0	0	NO	NO	NO	NO	NO	NO	NO	NO	NO	NO	0	0	0	0	0	0
1SH9	1SH9ILE84	VAL84ILE	4034.48	4052.48	-18	16	20	-4	0.11	0.12	-0.01	E	E	-1	1	0	0	0	0	0	0	0	0	0	0	0	0	0	0	0	0	0	0	NO	NO	NO	NO	NO	NO	NO	NO	NO	NO	0	0	0	0	0	0
3OXC	3OXCVAL48	GLY48VAL	2433.22	2468.16	-34.94	7	81	-74	0.08	0.57	-0.49	E	E	1	0	0	0	0	0	0	0	0	0	0	0	0	0	0	0	0	-1	0	0	YES	O2	Nam	False	0	YES	O2	Nam	False	0	0	0	0	0	0	0
3OXC	3CYX	ILE50VAL	2433.22	4807.65	-2374.43	0	20	-20	0	0.14	-0.14	T	T	1	-1	0	0	0	0	0	0	0	0	0	0	0	0	0	0	0	0	0	0	NO	NO	NO	NO	NO	NO	NO	NO	NO	NO	0	0	0	0	0	0
3OXC	3D1X	ILE54MET	2433.22	4836.17	-2402.95	27	18	9	0.16	0.1	0.06	E	E	0	-1	0	0	0	0	0	0	0	0	0	0	0	0	0	1	0	0	0	0	NO	NO	NO	NO	NO	NO	NO	NO	NO	NO	0	0	0	0	0	0
3OXC	3D1Y	ILE54VAL	2433.22	2400.07	33.15	27	25	2	0.16	0.18	-0.02	E	E	1	-1	0	0	0	0	0	0	0	0	0	0	0	0	0	0	0	0	0	0	NO	NO	NO	NO	NO	NO	NO	NO	NO	NO	0	0	0	0	0	0
3OXC	2NNP	ILE84VAL	2433.22	2387.98	45.24	2	13	-11	0.01	0.09	-0.08	E	E	1	-1	0	0	0	0	0	0	0	0	0	0	0	0	0	0	0	0	0	0	NO	NO	NO	NO	NO	NO	NO	NO	NO	NO	0	0	0	0	0	0
3OXC	2NMZ	VAL82ALA	2433.22	2400.69	32.53	35	35	0	0.25	0.33	-0.08	S	S	-1	0	0	0	0	0	0	0	0	0	0	0	0	0	0	0	1	0	0	0	NO	NO	NO	NO	NO	NO	NO	NO	NO	NO	0	0	0	0	0	0
1W96	1W96ARG477	GLU477ARG	4409.31	4445.68	-36.37	61	134	-73	0.31	0.54	-0.23	E	E	0	0	0	-1	0	0	0	0	0	0	0	1	0	0	0	0	0	0	0	0	NO	NO	NO	NO	NO	NO	NO	NO	NO	NO	0	0	0	0	0	0
1W96	1W96ARG477	GLU477ARG	4409.31	4445.68	-36.37	61	134	-73	0.31	0.54	-0.23	E	E	0	0	0	-1	0	0	0	0	0	0	0	1	0	0	0	0	0	0	0	0	NO	NO	NO	NO	NO	NO	NO	NO	NO	NO	0	0	0	0	0	0
1W96	1W96ILE510	PHE510ILE	4409.31	4380.18	29.13	21	25	-4	0.11	0.15	-0.04	E	E	0	1	0	0	0	0	0	0	0	-1	0	0	0	0	0	0	0	0	0	0	NO	NO	NO	NO	NO	NO	NO	NO	NO	NO	0	0	0	0	0	0
1W96	1W96ILE510	PHE510ILE	4409.31	4380.18	29.13	21	25	-4	0.11	0.15	-0.04	E	E	0	1	0	0	0	0	0	0	0	-1	0	0	0	0	0	0	0	0	0	0	NO	NO	NO	NO	NO	NO	NO	NO	NO	NO	0	0	0	0	0	0
1W96	1W96GLU69	ILE69GLU	4409.31	4415.83	-6.52	21	14	7	0.12	0.07	0.05	H	H	0	-1	0	1	0	0	0	0	0	0	0	0	0	0	0	0	0	0	0	0	NO	NO	NO	NO	NO	NO	NO	NO	NO	NO	0	0	0	0	0	0
1W96	1W96ARG73	LYS73ARG	4409.31	4436.61	-27.3	37	39	-2	0.18	0.16	0.02	H	H	0	0	0	0	0	0	0	0	0	0	0	1	-1	0	0	0	0	0	0	0	YES	N3	O3	True	0	YES	O3	Ng+	True	1	0	0	0	0	0	0
1W96	1W96GLY485	ASN485GLY	4409.31	4365.24	44.07	71	34	37	0.45	0.4	0.05	S	S	0	0	0	0	0	0	-1	0	0	0	0	0	0	0	0	0	0	1	0	0	NO	NO	NO	NO	NO	NO	NO	NO	NO	NO	0	0	0	0	0	0
1W96	1W96GLY485	ASN485GLY	4409.31	4365.24	44.07	71	34	37	0.45	0.4	0.05	S	S	0	0	0	0	0	0	-1	0	0	0	0	0	0	0	0	0	0	1	0	0	NO	NO	NO	NO	NO	NO	NO	NO	NO	NO	0	0	0	0	0	0
3E9B	3E9BSER135	ALA135SER	9184.31	9189.89	-5.58	2	4	-2	0.02	0.03	-0.01	-	-	0	0	0	0	0	0	0	0	0	0	0	0	0	1	0	0	-1	0	0	0	NO	NO	NO	NO	NO	NO	NO	NO	NO	NO	0	0	0	0	0	0
3E9BTHR135	3E9B	THR135ALA	9201.52	9184.31	17.21	5	2	3	0.04	0.02	0.02	-	-	0	0	0	0	0	0	0	0	0	0	0	0	0	0	-1	0	1	0	0	0	YES	O.co2	O3	True	1	NO	NO	NO	NO	NO	0	0	0	0	0	0
2QFQPRO101	2QFQ	PRO101LEU	3988.54	4021	-32.46	9	2	7	0.07	0.01	0.05	H	H	0	0	1	0	0	0	0	0	0	0	0	0	0	0	0	0	0	0	-1	0	NO	NO	NO	NO	NO	NO	NO	NO	NO	NO	0	0	0	0	0	0
1G6T	2QFS	PRO101SER	3861.69	3858.26	3.43	7	6	1	0.05	0.05	0.01	H	H	0	0	0	0	0	0	0	0	0	0	0	0	0	1	0	0	0	0	-1	0	NO	NO	NO	NO	NO	NO	NO	NO	NO	NO	0	0	0	0	0	0
2QFSPRO101	2QFS	PRO101SER	3935.16	3934.69	0.47	7	6	1	0.05	0.05	0.01	H	H	0	0	0	0	0	0	0	0	0	0	0	0	0	1	0	0	0	0	-1	0	NO	NO	NO	NO	NO	NO	NO	NO	NO	NO	0	0	0	0	0	0
2QFS	2QFSALA101	SER101ALA	3934.69	3924.09	10.6	6	6	0	0.05	0.06	-0.01	H	H	0	0	0	0	0	0	0	0	0	0	0	0	0	-1	0	0	1	0	0	0	NO	NO	NO	NO	NO	NO	NO	NO	NO	NO	0	0	0	0	0	0
2QFS	2QFSGLY101	SER101GLY	3934.69	3909.95	24.74	6	5	1	0.05	0.06	-0.01	H	H	0	0	0	0	0	0	0	0	0	0	0	0	0	-1	0	0	0	1	0	0	NO	NO	NO	NO	NO	NO	NO	NO	NO	NO	0	0	0	0	0	0
1G6T	3FJX	THR97ILE	3861.69	3864.04	-2.35	7	7	0	0.05	0.04	0.01	H	H	0	1	0	0	0	0	0	0	0	0	0	0	0	0	-1	0	0	0	0	0	NO	NO	NO	NO	NO	NO	NO	NO	NO	NO	0	0	0	0	0	0
3UJB	3UJBALA132	HIS132ALA	4312.85	4259.51	53.34	28	45	-17	0.15	0.42	-0.27	G	G	0	0	0	0	0	0	0	-1	0	0	0	0	0	0	0	0	1	0	0	0	NO	NO	NO	NO	NO	NO	NO	NO	NO	NO	0	0	0	0	0	0
3UJB	3UJBPHE19	TYR19PHE	4312.85	4300.37	12.48	7	24	-17	0.03	0.12	-0.09	T	T	0	0	0	0	0	0	0	0	0	1	-1	0	0	0	0	0	0	0	0	0	NO	NO	NO	NO	NO	NO	NO	NO	NO	NO	0	0	0	0	0	0
2PDKLEU301	2PDK	LEU301MET	2961.32	2960.32	1	112	151	-39	0.68	0.8	-0.12	G	G	0	0	-1	0	0	0	0	0	0	0	0	0	0	0	0	1	0	0	0	0	NO	NO	NO	NO	NO	NO	NO	NO	NO	NO	0	0	0	0	0	0
1YZ3	1YZ3ALA267	ASP267ALA	6863.14	6838.4	24.74	15	8	7	0.09	0.08	0.02	B	B	0	0	0	0	0	-1	0	0	0	0	0	0	0	0	0	0	1	0	0	0	YES	O2	N3	True	0	NO	NO	NO	NO	NO	0	0	0	0	0	0
1YZ3	1YZ3ALA219	GLU219ALA	6863.14	6813.11	50.03	13	8	5	0.07	0.08	-0.01	-	-	0	0	0	-1	0	0	0	0	0	0	0	0	0	0	0	0	1	0	0	0	NO	NO	NO	NO	NO	NO	NO	NO	NO	NO	0	0	0	0	0	0
1YZ3	1YZ3ALA57	LYS57ALA	6863.14	6804.19	58.95	9	8	1	0.04	0.08	-0.03	H	H	0	0	0	0	0	0	0	0	0	0	0	0	-1	0	0	0	1	0	0	0	NO	NO	NO	NO	NO	NO	NO	NO	NO	NO	0	0	0	0	0	0
1YZ3	1YZ3ALA53	VAL53ALA	6863.14	6836.26	26.88	9	8	1	0.06	0.08	-0.01	H	H	-1	0	0	0	0	0	0	0	0	0	0	0	0	0	0	0	1	0	0	0	NO	NO	NO	NO	NO	NO	NO	NO	NO	NO	0	0	0	0	0	0
1HNN	1HNNALA267	ASP267ALA	3410.99	3391	19.99	12	7	5	0.07	0.07	0.01	B	B	0	0	0	0	0	-1	0	0	0	0	0	0	0	0	0	0	1	0	0	0	YES	O2	N3	True	0	NO	NO	NO	NO	NO	0	0	0	0	0	0
1HNN	1HNNALA219	GLU219ALA	3410.99	3360.92	50.07	14	9	5	0.07	0.08	-0.01	-	-	0	0	0	-1	0	0	0	0	0	0	0	0	0	0	0	0	1	0	0	0	NO	NO	NO	NO	NO	NO	NO	NO	NO	NO	0	0	0	0	0	0
1HNN	1HNNALA57	LYS57ALA	3410.99	3354.85	56.14	12	13	-1	0.06	0.12	-0.06	H	H	0	0	0	0	0	0	0	0	0	0	0	0	-1	0	0	0	1	0	0	0	YES	O2	N3	True	1	NO	NO	NO	NO	NO	0	0	0	0	0	0
1HNN	1HNNALA53	VAL53ALA	3410.99	3391.22	19.77	5	5	0	0.04	0.05	-0.01	H	H	-1	0	0	0	0	0	0	0	0	0	0	0	0	0	0	0	1	0	0	0	NO	NO	NO	NO	NO	NO	NO	NO	NO	NO	0	0	0	0	0	0
3DT7	3DTBGLY467	ALA467GLY	3239.57	3224.07	15.5	4	1	3	0.04	0.01	0.03	S	T	0	0	0	0	0	0	0	0	0	0	0	0	0	0	0	0	-1	1	0	0	NO	NO	NO	NO	NO	NO	NO	NO	NO	NO	0	0	0	0	0	0
2QEH	2QEHLEU111	ASP111LEU	3367.75	3381.77	-14.02	21	21	0	0.13	0.13	0	H	H	0	0	1	0	0	-1	0	0	0	0	0	0	0	0	0	0	0	0	0	0	YES	O3	N3	True	0	NO	NO	NO	NO	NO	0	0	0	0	0	0
2QEH	2QEHLEU139	ASP139LEU	3367.75	3387.04	-19.29	28	37	-9	0.17	0.23	-0.05	H	H	0	0	1	0	0	-1	0	0	0	0	0	0	0	0	0	0	0	0	0	0	NO	NO	NO	NO	NO	NO	NO	NO	NO	NO	0	0	0	0	0	0
2QEH	2QEHLEU114	GLU114LEU	3367.75	3368.21	-0.46	10	8	2	0.05	0.05	0	H	H	0	0	1	-1	0	0	0	0	0	0	0	0	0	0	0	0	0	0	0	0	NO	NO	NO	NO	NO	NO	NO	NO	NO	NO	0	0	0	0	0	0
2QEH	2QEHLEU7	GLU7LEU	3367.75	3371.2	-3.45	14	14	0	0.07	0.09	-0.01	H	H	0	0	1	-1	0	0	0	0	0	0	0	0	0	0	0	0	0	0	0	0	YES	O3	O3	True	1	NO	NO	NO	NO	NO	0	0	0	0	0	0
2QEH	2QEHLEU35	HIS35LEU	3367.75	3358.29	9.46	14	13	1	0.08	0.08	0	H	H	0	0	1	0	0	0	0	-1	0	0	0	0	0	0	0	0	0	0	0	0	NO	NO	NO	NO	NO	NO	NO	NO	NO	NO	0	0	0	0	0	0
2QEH	2QEHLEU94	TYR94LEU	3367.75	3333.79	33.96	6	12	-6	0.03	0.07	-0.05	H	H	0	0	1	0	0	0	0	0	0	0	-1	0	0	0	0	0	0	0	0	0	YES	O3	Nar	True	0	NO	NO	NO	NO	NO	0	0	0	0	0	0
1HK1	1HK2	ARG218HIS	11222.83	10982.48	240.35	44	28	16	0.18	0.15	0.03	H	H	0	0	0	0	0	0	0	1	0	0	0	-1	0	0	0	0	0	0	0	0	YES	Ng+	N3	True	0	YES	Nar	N3	True	0	0	0	0	0	0	0
1HK1	1HK3	ARG218PRO	11222.83	11146.86	75.97	44	15	29	0.18	0.11	0.07	H	H	0	0	0	0	0	0	0	0	0	0	0	-1	0	0	0	0	0	0	1	0	YES	Ng+	N3	True	0	NO	NO	NO	NO	NO	0	0	0	0	0	0
1HK4	1HK5	ARG218HIS	3176.03	3177.3	-1.27	44	41	3	0.18	0.22	-0.05	H	H	0	0	0	0	0	0	0	1	0	0	0	-1	0	0	0	0	0	0	0	0	NO	NO	NO	NO	NO	NO	NO	NO	NO	NO	0	0	0	0	0	0
3AM3	3AM3VAL372	MET372VAL	12860.57	13274.41	-413.84	9	4	5	0.05	0.03	0.02	H	H	1	0	0	0	0	0	0	0	0	0	0	0	0	0	0	-1	0	0	0	0	NO	NO	NO	NO	NO	NO	NO	NO	NO	NO	0	0	0	0	0	0
1V11ARG287	1V11	ARG287ALA	12279.63	12198.63	81	113	44	69	0.46	0.42	0.04	-	-	0	0	0	0	0	0	0	0	0	0	0	-1	0	0	0	0	1	0	0	0	NO	NO	NO	NO	NO	NO	NO	NO	NO	NO	0	0	0	0	0	0
1U5B	1X7Z	SER292ASP	12439.57	6327.36	6112.21	7	24	-17	0.05	0.15	-0.09	S	S	0	0	0	0	0	1	0	0	0	0	0	0	0	-1	0	0	0	0	0	0	NO	NO	NO	NO	NO	NO	NO	NO	NO	NO	0	0	0	0	0	0
1U5B	1U5BGLU292	SER292GLU	12439.57	12438.67	0.9	7	39	-32	0.05	0.2	-0.15	S	S	0	0	0	1	0	0	0	0	0	0	0	0	0	-1	0	0	0	0	0	0	NO	NO	NO	NO	NO	NO	NO	NO	NO	NO	0	0	0	0	0	0
1U5B	1U5BASN292	SER292ASN	12439.57	12434.92	4.65	7	24	-17	0.05	0.15	-0.1	S	S	0	0	0	0	0	0	1	0	0	0	0	0	0	-1	0	0	0	0	0	0	NO	NO	NO	NO	NO	NO	NO	NO	NO	NO	0	0	0	0	0	0
1U5B	1U5BGLN292	SER292GLN	12439.57	12438.39	1.18	7	38	-31	0.05	0.19	-0.14	S	S	0	0	0	0	1	0	0	0	0	0	0	0	0	-1	0	0	0	0	0	0	NO	NO	NO	NO	NO	NO	NO	NO	NO	NO	0	0	0	0	0	0
3E2R	3E2RALA540	SER540ALA	4958.38	4946.51	11.87	11	12	-1	0.08	0.11	-0.03	E	E	0	0	0	0	0	0	0	0	0	0	0	0	0	-1	0	0	1	0	0	0	NO	NO	NO	NO	NO	NO	NO	NO	NO	NO	0	0	0	0	0	0
3E2RTYR540	3E2R	TYR540SER	5003.78	4958.38	45.4	20	11	9	0.09	0.08	0.01	E	E	0	0	0	0	0	0	0	0	0	0	-1	0	0	1	0	0	0	0	0	0	YES	O3	O.co2	True	0	NO	NO	NO	NO	NO	0	0	0	0	0	0
1E2K	1E2L	TYR101PHE	8046.33	7725.56	320.77	19	23	-4	0.09	0.12	-0.03	H	H	0	0	0	0	0	0	0	0	0	1	-1	0	0	0	0	0	0	0	0	0	NO	NO	NO	NO	NO	NO	NO	NO	NO	NO	0	0	0	0	0	0
1MPW	1MPWALA244	LEU244ALA	2380.11	2346.85	33.26	25	17	8	0.15	0.16	-0.01	H	H	0	0	-1	0	0	0	0	0	0	0	0	0	0	0	0	0	1	0	0	0	NO	NO	NO	NO	NO	NO	NO	NO	NO	NO	0	0	0	0	0	0
1MPW	1MPWVAL247	LEU247VAL	2380.11	2363.51	16.6	13	16	-3	0.08	0.11	-0.03	H	H	1	0	-1	0	0	0	0	0	0	0	0	0	0	0	0	0	0	0	0	0	NO	NO	NO	NO	NO	NO	NO	NO	NO	NO	0	0	0	0	0	0
1MPW	1MPWPHE87	TRP87PHE	2380.11	2348.53	31.58	16	13	3	0.07	0.07	0	S	S	0	0	0	0	0	0	0	0	-1	1	0	0	0	0	0	0	0	0	0	0	NO	NO	NO	NO	NO	NO	NO	NO	NO	NO	0	0	0	0	0	0
2ONY	2ONZ	LYS57ALA	4380.74	4317.46	63.28	9	10	-1	0.04	0.09	-0.05	H	H	0	0	0	0	0	0	0	0	0	0	0	0	-1	0	0	0	1	0	0	0	NO	NO	NO	NO	NO	NO	NO	NO	NO	NO	0	0	0	0	0	0
2FZD	2PDL	LEU301MET	3830.04	3877.44	-47.4	123	122	1	0.75	0.65	0.1	G	G	0	0	-1	0	0	0	0	0	0	0	0	0	0	0	0	1	0	0	0	0	NO	NO	NO	NO	NO	NO	NO	NO	NO	NO	0	0	0	0	0	0
3N0H	3N0HSER64	PHE64SER	4759.07	4699.12	59.95	115	60	55	0.58	0.46	0.12	G	G	0	0	0	0	0	0	0	0	0	-1	0	0	0	1	0	0	0	0	0	0	NO	NO	NO	NO	NO	NO	NO	NO	NO	NO	0	0	0	0	0	0
3S3V	3S3VSER64	PHE64SER	4266.49	4209.93	56.56	116	55	61	0.59	0.42	0.17	G	G	0	0	0	0	0	0	0	0	0	-1	0	0	0	1	0	0	0	0	0	0	NO	NO	NO	NO	NO	YES	O3	O3	True	1	0	0	0	0	0	0
3FRE	3FRB	PHE98TYR	3696.58	3693.1	3.48	5	11	-6	0.03	0.05	-0.02	H	H	0	0	0	0	0	0	0	0	0	-1	1	0	0	0	0	0	0	0	0	0	NO	NO	NO	NO	NO	YES	Npl	O3	True	1	0	0	0	0	0	0
3FRE	3FRB	PHE98TYR	3696.58	3693.1	3.48	5	11	-6	0.03	0.05	-0.02	H	H	0	0	0	0	0	0	0	0	0	-1	1	0	0	0	0	0	0	0	0	0	NO	NO	NO	NO	NO	YES	Npl	O3	True	1	0	0	0	0	0	0
3S3V	3N0H	LYS35SER	4266.49	4210.8	55.69	67	51	16	0.33	0.39	-0.07	H	H	0	0	0	0	0	0	0	0	0	0	0	0	-1	1	0	0	0	0	0	0	YES	O3	N3	True	1	NO	NO	NO	NO	NO	0	0	0	0	0	0
2W3A	2W3APHE64	ASN64PHE	3699.21	3734.26	-35.05	66	83	-17	0.42	0.42	0	G	T	0	0	0	0	0	0	-1	0	0	1	0	0	0	0	0	0	0	0	0	0	NO	NO	NO	NO	NO	NO	NO	NO	NO	NO	0	0	0	0	0	0
2W3A	2W3ASER64	ASN64SER	3699.21	3675.78	23.43	66	38	28	0.42	0.29	0.13	G	G	0	0	0	0	0	0	-1	0	0	0	0	0	0	1	0	0	0	0	0	0	NO	NO	NO	NO	NO	NO	NO	NO	NO	NO	0	0	0	0	0	0
2W3A	2W3ALYS35	GLN35LYS	3699.21	3711.08	-11.87	52	97	-45	0.26	0.47	-0.21	H	H	0	0	0	0	-1	0	0	0	0	0	0	0	1	0	0	0	0	0	0	0	NO	NO	NO	NO	NO	NO	NO	NO	NO	NO	0	0	0	0	0	0
2W3A	2W3ASER35	GLN35SER	3699.21	3661.22	37.99	52	41	11	0.26	0.32	-0.05	H	H	0	0	0	0	-1	0	0	0	0	0	0	0	0	1	0	0	0	0	0	0	NO	NO	NO	NO	NO	NO	NO	NO	NO	NO	0	0	0	0	0	0
3N0H	3S3V	SER35LYS	4759.07	4821.9	-62.83	51	67	-16	0.39	0.33	0.07	H	H	0	0	0	0	0	0	0	0	0	0	0	0	1	-1	0	0	0	0	0	0	NO	NO	NO	NO	NO	YES	O3	N3	True	1	0	0	0	0	0	0
2PQL	2PQLLEU7	GLU7LEU	3139.71	3141.52	-1.81	16	15	1	0.08	0.09	-0.01	H	H	0	0	1	-1	0	0	0	0	0	0	0	0	0	0	0	0	0	0	0	0	NO	NO	NO	NO	NO	NO	NO	NO	NO	NO	0	0	0	0	0	0
2PQL	2PQLLEU35	HIS35LEU	3139.71	3131.26	8.45	12	11	1	0.07	0.07	0	H	H	0	0	1	0	0	0	0	-1	0	0	0	0	0	0	0	0	0	0	0	0	NO	NO	NO	NO	NO	NO	NO	NO	NO	NO	0	0	0	0	0	0
2PQL	2PQLLEU94	TYR94LEU	3139.71	3104.04	35.67	5	13	-8	0.02	0.08	-0.06	H	H	0	0	1	0	0	0	0	0	0	0	-1	0	0	0	0	0	0	0	0	0	YES	Nar	O3	True	1	NO	NO	NO	NO	NO	0	0	0	0	0	0
1RTD	1RTDALA65	LYS65ALA	5774.02	5713.15	60.87	75	34	41	0.37	0.32	0.05	-	-	0	0	0	0	0	0	0	0	0	0	0	0	-1	0	0	0	1	0	0	0	NO	NO	NO	NO	NO	NO	NO	NO	NO	NO	0	0	0	0	0	0
1RTD	1RTDARG65	LYS65ARG	5774.02	5793.75	-19.73	75	89	-14	0.37	0.36	0.01	-	-	0	0	0	0	0	0	0	0	0	0	0	1	-1	0	0	0	0	0	0	0	NO	NO	NO	NO	NO	NO	NO	NO	NO	NO	0	0	0	0	0	0
1RTD	1RTDALA72	ARG72ALA	5774.02	5691.16	82.86	88	15	73	0.35	0.14	0.21	E	E	0	0	0	0	0	0	0	0	0	0	0	-1	0	0	0	0	1	0	0	0	NO	NO	NO	NO	NO	NO	NO	NO	NO	NO	0	0	0	0	0	0
1GNO	1A9M	GLY48HIS	5420.11	5570.94	-150.83	48	103	-55	0.57	0.56	0.01	E	E	0	0	0	0	0	0	0	1	0	0	0	0	0	0	0	0	0	-1	0	0	YES	O2	Nam	False	0	NO	NO	NO	NO	NO	0	0	0	0	0	0
1GNO	1GNM	VAL82ASP	5420.11	5442.63	-22.52	61	60	1	0.43	0.37	0.06	S	S	-1	0	0	0	0	1	0	0	0	0	0	0	0	0	0	0	0	0	0	0	NO	NO	NO	NO	NO	NO	NO	NO	NO	NO	0	0	0	0	0	0
1GNO	1GNN	VAL82ASN	5420.11	5429.23	-9.12	61	56	5	0.43	0.36	0.07	S	S	-1	0	0	0	0	0	1	0	0	0	0	0	0	0	0	0	0	0	0	0	NO	NO	NO	NO	NO	YES	Ng+	Nam	True	1	0	0	0	0	0	0
1O0N	1O0NGLY45	THR45GLY	2102.87	2065.74	37.13	9	5	4	0.06	0.06	0	E	E	0	0	0	0	0	0	0	0	0	0	0	0	0	0	-1	0	0	1	0	0	YES	O3	Nar	True	0	YES	O2	Nam	False	1	0	0	0	0	0	0
1W4O	1W4OGLY45	THR45GLY	2248.64	2209.68	38.96	9	5	4	0.06	0.06	0	E	E	0	0	0	0	0	0	0	0	0	0	0	0	0	0	-1	0	0	1	0	0	YES	O3	Nar	True	0	YES	O2	Nam	False	1	0	0	0	0	0	0
1W4P	1W4PGLY45	THR45GLY	2106.8	2068.79	38.01	14	4	10	0.1	0.05	0.05	E	E	0	0	0	0	0	0	0	0	0	0	0	0	0	0	-1	0	0	1	0	0	YES	O3	Nar	True	0	YES	O2	Nam	False	1	0	0	0	0	0	0
1W4Q	1W4QGLY45	THR45GLY	2294.22	2258.69	35.53	9	4	5	0.06	0.05	0.02	E	E	0	0	0	0	0	0	0	0	0	0	0	0	0	0	-1	0	0	1	0	0	YES	O3	Nar	True	0	YES	O2	Nam	False	1	0	0	0	0	0	0
1NJB	1NJBALA229	CYS229ALA	6538.07	6521.96	16.11	6	6	0	0.04	0.06	-0.01	H	H	0	0	0	0	0	0	0	0	0	0	0	0	0	0	0	0	1	0	0	-1	NO	NO	NO	NO	NO	NO	NO	NO	NO	NO	0	0	0	0	0	0
1NJB	1NJBGLU229	CYS229GLU	6538.07	6551.51	-13.44	6	7	-1	0.04	0.04	0.01	H	H	0	0	0	1	0	0	0	0	0	0	0	0	0	0	0	0	0	0	0	-1	NO	NO	NO	NO	NO	NO	NO	NO	NO	NO	0	0	0	0	0	0
1NJB	1NJBGLU229	CYS229GLU	6538.07	6551.51	-13.44	6	7	-1	0.04	0.04	0.01	H	H	0	0	0	1	0	0	0	0	0	0	0	0	0	0	0	0	0	0	0	-1	NO	NO	NO	NO	NO	NO	NO	NO	NO	NO	0	0	0	0	0	0
1NJB	1NJBGLY229	CYS229GLY	6538.07	6506.45	31.62	6	5	1	0.04	0.06	-0.02	H	H	0	0	0	0	0	0	0	0	0	0	0	0	0	0	0	0	0	1	0	-1	NO	NO	NO	NO	NO	NO	NO	NO	NO	NO	0	0	0	0	0	0
1NJB	1NJBGLY229	CYS229GLY	6538.07	6506.45	31.62	6	5	1	0.04	0.06	-0.02	H	H	0	0	0	0	0	0	0	0	0	0	0	0	0	0	0	0	0	1	0	-1	NO	NO	NO	NO	NO	NO	NO	NO	NO	NO	0	0	0	0	0	0
1NJB	1NJBILE229	CYS229ILE	6538.07	6551.91	-13.84	6	6	0	0.04	0.04	0.01	H	H	0	1	0	0	0	0	0	0	0	0	0	0	0	0	0	0	0	0	0	-1	NO	NO	NO	NO	NO	NO	NO	NO	NO	NO	0	0	0	0	0	0
1NJB	1NJBLEU229	CYS229LEU	6538.07	6541.3	-3.23	6	8	-2	0.04	0.05	0	H	H	0	0	1	0	0	0	0	0	0	0	0	0	0	0	0	0	0	0	0	-1	NO	NO	NO	NO	NO	NO	NO	NO	NO	NO	0	0	0	0	0	0
1NJB	1NJBMET229	CYS229MET	6538.07	6556.1	-18.03	6	12	-6	0.04	0.06	-0.02	H	H	0	0	0	0	0	0	0	0	0	0	0	0	0	0	0	1	0	0	0	-1	NO	NO	NO	NO	NO	NO	NO	NO	NO	NO	0	0	0	0	0	0
1NJB	1NJBGLN229	CYS229GLN	6538.07	6555.48	-17.41	6	17	-11	0.04	0.09	-0.04	H	H	0	0	0	0	1	0	0	0	0	0	0	0	0	0	0	0	0	0	0	-1	NO	NO	NO	NO	NO	YES	O2	Nam	True	1	0	0	0	0	0	0
1NJB	1NJBGLN229	CYS229GLN	6538.07	6555.48	-17.41	6	17	-11	0.04	0.09	-0.04	H	H	0	0	0	0	1	0	0	0	0	0	0	0	0	0	0	0	0	0	0	-1	NO	NO	NO	NO	NO	YES	O2	Nam	True	1	0	0	0	0	0	0
1NJB	1NJBSER229	CYS229SER	6538.07	6531.93	6.14	6	6	0	0.04	0.05	0	H	H	0	0	0	0	0	0	0	0	0	0	0	0	0	1	0	0	0	0	0	-1	NO	NO	NO	NO	NO	NO	NO	NO	NO	NO	0	0	0	0	0	0
1NJB	1NJBTHR229	CYS229THR	6538.07	6545.6	-7.53	6	6	0	0.04	0.04	0	H	H	0	0	0	0	0	0	0	0	0	0	0	0	0	0	1	0	0	0	0	-1	NO	NO	NO	NO	NO	NO	NO	NO	NO	NO	0	0	0	0	0	0
1NJB	1NJBTHR229	CYS229THR	6538.07	6545.6	-7.53	6	6	0	0.04	0.04	0	H	H	0	0	0	0	0	0	0	0	0	0	0	0	0	0	1	0	0	0	0	-1	NO	NO	NO	NO	NO	NO	NO	NO	NO	NO	0	0	0	0	0	0
1NJB	1NJBVAL229	CYS229VAL	6538.07	6548.09	-10.02	6	12	-6	0.04	0.08	-0.04	H	H	1	0	0	0	0	0	0	0	0	0	0	0	0	0	0	0	0	0	0	-1	NO	NO	NO	NO	NO	NO	NO	NO	NO	NO	0	0	0	0	0	0
1NJB	1NJBVAL229	CYS229VAL	6538.07	6548.09	-10.02	6	12	-6	0.04	0.08	-0.04	H	H	1	0	0	0	0	0	0	0	0	0	0	0	0	0	0	0	0	0	0	-1	NO	NO	NO	NO	NO	NO	NO	NO	NO	NO	0	0	0	0	0	0
1NJB	1NJBTRP229	CYS229TRP	6538.07	6606.48	-68.41	6	25	-19	0.04	0.11	-0.07	H	H	0	0	0	0	0	0	0	0	1	0	0	0	0	0	0	0	0	0	0	-1	NO	NO	NO	NO	NO	NO	NO	NO	NO	NO	0	0	0	0	0	0
1THY	1JMF	ASN229ALA	6923.89	3442.03	3481.86	21	1	20	0.13	0.01	0.12	H	H	0	0	0	0	0	0	-1	0	0	0	0	0	0	0	0	0	1	0	0	0	YES	O2	Nam	True	1	NO	NO	NO	NO	NO	0	0	0	0	0	0
1NJBASN229	1NJB	ASN229CYS	6553.1	6538.07	15.03	20	6	14	0.13	0.04	0.08	H	H	0	0	0	0	0	0	-1	0	0	0	0	0	0	0	0	0	0	0	0	1	YES	O2	Nam	True	1	NO	NO	NO	NO	NO	0	0	0	0	0	0
1NJBASN229	1NJB	ASN229CYS	6553.1	6538.07	15.03	20	6	14	0.13	0.04	0.08	H	H	0	0	0	0	0	0	-1	0	0	0	0	0	0	0	0	0	0	0	0	1	YES	O2	Nam	True	1	NO	NO	NO	NO	NO	0	0	0	0	0	0
1THY	1THYCYS229	ASN229CYS	6923.89	6915.74	8.15	21	12	9	0.13	0.09	0.04	H	H	0	0	0	0	0	0	-1	0	0	0	0	0	0	0	0	0	0	0	0	1	YES	O2	Nam	True	1	NO	NO	NO	NO	NO	0	0	0	0	0	0
1NJDASN229	1NJD	ASN229ASP	6882.47	6881.28	1.19	10	20	-10	0.06	0.12	-0.06	H	H	0	0	0	0	0	1	-1	0	0	0	0	0	0	0	0	0	0	0	0	0	YES	O2	Nam	True	1	YES	O2	Nar	True	0	0	0	0	0	0	0
1NJDASN229	1NJD	ASN229ASP	6882.47	6881.28	1.19	10	20	-10	0.06	0.12	-0.06	H	H	0	0	0	0	0	1	-1	0	0	0	0	0	0	0	0	0	0	0	0	0	YES	O2	Nam	True	1	YES	O2	Nar	True	0	0	0	0	0	0	0
1THY	1JMG	ASN229GLY	6923.89	3415.09	3508.8	21	3	18	0.13	0.04	0.1	H	H	0	0	0	0	0	0	-1	0	0	0	0	0	0	0	0	0	0	1	0	0	YES	O2	Nam	True	1	NO	NO	NO	NO	NO	0	0	0	0	0	0
1THY	1JMH	ASN229ILE	6923.89	3489.26	3434.63	21	15	6	0.13	0.09	0.05	H	H	0	1	0	0	0	0	-1	0	0	0	0	0	0	0	0	0	0	0	0	0	YES	O2	Nam	True	1	NO	NO	NO	NO	NO	0	0	0	0	0	0
1THY	1JMI	ASN229SER	6923.89	3438.2	3485.69	21	8	13	0.13	0.06	0.07	H	H	0	0	0	0	0	0	-1	0	0	0	0	0	0	1	0	0	0	0	0	0	YES	O2	Nam	True	1	NO	NO	NO	NO	NO	0	0	0	0	0	0
2TDM	1TSV	ARG179ALA	7049.74	3466.43	3583.31	66	71	-5	0.27	0.67	-0.4	T	T	0	0	0	0	0	0	0	0	0	0	0	-1	0	0	0	0	1	0	0	0	NO	NO	NO	NO	NO	NO	NO	NO	NO	NO	0	0	0	0	0	0
2TDM	1TSY	ARG179LYS	7049.74	3528.86	3520.88	66	155	-89	0.27	0.76	-0.49	T	T	0	0	0	0	0	0	0	0	0	0	0	-1	1	0	0	0	0	0	0	0	NO	NO	NO	NO	NO	NO	NO	NO	NO	NO	0	0	0	0	0	0
3MDT	3MDTALA306	THR306ALA	3534.23	3508.62	25.61	45	37	8	0.32	0.35	-0.03	H	H	0	0	0	0	0	0	0	0	0	0	0	0	0	0	-1	0	1	0	0	0	NO	NO	NO	NO	NO	NO	NO	NO	NO	NO	0	0	0	0	0	0
1J3I	1J3ICYS16	ALA16CYS	7936.82	7950.75	-13.93	13	12	1	0.12	0.09	0.03	E	E	0	0	0	0	0	0	0	0	0	0	0	0	0	0	0	0	-1	0	0	1	NO	NO	NO	NO	NO	NO	NO	NO	NO	NO	0	0	0	0	0	0
1J3I	1J3IGLY16	ALA16GLY	7936.82	7921.09	15.73	13	10	3	0.12	0.12	0	E	E	0	0	0	0	0	0	0	0	0	0	0	0	0	0	0	0	-1	1	0	0	NO	NO	NO	NO	NO	NO	NO	NO	NO	NO	0	0	0	0	0	0
1J3I	1J3ISER16	ALA16SER	7936.82	7944.65	-7.83	13	15	-2	0.12	0.12	0.01	E	E	0	0	0	0	0	0	0	0	0	0	0	0	0	1	0	0	-1	0	0	0	NO	NO	NO	NO	NO	NO	NO	NO	NO	NO	0	0	0	0	0	0
1J3I	1J3IASN108	SER108ASN	7936.82	7963.46	-26.64	23	25	-2	0.18	0.16	0.02	H	H	0	0	0	0	0	0	1	0	0	0	0	0	0	-1	0	0	0	0	0	0	NO	NO	NO	NO	NO	NO	NO	NO	NO	NO	0	0	0	0	0	0
1J3I	1J3ITHR108	SER108THR	7936.82	7956.54	-19.72	23	31	-8	0.18	0.22	-0.04	H	H	0	0	0	0	0	0	0	0	0	0	0	0	0	-1	1	0	0	0	0	0	NO	NO	NO	NO	NO	NO	NO	NO	NO	NO	0	0	0	0	0	0
3RG9	3RG9ASN86	THR86ASN	3699.63	3711.91	-12.28	27	32	-5	0.19	0.2	-0.01	H	H	0	0	0	0	0	0	1	0	0	0	0	0	0	0	-1	0	0	0	0	0	NO	NO	NO	NO	NO	NO	NO	NO	NO	NO	0	0	0	0	0	0
3RG9	3RG9SER86	THR86SER	3699.63	3690.54	9.09	27	24	3	0.19	0.18	0.01	H	H	0	0	0	0	0	0	0	0	0	0	0	0	0	1	-1	0	0	0	0	0	NO	NO	NO	NO	NO	NO	NO	NO	NO	NO	0	0	0	0	0	0
3FRF	3FRA	PHE98TYR	3821.71	3848.85	-27.14	5	12	-7	0.03	0.05	-0.03	H	H	0	0	0	0	0	0	0	0	0	-1	1	0	0	0	0	0	0	0	0	0	NO	NO	NO	NO	NO	NO	NO	NO	NO	NO	0	0	0	0	0	0
3FRF	3FRA	PHE98TYR	3821.71	3848.85	-27.14	5	12	-7	0.03	0.05	-0.03	H	H	0	0	0	0	0	0	0	0	0	-1	1	0	0	0	0	0	0	0	0	0	NO	NO	NO	NO	NO	NO	NO	NO	NO	NO	0	0	0	0	0	0
3FYV	3FY9	PHE98TYR	3836.05	3850.98	-14.93	6	11	-5	0.03	0.05	-0.02	H	H	0	0	0	0	0	0	0	0	0	-1	1	0	0	0	0	0	0	0	0	0	NO	NO	NO	NO	NO	YES	Npl	O3	True	1	0	0	0	0	0	0
3FYW	3FY8	PHE98TYR	3687.23	3690.03	-2.8	5	11	-6	0.03	0.05	-0.02	H	H	0	0	0	0	0	0	0	0	0	-1	1	0	0	0	0	0	0	0	0	0	NO	NO	NO	NO	NO	YES	Npl	O3	True	1	0	0	0	0	0	0
1BV9ILE84	1BV9	ILE84VAL	4732.09	4716.98	15.11	15	8	7	0.09	0.06	0.03	E	E	1	-1	0	0	0	0	0	0	0	0	0	0	0	0	0	0	0	0	0	0	NO	NO	NO	NO	NO	NO	NO	NO	NO	NO	0	0	0	0	0	0
1BV7VAL82	1BV7	VAL82PHE	4758.95	4797.64	-38.69	47	100	-53	0.33	0.51	-0.18	S	S	-1	0	0	0	0	0	0	0	0	1	0	0	0	0	0	0	0	0	0	0	NO	NO	NO	NO	NO	NO	NO	NO	NO	NO	0	0	0	0	0	0
1BV9	1BWA	VAL82PHE	4716.98	4789.26	-72.28	47	83	-36	0.33	0.42	-0.09	S	S	-1	0	0	0	0	0	0	0	0	1	0	0	0	0	0	0	0	0	0	0	NO	NO	NO	NO	NO	NO	NO	NO	NO	NO	0	0	0	0	0	0
2ZGA	2ZGAVAL50	ILE50VAL	4425.64	4365.83	59.81	31	28	3	0.18	0.2	-0.01	T	T	1	-1	0	0	0	0	0	0	0	0	0	0	0	0	0	0	0	0	0	0	YES	O2	Nam	False	1	YES	O2	Nam	False	1	0	0	0	0	0	0
2ZGA	2ZGAVAL84	ILE84VAL	4425.64	4361.74	63.9	14	8	6	0.08	0.06	0.03	E	E	1	-1	0	0	0	0	0	0	0	0	0	0	0	0	0	0	0	0	0	0	NO	NO	NO	NO	NO	NO	NO	NO	NO	NO	0	0	0	0	0	0
3CKZHIS274	3CKZ	HIS274TYR	16906.62	16923.92	-17.3	0	0	0	0	0	0	-	-	0	0	0	0	0	0	0	-1	0	0	1	0	0	0	0	0	0	0	0	0	NO	NO	NO	NO	NO	YES	O3	O3	True	0	0	0	0	0	0	0
4B7N	4B7NTYR275	HIS275TYR	15478.04	15483.31	-5.27	0	0	0	0	0	0	-	-	0	0	0	0	0	0	0	-1	0	0	1	0	0	0	0	0	0	0	0	0	NO	NO	NO	NO	NO	NO	NO	NO	NO	NO	0	0	0	0	0	0
4B7NILE223	4B7N	ILE223ARG	15444.14	15478.04	-33.9	32	48	-16	0.19	0.19	0	-	-	0	-1	0	0	0	0	0	0	0	0	0	1	0	0	0	0	0	0	0	0	NO	NO	NO	NO	NO	NO	NO	NO	NO	NO	0	0	0	0	0	0
1MARASP303CYS303	1MARASP303	CYS303ASP	3238.17	3248.54	-10.37	11	12	-1	0.08	0.07	0.01	S	S	0	0	0	0	0	1	0	0	0	0	0	0	0	0	0	0	0	0	0	-1	NO	NO	NO	NO	NO	NO	NO	NO	NO	NO	0	0	0	0	0	0
2PDBPHE121	2PDB	PHE121PRO	4184.24	4131.74	52.5	40	40	0	0.2	0.29	-0.09	S	S	0	0	0	0	0	0	0	0	0	-1	0	0	0	0	0	0	0	0	1	0	NO	NO	NO	NO	NO	NO	NO	NO	NO	NO	0	0	0	0	0	0
2PDILEU300	2PDI	LEU300ALA	4192.04	4143.63	48.41	82	47	35	0.5	0.44	0.06	-	-	0	0	-1	0	0	0	0	0	0	0	0	0	0	0	0	0	1	0	0	0	YES	Nar	Nam	False	1	YES	Nar	Nam	False	1	0	0	0	0	0	0
2PDFLEU300	2PDF	LEU300PRO	3994.62	3962.39	32.23	79	55	24	0.48	0.4	0.08	-	-	0	0	-1	0	0	0	0	0	0	0	0	0	0	0	0	0	0	0	1	0	NO	NO	NO	NO	NO	NO	NO	NO	NO	NO	0	0	0	0	0	0
1MARMET301LEU301	1MARMET301	LEU301MET	3233.48	3240.06	-6.58	144	137	7	0.88	0.73	0.15	S	S	0	0	-1	0	0	0	0	0	0	0	0	0	0	0	0	1	0	0	0	0	NO	NO	NO	NO	NO	NO	NO	NO	NO	NO	0	0	0	0	0	0
2PDMSER302	2PDM	SER302ARG	4111.56	4180.82	-69.26	53	120	-67	0.41	0.48	-0.08	G	G	0	0	0	0	0	0	0	0	0	0	0	1	0	-1	0	0	0	0	0	0	NO	NO	NO	NO	NO	NO	NO	NO	NO	NO	0	0	0	0	0	0
1MARTYR113THR113	1MARTYR113	THR113TYR	3250.81	3301.41	-50.6	16	12	4	0.11	0.05	0.06	-	-	0	0	0	0	0	0	0	0	0	0	1	0	0	0	-1	0	0	0	0	0	NO	NO	NO	NO	NO	NO	NO	NO	NO	NO	0	0	0	0	0	0
2PD5VAL47	2PD5	VAL47ILE	3997.8	4017.04	-19.24	30	31	-1	0.21	0.18	0.03	G	G	-1	1	0	0	0	0	0	0	0	0	0	0	0	0	0	0	0	0	0	0	NO	NO	NO	NO	NO	NO	NO	NO	NO	NO	0	0	0	0	0	0
[truncated: 383 more columns]
