# Supplementary material for: Rational design of non-resistant targeted cancer therapies
Source: Sci Rep. 2017 Apr 24;7:46632. doi: 10.1038/srep46632 (PMC5402386; doi:10.1038/srep46632)
Supplement: Supplementary Dataset 6 [file srep46632-s7.csv]

MUTATION	AFFIN.CHAIN	AFFIN.LIG_ID	AFFIN.PDB_ID	MUT.UNIPROT	AFFIN.K_WT	AFFIN.K_MT	AFFIN.DELTA_K	AFFIN.FOLD_CHANGE	AFFIN.UNIT	MUT.MT_PDB	MUT.WT_PDB	MUT.IN_BINDING_SITE	MUT.DISTANCE_TO_LIG	MUT.PMID	MUT.IS_SINGLE_POINT	MUT.MCSM_PPI	MUT.DUET_STABILITY	MUT.RESIDUE_RSA	MUT.RESIDUE_SST	MUT.RESIDUE_HBOND	LIG.MOL_WEIGHT	LIG.ATOM_COUNT	LIG.LOGP	LIG.NUM_ACCEPTORS	LIG.NUM_DONORS	LIG.NUM_HETEROATOMS	LIG.NUM_ROTATABLE_BONDS	LIG.NUM_RINGS	LIG.LABUTE_ASA	LIG.TPSA	PROT.PROTEIN_CLASS
I84V	A	017	2IEN	P03367	1	3.2	-2.2	-3.2	Ki	2IEO	2IEN	YES	3.28196	15066436	YES	-0.33	-1.602	19.2	extended strand	no hbonds	547.664	38	3.4561	8	3	11	13	4	223.657720718	140.42	HYDROLASE
V82A	A	017	2IEN	P03367	1	1.3	-0.3	-1.3	Ki	2IDW	2IEN	YES	3.29159	15066436	YES	-0.636	-1.395	38.2	bend	no hbonds	547.664	38	3.4561	8	3	11	13	4	223.657720718	140.42	HYDROLASE
G48V	A	017	3TKW	P03366	0.58	17	-16.42	-29.31034483	Ki	3CYW	3TKW	YES	3.13993	18597780	YES	Not in interface	0.437	16.6	extended strand	no hbonds	547.664	38	3.4561	8	3	11	13	4	223.657720718	140.42	HYDROLASE
I50V	A	017	3TKW	P03366	0.58	18	-17.42	-31.03448276	Ki	3TKWVAL50	3TKW	YES	2.97832	18597780	YES	Not in interface	-1.086	116.9	h-bonded turn	no hbonds	547.664	38	3.4561	8	3	11	13	4	223.657720718	140.42	HYDROLASE
I54M	A	017	3TKW	P03366	0.58	1.6	-1.02	-2.75862069	Ki	3D1Z	3TKW	NO	8.01463	18597780	YES	Not in interface	-0.611	38.8	extended strand	no hbonds	547.664	38	3.4561	8	3	11	13	4	223.657720718	140.42	HYDROLASE
I54V	A	017	3TKW	P03366	0.58	5	-4.42	-8.620689655	Ki	3D20	3TKW	NO	8.01463	18597780	YES	Not in interface	-0.91	38.8	extended strand	no hbonds	547.664	38	3.4561	8	3	11	13	4	223.657720718	140.42	HYDROLASE
M46L	A	017	2HS2	Q7SSI0	0.49	4.9	-4.41	-10	Ki	2HS2	2HS2MET46	NO	7.51129	16962136	YES	Not in interface	NA	NA	NA	NA	547.664	38	3.4561	8	3	11	13	4	223.657720718	140.42	HYDROLASE
N88S	A	017	3LZS	P24740	0.0109	0.087	-0.0761	-7.981651376	KD	3LZU	3LZS	NO	7.53167	20660190	YES	Not in interface	-0.291	40.4	alpha helix	no hbonds	547.664	38	3.4561	8	3	11	13	4	223.657720718	140.42	HYDROLASE
V32I	A	017	2HS1	Q7SSI0	0.49	3.3	-2.81	-6.734693878	Ki	2HS1	2HS1VAL32	YES	3.92394	16962136	YES	Not in interface	NA	NA	NA	NA	547.664	38	3.4561	8	3	11	13	4	223.657720718	140.42	HYDROLASE
D30N	A	065	2Z4O	P03367	0.27	4.6	-4.33	-17.03703704	Ki	2QCI	2Z4O	YES	2.8144	17696515	YES	Not in interface	-0.287	39.5	bend	saturated	576.658	40	3.6026	9	2	12	13	5	233.904031441	132.86	HYDROLASE
I50V	A	065	2Z4O	P03367	0.27	2.1	-1.83	-7.777777778	Ki	2QD6	2Z4O	YES	4.04513	17696515	YES	-0.216	-0.958	114.9	h-bonded turn	no hbonds	576.658	40	3.6026	9	2	12	13	5	233.904031441	132.86	HYDROLASE
I84V	A	065	2Z4O	P03367	0.27	0.85	-0.58	-3.148148148	Ki	2QD8	2Z4O	YES	3.69848	17696515	YES	-0.433	-1.631	21.7	extended strand	no hbonds	576.658	40	3.6026	9	2	12	13	5	233.904031441	132.86	HYDROLASE
V82A	A	065	2Z4O	P03367	0.27	0.8	-0.53	-2.962962963	Ki	2QD7	2Z4O	YES	3.3385	17696515	YES	-0.764	-1.388	37.9	bend	no hbonds	576.658	40	3.6026	9	2	12	13	5	233.904031441	132.86	HYDROLASE
V82A	A	0Q4	2AOE	P04587	75	24	51	3.125	Ki	2AOE	2AOEVAL82	YES	4.33814	16218957	YES	Not in interface	NA	NA	NA	NA	833.053	59	-2.3555	9	12	19	35	1	347.318381837	327.58	HYDROLASE
A328V	A	140	1JPZ	P14779	320	45	275	7.111111111	KD	1ZOA	1JPZ	YES	3.95612	21875028	YES	Not in interface	-0.508	1.4	bend	no hbonds	313.475	22	4.6685	2	2	4	17	0	135.610407108	66.4	OXIDOREDUCTASE
F82V	A	146	1BWB	P04585	3.8	0.26	3.54	14.61538462	Ki	1BWBVAL82	1BWB	YES	4.73264	9790666	YES	Not in interface	-1.401	45.2	bend	no hbonds	824.924	62	6.0584	7	6	13	14	9	356.638777634	179.57	HYDROLASE
V84I	A	146	1BWB	P04585	3.8	0.05	3.75	76	Ki	1BWBILE84	1BWB	YES	3.6307	9790666	YES	Not in interface	-0.818	19.6	extended strand	no hbonds	824.924	62	6.0584	7	6	13	14	9	356.638777634	179.57	HYDROLASE
W741L	A	198	1Z95	P10275	145	76	69	1.907894737	Ki	1Z95	1Z95TRP741	YES	3.89498	15833816	YES	Not in interface	NA	NA	NA	NA	430.373	29	3.85198	5	2	11	7	2	162.863887723	107.26	TRANSCRIPTION
A16C	A	1CY	3UM8	A7UD81	1.6	1.8	-0.2	-1.125	Ki	3UM8CYS16	3UM8	YES	3.72039	22526319	YES	Not in interface	-0.297	0	extended strand	no hbonds	251.715	17	1.5255	5	2	6	1	2	104.783808801	80	OXIDOREDUCTASE
A16G	A	1CY	3UM8	A7UD81	1.6	5.5	-3.9	-3.4375	Ki	3UM8GLY16	3UM8	YES	3.72039	22526319	YES	Not in interface	-1.379	0	extended strand	no hbonds	251.715	17	1.5255	5	2	6	1	2	104.783808801	80	OXIDOREDUCTASE
A16S	A	1CY	3UM8	A7UD81	1.6	132	-130.4	-82.5	Ki	3UM8SER16	3UM8	YES	3.72039	22526319	YES	Not in interface	-1.443	0	extended strand	no hbonds	251.715	17	1.5255	5	2	6	1	2	104.783808801	80	OXIDOREDUCTASE
S108N	A	1CY	3UM8	A7UD81	1.6	13	-11.4	-8.125	Ki	3UM8ASN108	3UM8	YES	3.20723	22526319	YES	Not in interface	-0.752	0	alpha helix	no hbonds	251.715	17	1.5255	5	2	6	1	2	104.783808801	80	OXIDOREDUCTASE
S108T	A	1CY	3UM8	A7UD81	1.6	4.7	-3.1	-2.9375	Ki	3UM8THR108	3UM8	YES	3.20723	22526319	YES	Not in interface	-0.464	0	alpha helix	no hbonds	251.715	17	1.5255	5	2	6	1	2	104.783808801	80	OXIDOREDUCTASE
A71V	A	1UN	2Q64	P03367	1.4	7	-5.6	-5	KD	2PYN	2Q64	NO	16.27	17977555	YES	Not in interface	-0.042	8	extended strand	no hbonds	567.782	40	4.74762	6	4	8	12	4	242.669857074	101.9	HYDROLASE
D30N	A	1UN	2Q64	P03367	0.07	1.4	-1.33	-20	KD	2Q64	2Q64ASP30	YES	2.78114	17977555	YES	Not in interface	NA	NA	NA	NA	567.782	40	4.74762	6	4	8	12	4	242.669857074	101.9	HYDROLASE
D30N	A	1UN	2R5Q	O12158	2.7	151	-148.3	-55.92592593	Ki	2R5QASN30	2R5Q	YES	3.98629	18092815	YES	Not in interface	-0.264	40.2	bend	unsaturated	567.782	40	4.74762	6	4	8	12	4	242.669857074	101.9	HYDROLASE
L90M	A	1UN	2Q64	P03367	1.4	9.9	-8.5	-7.071428571	KD	2Q63	2Q64	NO	9.09674	17977555	YES	Not in interface	-1.707	3.7	alpha helix	no hbonds	567.782	40	4.74762	6	4	8	12	4	242.669857074	101.9	HYDROLASE
L90M	A	1UN	2R5Q	O12158	2.7	5.2	-2.5	-1.925925926	Ki	2R5QMET90	2R5Q	NO	9.51005	18092815	YES	Not in interface	-1.509	4.5	alpha helix	no hbonds	567.782	40	4.74762	6	4	8	12	4	242.669857074	101.9	HYDROLASE
N88D	A	1UN	2Q64	P03367	1.4	18	-16.6	-12.85714286	KD	2PYM	2Q64	NO	7.55141	17977555	YES	Not in interface	-1.697	45	alpha helix	no hbonds	567.782	40	4.74762	6	4	8	12	4	242.669857074	101.9	HYDROLASE
N88D	A	1UN	2R5Q	O12158	2.7	6.2	-3.5	-2.296296296	Ki	2R5QASP88	2R5Q	NO	7.83299	18092815	YES	Not in interface	-1.907	44.7	alpha helix	saturated	567.782	40	4.74762	6	4	8	12	4	242.669857074	101.9	HYDROLASE
I84V	A	2NC	2AOD	P04587	2170	13000	-10830	-5.99078341	Ki	2AOC	2AOD	YES	3.72196	16218957	YES	-0.404	-1.59	22.7	extended strand	no hbonds	770.983	54	-3.6098	9	12	19	35	0	318.626229745	327.58	HYDROLASE
V82A	A	2NC	2AOD	P04587	2170	530	1640	4.094339623	Ki	2AOG	2AOD	YES	3.63441	16218957	YES	-0.746	-1.173	56.8	bend	no hbonds	770.983	54	-3.6098	9	12	19	35	0	318.626229745	327.58	HYDROLASE
L300P	A	388	2IKI	P15121	30.92	2554	-2523.351019	-82.60491391	KD	2IKIPRO300	2IKI	YES	3.22877	18495158	YES	Not in interface	-0.699	29.1	loop or irregular	no hbonds	416.626	24	3.4831	3	2	8	7	2	150.065300384	75.63	OXIDOREDUCTASE
T113A	A	388	2IKI	P15121	31.2	115	-84.70926587	-3.71532999	KD	3LQG	2IKI	YES	2.90024	21185307	YES	Not in interface	-0.791	0	loop or irregular	no hbonds	416.626	24	3.4831	3	2	8	7	2	150.065300384	75.63	OXIDOREDUCTASE
T113C	A	388	2IKI	P15121	31.2	39.63	-8.429647631	-1.270209815	KD	3LEP	2IKI	YES	2.90024	21185307	YES	Not in interface	-0.554	0	loop or irregular	no hbonds	416.626	24	3.4831	3	2	8	7	2	150.065300384	75.63	OXIDOREDUCTASE
T113V	A	388	2IKI	P15121	31.2	420	-388.9994183	-13.46925913	KD	3M4H	2IKI	YES	2.90024	21185307	YES	Not in interface	-0.014	0	loop or irregular	no hbonds	416.626	24	3.4831	3	2	8	7	2	150.065300384	75.63	OXIDOREDUCTASE
T113Y	A	388	2IKI	P15121	30.92	1006	-975.4570866	-32.54618243	KD	2IKITYR113	2IKI	YES	2.90024	18495158	YES	Not in interface	-0.513	0	loop or irregular	no hbonds	416.626	24	3.4831	3	2	8	7	2	150.065300384	75.63	OXIDOREDUCTASE
V47I	A	388	2IKI	P15121	30.92	18.27	12.65622283	1.69290945	KD	2IKIILE47	2IKI	YES	3.15657	18495158	YES	Not in interface	-0.534	1.3	310 helix	no hbonds	416.626	24	3.4831	3	2	8	7	2	150.065300384	75.63	OXIDOREDUCTASE
C303D	A	393	2PZN	P15121	37.86	2453	-2415.039595	-64.78621729	KD	2PDU	2PZN	YES	3.31665	18495158	YES	Not in interface	-1.089	0.2	310 helix	no hbonds	364.737	25	2.3487	5	2	9	8	2	146.685193098	118.77	OXIDOREDUCTASE
F121P	A	393	2PZN	P15121	37.86	243.9	-206.0369991	-6.441865561	KD	2PDC	2PZN	NO	6.62407	18495158	YES	Not in interface	-1.768	26.7	bend	no hbonds	364.737	25	2.3487	5	2	9	8	2	146.685193098	118.77	OXIDOREDUCTASE
L300A	A	393	2PZN	P15121	37.86	81.72	-43.8634353	-2.158524532	KD	2PDJ	2PZN	YES	3.01907	18495158	YES	Not in interface	-1.526	25.3	loop or irregular	no hbonds	364.737	25	2.3487	5	2	9	8	2	146.685193098	118.77	OXIDOREDUCTASE
L300P	A	393	2PZN	P15121	37.86	413	-375.0365492	-10.90549508	KD	2PZNPRO300	2PZN	YES	3.01907	18495158	YES	Not in interface	-0.999	25.3	loop or irregular	no hbonds	364.737	25	2.3487	5	2	9	8	2	146.685193098	118.77	OXIDOREDUCTASE
S302R	A	393	2PZN	P15121	37.86	2659	-2621.97203	-70.25173318	KD	2PDP	2PZN	NO	6.56553	18495158	YES	Not in interface	-0.163	38.2	310 helix	no hbonds	364.737	25	2.3487	5	2	9	8	2	146.685193098	118.77	OXIDOREDUCTASE
T113Y	A	393	2PZN	P15121	37.86	1924	-1885.924585	-50.8111897	KD	2PZNTYR113	2PZN	YES	3.72488	18495158	YES	Not in interface	-0.828	0	loop or irregular	saturated	364.737	25	2.3487	5	2	9	8	2	146.685193098	118.77	OXIDOREDUCTASE
F96H	A	3PG	2VFI	Q07412	1.9	>5	-3.1	-2.6	Ki	2VFG	2VFI	NO	5.89896	19622869	YES	Not in interface	-1.483	19.3	alpha helix	no hbonds	186.057	11	-1.4588	4	4	8	4	0	61.4707482694	124.29	ISOMERASE
F96S	A	3PG	2VFI	Q07412	1.9	>5	-3.1	-2.6	Ki	2VFE	2VFI	NO	5.89896	19622869	YES	Not in interface	-3.02	19.3	alpha helix	no hbonds	186.057	11	-1.4588	4	4	8	4	0	61.4707482694	124.29	ISOMERASE
F96W	A	3PG	2VFI	Q07412	1.9	>5	-3.1	-2.6	Ki	2VFH	2VFI	NO	5.89896	19622869	YES	Not in interface	-0.645	19.3	alpha helix	no hbonds	186.057	11	-1.4588	4	4	8	4	0	61.4707482694	124.29	ISOMERASE
I50V	A	478	3NU3	P03366	0.15	4.5	-4.35	-30	Ki	3NU5	3NU3	YES	3.77388	20695887	YES	-0.448	-0.858	113.8	h-bonded turn	no hbonds	505.627	35	3.4836	7	3	10	13	3	206.820122414	131.19	HYDROLASE
I54M	A	478	3NU3	P03366	0.15	0.5	-0.35	-3.333333333	Ki	3NU6	3NU3	NO	7.61412	20695887	YES	-0.556	-0.619	36.8	extended strand	no hbonds	505.627	35	3.4836	7	3	10	13	3	206.820122414	131.19	HYDROLASE
I54V	A	478	3NU3	P03366	0.15	0.41	-0.26	-2.733333333	Ki	3NUJ	3NU3	NO	7.61412	20695887	YES	-0.834	-0.905	36.8	extended strand	no hbonds	505.627	35	3.4836	7	3	10	13	3	206.820122414	131.19	HYDROLASE
I84V	A	478	3NU3	P03366	0.15	0.9	-0.75	-6	Ki	3NU9	3NU3	YES	3.87397	20695887	YES	-0.38	-1.52	21.6	extended strand	no hbonds	505.627	35	3.4836	7	3	10	13	3	206.820122414	131.19	HYDROLASE
L90M	A	478	3NU3	P03366	0.15	0.16	-0.01	-1.066666667	Ki	3NUO	3NU3	NO	9.45467	20695887	YES	Not in interface	-1.395	6.7	alpha helix	no hbonds	505.627	35	3.4836	7	3	10	13	3	206.820122414	131.19	HYDROLASE
V32I	A	478	3NU3	P03366	0.15	1.5	-1.35	-10	Ki	3NU4	3NU3	YES	4.08087	20695887	YES	Not in interface	-0.624	4.9	extended strand	no hbonds	505.627	35	3.4836	7	3	10	13	3	206.820122414	131.19	HYDROLASE
C303D	A	47D	2PDG	P15121	33.53	1924	-1890.255878	-57.37477475	KD	2PDQ	2PDG	YES	3.67232	18495158	YES	Not in interface	-0.953	0	310 helix	unsaturated	351.765	23	1.406	7	1	9	4	3	137.566304666	94.19	OXIDOREDUCTASE
F121P	A	47D	2PDG	P15121	33.53	81.72	-48.19472797	-2.437354046	KD	2PDGPRO121	2PDG	NO	7.40537	18495158	YES	Not in interface	-1.589	24	bend	no hbonds	351.765	23	1.406	7	1	9	4	3	137.566304666	94.19	OXIDOREDUCTASE
L300A	A	47D	2PDG	P15121	33.53	22.36	11.16544075	1.49924324	KD	2PDGALA300	2PDG	YES	3.08801	18495158	YES	Not in interface	-1.071	38.1	loop or irregular	no hbonds	351.765	23	1.406	7	1	9	4	3	137.566304666	94.19	OXIDOREDUCTASE
L300P	A	47D	2PDG	P15121	33.53	215	-182.4666867	-6.441865561	KD	2PDH	2PDG	YES	3.08801	18495158	YES	Not in interface	-0.532	38.1	loop or irregular	no hbonds	351.765	23	1.406	7	1	9	4	3	137.566304666	94.19	OXIDOREDUCTASE
S302R	A	47D	2PDG	P15121	33.53	3677	-3643.96516	-109.6771995	KD	2PDN	2PDG	NO	7.06357	18495158	YES	Not in interface	-0.216	35.6	310 helix	no hbonds	351.765	23	1.406	7	1	9	4	3	137.566304666	94.19	OXIDOREDUCTASE
T113Y	A	47D	2PDG	P15121	33.53	2660	-2626.303322	-79.32656941	KD	2PDGTYR113	2PDG	YES	3.48899	18495158	YES	Not in interface	-0.725	0	loop or irregular	no hbonds	351.765	23	1.406	7	1	9	4	3	137.566304666	94.19	OXIDOREDUCTASE
V47I	A	47D	2PDG	P15121	33.53	254	-220.4479309	-7.574613835	KD	2PDGILE47	2PDG	YES	4.69667	18495158	YES	Not in interface	-0.423	9.5	310 helix	no hbonds	351.765	23	1.406	7	1	9	4	3	137.566304666	94.19	OXIDOREDUCTASE
D17N	A	4CA	1LO8	P56653	1090	1000	90	1.09	KD	1LO8ASN17	1LO8	YES	3.27002	11997398	YES	Not in interface	-1.59	27.8	loop or irregular	no hbonds	873.656	56	-0.4324	19	10	28	23	4	322.108386225	366.79	HYDROLASE
D17N	A	4CO	1LO7	P56653	330	420	-90	-1.272727273	KD	1LO7ASN17	1LO7	YES	3.10437	11997398	YES	Not in interface	-1.576	29.2	loop or irregular	unsaturated	901.666	58	-0.5978	20	10	29	24	4	332.634850439	383.86	HYDROLASE
E134A	A	4CS	2Q88	Q92WC8	1600	1200	400	1.333333333	KD	2Q88ALA134	2Q88	YES	3.40721	17996893	YES	Not in interface	-1.197	0	alpha helix	unsaturated	142.156	10	-0.1487	3	2	4	1	1	58.959070968	61.69	TRANSPORT PROTEIN
E21A	A	4CS	2Q88	Q92WC8	1600	59000	-57400	-36.875	KD	2Q88ALA21	2Q88	YES	2.82839	17996893	YES	Not in interface	-0.748	11.7	loop or irregular	unsaturated	142.156	10	-0.1487	3	2	4	1	1	58.959070968	61.69	TRANSPORT PROTEIN
F24A	A	4CS	2Q88	Q92WC8	1600	1300	300	1.230769231	KD	2Q88ALA24	2Q88	YES	3.53473	17996893	YES	Not in interface	-3.287	0	h-bonded turn	no hbonds	142.156	10	-0.1487	3	2	4	1	1	58.959070968	61.69	TRANSPORT PROTEIN
F24D	A	4CS	2Q88	Q92WC8	1600	6700	-5100	-4.1875	KD	2Q88ASP24	2Q88	YES	3.53473	17996893	YES	Not in interface	-3.888	0	h-bonded turn	no hbonds	142.156	10	-0.1487	3	2	4	1	1	58.959070968	61.69	TRANSPORT PROTEIN
F24E	A	4CS	2Q88	Q92WC8	1600	1400	200	1.142857143	KD	2Q88GLU24	2Q88	YES	3.53473	17996893	YES	Not in interface	-3.692	0	h-bonded turn	no hbonds	142.156	10	-0.1487	3	2	4	1	1	58.959070968	61.69	TRANSPORT PROTEIN
F24W	A	4CS	2Q88	Q92WC8	1600	<20	1400	70	KD	2Q88TRP24	2Q88	YES	3.53473	17996893	YES	Not in interface	-0.499	0	h-bonded turn	no hbonds	142.156	10	-0.1487	3	2	4	1	1	58.959070968	61.69	TRANSPORT PROTEIN
F24Y	A	4CS	2Q88	Q92WC8	1600	<20	1400	70	KD	2Q88TYR24	2Q88	YES	3.53473	17996893	YES	Not in interface	-1.224	0	h-bonded turn	no hbonds	142.156	10	-0.1487	3	2	4	1	1	58.959070968	61.69	TRANSPORT PROTEIN
F80D	A	4CS	2Q88	Q92WC8	1600	43000	-41400	-26.875	KD	2Q88ASP80	2Q88	YES	2.93755	17996893	YES	Not in interface	-2.933	0.2	residue in isolated beta-bridge	no hbonds	142.156	10	-0.1487	3	2	4	1	1	58.959070968	61.69	TRANSPORT PROTEIN
F80E	A	4CS	2Q88	Q92WC8	1600	6500	-4900	-4.0625	KD	2Q88GLU80	2Q88	YES	2.93755	17996893	YES	Not in interface	-2.663	0.2	residue in isolated beta-bridge	no hbonds	142.156	10	-0.1487	3	2	4	1	1	58.959070968	61.69	TRANSPORT PROTEIN
F80W	A	4CS	2Q88	Q92WC8	1600	<20	1400	80	KD	2Q88TRP80	2Q88	YES	2.93755	17996893	YES	Not in interface	-0.416	0.2	residue in isolated beta-bridge	no hbonds	142.156	10	-0.1487	3	2	4	1	1	58.959070968	61.69	TRANSPORT PROTEIN
F80Y	A	4CS	2Q88	Q92WC8	1600	<20	1400	80	KD	2Q88TYR80	2Q88	YES	2.93755	17996893	YES	Not in interface	-0.801	0.2	residue in isolated beta-bridge	no hbonds	142.156	10	-0.1487	3	2	4	1	1	58.959070968	61.69	TRANSPORT PROTEIN
Y60A	A	4CS	2Q88	Q92WC8	1600	6000	-4400	-3.75	KD	2Q88ALA60	2Q88	YES	3.38057	17996893	YES	Not in interface	-2.199	4.1	310 helix	saturated	142.156	10	-0.1487	3	2	4	1	1	58.959070968	61.69	TRANSPORT PROTEIN
Y60F	A	4CS	2Q88	Q92WC8	1600	2100	-500	-1.3125	KD	2Q88PHE60	2Q88	YES	3.38057	17996893	YES	Not in interface	-0.963	4.1	310 helix	saturated	142.156	10	-0.1487	3	2	4	1	1	58.959070968	61.69	TRANSPORT PROTEIN
Y60W	A	4CS	2Q88	Q92WC8	1600	110	1490	14.54545455	KD	2Q88TRP60	2Q88	YES	3.38057	17996893	YES	Not in interface	-0.64	4.1	310 helix	saturated	142.156	10	-0.1487	3	2	4	1	1	58.959070968	61.69	TRANSPORT PROTEIN
Q121A	A	5GP	3KYF	Q88EQ6	165	292	-127	-1.76969697	KD	3KYFALA121	3KYF	YES	2.69889	20226196	YES	Not in interface	-0.634	34.7	loop or irregular	unsaturated	363.221	24	-3.376	10	6	14	4	3	132.465071859	206.04	UNKNOWN FUNCTION
R122A	A	5GP	3KYF	Q88EQ6	165	3170	-3005	-19.21212121	KD	3KYFALA122	3KYF	YES	2.91042	20226196	YES	Not in interface	-0.287	23.7	loop or irregular	no hbonds	363.221	24	-3.376	10	6	14	4	3	132.465071859	206.04	UNKNOWN FUNCTION
R122L	A	5GP	3KYF	Q88EQ6	165	707	-542	-4.284848485	KD	3KYFLEU122	3KYF	YES	2.91042	20226196	YES	Not in interface	0.463	23.7	loop or irregular	no hbonds	363.221	24	-3.376	10	6	14	4	3	132.465071859	206.04	UNKNOWN FUNCTION
S159A	A	5GP	3KYF	Q88EQ6	165	735	-570	-4.454545455	KD	3KYFALA159	3KYF	YES	3.66427	20226196	YES	Not in interface	-0.8	0	loop or irregular	saturated	363.221	24	-3.376	10	6	14	4	3	132.465071859	206.04	UNKNOWN FUNCTION
F311A	A	5P3	3NTY	Q04828	0.86	1.5	-0.64	-1.744186047	Ki	3NTYALA311	3NTY	YES	3.79342	21414777	YES	Not in interface	-0.874	0	310 helix	no hbonds	248.662	17	3.4108	2	2	4	2	2	102.906695271	57.53	OXIDOREDUCTASE
F311L	A	5P3	3NTY	Q04828	0.86	0.85	0.01	1.011764706	Ki	3NTYLEU311	3NTY	YES	3.79342	21414777	YES	Not in interface	0.249	0	310 helix	no hbonds	248.662	17	3.4108	2	2	4	2	2	102.906695271	57.53	OXIDOREDUCTASE
L306A	A	5P3	3NTY	Q04828	0.86	70	-69.14	-81.39534884	Ki	3NTYALA306	3NTY	YES	3.78415	21414777	YES	Not in interface	-2.385	0	loop or irregular	no hbonds	248.662	17	3.4108	2	2	4	2	2	102.906695271	57.53	OXIDOREDUCTASE
L308A	A	5P3	3NTY	Q04828	0.86	1.2	-0.34	-1.395348837	Ki	3NTYALA308	3NTY	YES	3.40952	21414777	YES	Not in interface	-1.395	1.7	loop or irregular	no hbonds	248.662	17	3.4108	2	2	4	2	2	102.906695271	57.53	OXIDOREDUCTASE
L308V	A	5P3	3NTY	Q04828	0.86	1.7	-0.84	-1.976744186	Ki	3NTYVAL308	3NTY	YES	3.40952	21414777	YES	Not in interface	-0.403	1.7	loop or irregular	no hbonds	248.662	17	3.4108	2	2	4	2	2	102.906695271	57.53	OXIDOREDUCTASE
L54V	A	5P3	3NTY	Q04828	0.86	4.8	-3.94	-5.581395349	Ki	3NTYVAL54	3NTY	YES	3.45062	21414777	YES	Not in interface	-1.745	11.2	310 helix	no hbonds	248.662	17	3.4108	2	2	4	2	2	102.906695271	57.53	OXIDOREDUCTASE
T315I	A	627	2V7A	P00519	21	5	16	4.2	KD	2V7A	2V7ATHR315	YES	4.12495	17804707	YES	Not in interface	NA	NA	NA	NA	470.523	35	3.6277	7	0	9	7	5	202.900839376	91.86	TRANSFERASE
E21A	A	6CS	2Q89	Q92WC8	500	56000	-55500	-112	KD	2Q89ALA21	2Q89	YES	2.80902	17996893	YES	Not in interface	-0.819	10.6	loop or irregular	saturated	158.155	11	-1.1779	4	3	5	1	1	63.7533047202	81.92	TRANSPORT PROTEIN
F24A	A	6CS	2Q89	Q92WC8	500	400	100	1.25	KD	2Q89ALA24	2Q89	YES	3.47806	17996893	YES	Not in interface	-3.326	0	h-bonded turn	no hbonds	158.155	11	-1.1779	4	3	5	1	1	63.7533047202	81.92	TRANSPORT PROTEIN
F24D	A	6CS	2Q89	Q92WC8	500	2500	-2000	-5	KD	2Q89ASP24	2Q89	YES	3.47806	17996893	YES	Not in interface	-3.856	0	h-bonded turn	no hbonds	158.155	11	-1.1779	4	3	5	1	1	63.7533047202	81.92	TRANSPORT PROTEIN
F24E	A	6CS	2Q89	Q92WC8	500	5100	-4600	-10.2	KD	2Q89GLU24	2Q89	YES	3.47806	17996893	YES	Not in interface	-3.674	0	h-bonded turn	no hbonds	158.155	11	-1.1779	4	3	5	1	1	63.7533047202	81.92	TRANSPORT PROTEIN
F24W	A	6CS	2Q89	Q92WC8	500	<20	480	25	KD	2Q89TRP24	2Q89	YES	3.47806	17996893	YES	Not in interface	-0.515	0	h-bonded turn	no hbonds	158.155	11	-1.1779	4	3	5	1	1	63.7533047202	81.92	TRANSPORT PROTEIN
F24Y	A	6CS	2Q89	Q92WC8	500	<20	480	25	KD	2Q89TYR24	2Q89	YES	3.47806	17996893	YES	Not in interface	-1.254	0	h-bonded turn	no hbonds	158.155	11	-1.1779	4	3	5	1	1	63.7533047202	81.92	TRANSPORT PROTEIN
F80D	A	6CS	2Q89	Q92WC8	500	94000	-93500	-188	KD	2Q89ASP80	2Q89	YES	2.86818	17996893	YES	Not in interface	-2.908	0.2	residue in isolated beta-bridge	no hbonds	158.155	11	-1.1779	4	3	5	1	1	63.7533047202	81.92	TRANSPORT PROTEIN
F80E	A	6CS	2Q89	Q92WC8	500	59000	-58500	-118	KD	2Q89GLU80	2Q89	YES	2.86818	17996893	YES	Not in interface	-2.64	0.2	residue in isolated beta-bridge	no hbonds	158.155	11	-1.1779	4	3	5	1	1	63.7533047202	81.92	TRANSPORT PROTEIN
F80W	A	6CS	2Q89	Q92WC8	500	<20	480	25	KD	2Q89TRP80	2Q89	YES	2.86818	17996893	YES	Not in interface	-0.42	0.2	residue in isolated beta-bridge	no hbonds	158.155	11	-1.1779	4	3	5	1	1	63.7533047202	81.92	TRANSPORT PROTEIN
F80Y	A	6CS	2Q89	Q92WC8	500	<20	480	25	KD	2Q89TYR80	2Q89	YES	2.86818	17996893	YES	Not in interface	-0.798	0.2	residue in isolated beta-bridge	no hbonds	158.155	11	-1.1779	4	3	5	1	1	63.7533047202	81.92	TRANSPORT PROTEIN
Y60A	A	6CS	2Q89	Q92WC8	500	1300	-800	-2.6	KD	2Q89ALA60	2Q89	YES	3.20656	17996893	YES	Not in interface	-2.371	4.6	310 helix	saturated	158.155	11	-1.1779	4	3	5	1	1	63.7533047202	81.92	TRANSPORT PROTEIN
Y60F	A	6CS	2Q89	Q92WC8	500	1100	-600	-2.2	KD	2Q89PHE60	2Q89	YES	3.20656	17996893	YES	Not in interface	-1.075	4.6	310 helix	saturated	158.155	11	-1.1779	4	3	5	1	1	63.7533047202	81.92	TRANSPORT PROTEIN
Y60W	A	6CS	2Q89	Q92WC8	500	160	340	3.125	KD	2Q89TRP60	2Q89	YES	3.20656	17996893	YES	Not in interface	-0.709	4.6	310 helix	saturated	158.155	11	-1.1779	4	3	5	1	1	63.7533047202	81.92	TRANSPORT PROTEIN
C316N	A	79Z	3FQL	Q9WMX2	71	960	-889	-13.52112676	KD	3FQLASN316	3FQL	YES	3.41254	19246450	YES	Not in interface	-1.211	0.8	extended strand	saturated	446.492	31	4.315	5	2	9	8	4	179.069959884	99.85	TRANSFERASE
L419M	A	79Z	3FQL	Q9WMX2	71	64	7	1.109375	KD	3FQLMET419	3FQL	NO	12.0514	19246450	YES	Not in interface	-0.896	13.2	alpha helix	no hbonds	446.492	31	4.315	5	2	9	8	4	179.069959884	99.85	TRANSFERASE
M414T	A	79Z	3FQL	Q9WMX2	71	43	28	1.651162791	KD	3FQLTHR414	3FQL	YES	3.37842	19246450	YES	Not in interface	-1.78	11.6	alpha helix	no hbonds	446.492	31	4.315	5	2	9	8	4	179.069959884	99.85	TRANSFERASE
P495L	A	79Z	3FQL	Q9WMX2	71	45	26	1.577777778	KD	3FQLLEU495	3FQL	NO	22.3041	19246450	YES	Not in interface	-0.021	19	loop or irregular	no hbonds	446.492	31	4.315	5	2	9	8	4	179.069959884	99.85	TRANSFERASE
E60D	A	A15	1TSL	P00469	700	4400	-3700	-6.285714286	Ki	1TSLASP60	1TSL	NO	10.4796	9931028	YES	Not in interface	-0.789	18	alpha helix	saturated	437.272	30	5.9117	4	2	6	2	5	181.421376426	66.76	TRANSFERASE
V316A	A	A15	1TSL	P00469	700	13000	-12300	-18.57142857	Ki	1TSLALA316	1TSL	YES	3.12983	9931028	YES	Not in interface	-0.607	18	loop or irregular	no hbonds	437.272	30	5.9117	4	2	6	2	5	181.421376426	66.76	TRANSFERASE
W82Y	A	A15	1TSL	P00469	700	1000	-300	-1.428571429	Ki	1TSLTYR82	1TSL	NO	5.96142	9931028	YES	Not in interface	-0.811	13.7	loop or irregular	saturated	437.272	30	5.9117	4	2	6	2	5	181.421376426	66.76	TRANSFERASE
E90Q	A	A3P	1VKJ	O35310	14000	5500	8500	2.545454546	KD	1VKJGLN90	1VKJ	NO	6.08934	15060080	YES	Not in interface	-1.035	26.3	loop or irregular	unsaturated	427.201	27	-2.0704	11	6	17	6	3	149.760939416	232.6	TRANSFERASE
K123A	A	A3P	1VKJ	O35310	14000	11000	3000	1.272727273	KD	1VKJALA123	1VKJ	NO	5.07865	15060080	YES	Not in interface	-1.043	0	extended strand	no hbonds	427.201	27	-2.0704	11	6	17	6	3	149.760939416	232.6	TRANSFERASE
R67E	A	A3P	1VKJ	O35310	14000	18000	-4000	-1.285714286	KD	1VKJGLU67	1VKJ	YES	4.60941	15060080	YES	Not in interface	-0.096	33.5	h-bonded turn	unsaturated	427.201	27	-2.0704	11	6	17	6	3	149.760939416	232.6	TRANSFERASE
R72E	A	A3P	1VKJ	O35310	14000	5200	8800	2.692307692	KD	1VKJGLU72	1VKJ	YES	3.01037	15060080	YES	Not in interface	-0.095	10.9	alpha helix	unsaturated	427.201	27	-2.0704	11	6	17	6	3	149.760939416	232.6	TRANSFERASE
D30N	A	AB1	1MUI	Q903J0	0.11	0.4	-0.29	-3.636363636	Ki	1MUIASN30	1MUI	YES	3.322	18092815	YES	Not in interface	0.154	48.9	bend	no hbonds	628.801	46	4.32814	5	4	9	17	4	272.275426054	120	HYDROLASE
L90M	A	AB1	1MUI	Q903J0	0.11	0.1	0.01	1.1	Ki	1MUIMET90	1MUI	NO	9.38533	18092815	YES	Not in interface	-1.519	4.8	alpha helix	no hbonds	628.801	46	4.32814	5	4	9	17	4	272.275426054	120	HYDROLASE
N88D	A	AB1	1MUI	Q903J0	0.11	0.08	0.03	1.375	Ki	1MUIASP88	1MUI	NO	7.72392	18092815	YES	Not in interface	-1.864	37.6	alpha helix	no hbonds	628.801	46	4.32814	5	4	9	17	4	272.275426054	120	HYDROLASE
D183A	A	ABH	3E6K	P05089	5	7000	-6995	-1400	KD	3E6K	3E6KASP183	YES	4.79353	19093830	YES	Not in interface	NA	NA	NA	NA	191.998	13	-1.5156	5	5	7	6	0	76.0053227252	124.01	HYDROLASE
D183N	A	ABH	3E6V	P05089	5	147	-142	-29.4	KD	3E6V	3E6VASP183	YES	3.15131	19093830	YES	Not in interface	NA	NA	NA	NA	191.998	13	-1.5156	5	5	7	6	0	76.0053227252	124.01	HYDROLASE
S203A	A	ACH	2HA4	P21836	54000	2000000	-1946000	-37.03703704	KD	2HA4	2HA4SER203	YES	4.26766	16837465	YES	Not in interface	NA	NA	NA	NA	146.207	10	0.2557	2	0	3	4	0	62.1737762006	26.3	HYDROLASE
H183A	A	ACO	3IJW	Q81P86	33350	3720	29630	8.965053763	KD	3N0S	3IJW	YES	4.25164	21601576	YES	Not in interface	-2.06	0	alpha helix	saturated	809.571	51	-1.6398	19	9	28	22	3	292.783522481	363.63	TRANSFERASE
H183G	A	ACO	3IJW	Q81P86	33350	6100	27250	5.467213115	KD	3N0M	3IJW	YES	4.25164	21601576	YES	Not in interface	-2.69	0	alpha helix	saturated	809.571	51	-1.6398	19	9	28	22	3	292.783522481	363.63	TRANSFERASE
R338K	A	ACO	1P7T	P37330	9000	110000	-101000	-12.22222222	Km	1P7TLYS338	1P7T	YES	2.89075	12930982	YES	Not in interface	-1.628	0	extended strand	no hbonds	809.571	51	-1.6398	19	9	28	22	3	292.783522481	363.63	LYASE
E88G	A	ADP	1AMW	P02829	17950	20400	-2450	-1.136490251	KD	1AMWGLY88	1AMW	NO	6.09232	21778327	YES	Not in interface	-0.817	48.7	alpha helix	saturated	427.201	27	-2.0704	12	6	17	6	3	149.760939416	232.6	CHAPERONE
K44R	A	ADP	1AMW	P02829	17950	26400	-8450	-1.470752089	KD	1AMWARG44	1AMW	NO	5.61645	21778327	YES	Not in interface	-0.63	64.5	alpha helix	saturated	427.201	27	-2.0704	12	6	17	6	3	149.760939416	232.6	CHAPERONE
K98N	A	ADP	1AMW	P02829	17950	53800	-35850	-2.997214485	KD	1AMWASN98	1AMW	YES	3.83183	21778327	YES	Not in interface	0.108	26.1	loop or irregular	unsaturated	427.201	27	-2.0704	12	6	17	6	3	149.760939416	232.6	CHAPERONE
L89V	A	ADP	1AMW	P02829	17950	47800	-29850	-2.662952646	KD	1AMWVAL89	1AMW	NO	6.88676	21778327	YES	Not in interface	-1.956	0	alpha helix	no hbonds	427.201	27	-2.0704	12	6	17	6	3	149.760939416	232.6	CHAPERONE
L93I	A	ADP	1AMW	P02829	17950	43700	-25750	-2.43454039	KD	1AMWILE93	1AMW	YES	3.37709	21778327	YES	Not in interface	0.323	0.1	loop or irregular	no hbonds	427.201	27	-2.0704	12	6	17	6	3	149.760939416	232.6	CHAPERONE
N92L	A	ADP	1AMW	P02829	17950	54100	-36150	-3.013927577	KD	1AMWLEU92	1AMW	YES	3.26055	21778327	YES	Not in interface	0.335	36.1	alpha helix	saturated	427.201	27	-2.0704	12	6	17	6	3	149.760939416	232.6	CHAPERONE
S238A	A	ADP	3I73	O57728	1500	6500	-5000	-4.333333333	KD	3I73ALA238	3I73	YES	4.05794	19944110	YES	Not in interface	-0.564	23	loop or irregular	saturated	427.201	27	-2.0704	12	6	17	6	3	149.760939416	232.6	HYDROLASE
V136M	A	ADP	1AMW	P02829	17950	141000	-123050	-7.855153203	KD	1AMWMET136	1AMW	NO	6.59959	21778327	YES	Not in interface	-0.592	0.1	extended strand	no hbonds	427.201	27	-2.0704	12	6	17	6	3	149.760939416	232.6	CHAPERONE
Y43F	A	ADP	3DGN		620	4200	-3580	-6.774193548	KD	3DGNPHE43	3DGN	YES	2.54814	19522480	YES	Not in interface	-1.083	5.2	extended strand	no hbonds	427.201	27	-2.0704	12	6	17	6	3	149.760939416	232.6	DE NOVO PROTEIN
H34N	A	ADX	2OFW	O43252	17000	29000	-12000	-1.705882353	Ki	2OFWASN34	2OFW	NO	9.37521	17276460	YES	Not in interface	0.541	101.9	bend	no hbonds	427.284	27	-1.2795	13	5	17	6	3	150.460501123	229.44	TRANSFERASE
N27A	A	ADX	2OFW	O43252	17000	26000	-9000	-1.529411765	Ki	2OFWALA27	2OFW	YES	3.44204	17276460	YES	Not in interface	0.311	130.1	loop or irregular	saturated	427.284	27	-1.2795	13	5	17	6	3	150.460501123	229.44	TRANSFERASE
Q31A	A	ADX	2OFW	O43252	17000	25000	-8000	-1.470588235	Ki	2OFWALA31	2OFW	NO	5.00133	17276460	YES	Not in interface	-0.484	96	loop or irregular	saturated	427.284	27	-1.2795	13	5	17	6	3	150.460501123	229.44	TRANSFERASE
R155H	A	AGS	3HU3	P55072	890	130	760	6.846153846	KD	3HU3	3HU3ARG155	NO	34.2868	20512113	YES	Not in interface	NA	NA	NA	NA	523.247	31	-1.1864	14	7	21	8	3	177.048646501	262.06	TRANSPORT PROTEIN
R86A	A	AGS	3HU2	P55072	890	60	830	14.83333333	KD	3HU2	3HU2ARG86	NO	24.3916	20512113	YES	Not in interface	NA	NA	NA	NA	523.247	31	-1.1864	14	7	21	8	3	177.048646501	262.06	TRANSPORT PROTEIN
R95G	A	AGS	3HU1	P55072	890	130	760	6.846153846	KD	3HU1	3HU1ARG95	NO	18.8701	20512113	YES	Not in interface	NA	NA	NA	NA	523.247	31	-1.1864	14	7	21	8	3	177.048646501	262.06	TRANSPORT PROTEIN
V82A	A	AI	2FLE	Q9J2R0	1.3	9	-7.7	-6.923076923	Ki	2FLE	2FLEVAL82	YES	3.47629	18215016	YES	Not in interface	NA	NA	NA	NA	801.029	58	4.1095	8	6	14	25	4	343.151107522	189.12	HYDROLASE
D142N	A	AMI	1OGG	P11797	50	2500	-2450	-50	Ki	1OGG	1OGGASP142	YES	2.85348	14726210	YES	Not in interface	NA	NA	NA	NA	216.234	15	-1.9847	6	3	6	2	2	87.7985282781	85.52	HYDROLASE
D142N	A	AMI	1OGG	P11797	3000	34000	-31000	-11.33333333	Ki	1OGG	1OGGASP142	YES	2.85348	14726210	YES	Not in interface	NA	NA	NA	NA	216.234	15	-1.9847	6	3	6	2	2	87.7985282781	85.52	HYDROLASE
D142N	A	AMI	1OGG	P11797	1400	15000	-13600	-10.71428571	Ki	1OGG	1OGGASP142	YES	2.85348	14726210	YES	Not in interface	NA	NA	NA	NA	216.234	15	-1.9847	6	3	6	2	2	87.7985282781	85.52	HYDROLASE
D142N	A	AMI	1OGG	P11797	200	12000	-11800	-60	Ki	1OGG	1OGGASP142	YES	2.85348	14726210	YES	Not in interface	NA	NA	NA	NA	216.234	15	-1.9847	6	3	6	2	2	87.7985282781	85.52	HYDROLASE
D142N	A	AMI	1OGG	P11797	100	6400	-6300	-64	Ki	1OGG	1OGGASP142	YES	2.85348	14726210	YES	Not in interface	NA	NA	NA	NA	216.234	15	-1.9847	6	3	6	2	2	87.7985282781	85.52	HYDROLASE
D142N	A	AMI	1OGG	P11797	40	4000	-3960	-100	Ki	1OGG	1OGGASP142	YES	2.85348	14726210	YES	Not in interface	NA	NA	NA	NA	216.234	15	-1.9847	6	3	6	2	2	87.7985282781	85.52	HYDROLASE
D142N	A	AMI	1OGG	P11797	60	3700	-3640	-61.66666667	Ki	1OGG	1OGGASP142	YES	2.85348	14726210	YES	Not in interface	NA	NA	NA	NA	216.234	15	-1.9847	6	3	6	2	2	87.7985282781	85.52	HYDROLASE
A54L	A	AMP	1YYZ	P00636	600	3000000	-2999400	-5000	Ki	1YYZ	1YYZALA54	NO	25.1117	15767255	YES	Not in interface	NA	NA	NA	NA	347.221	23	-2.1874	10	5	13	4	3	128.303549759	186.07	HYDROLASE
A91E	A	AMP	2GMK	P22069	3700	1200	2500	3.083333333	Ki	2GMKGLU91	2GMK	NO	11.4874	18001769	YES	Not in interface	-2.56	25.3	extended strand	no hbonds	347.221	23	-2.1874	10	5	13	4	3	128.303549759	186.07	HYDROLASE
N89T	A	AMP	2GMK	P22069	3700	3200	500	1.15625	Ki	2GMKTHR89	2GMK	NO	6.32808	18001769	YES	Not in interface	-0.471	24.1	extended strand	saturated	347.221	23	-2.1874	10	5	13	4	3	128.303549759	186.07	HYDROLASE
L138T	A	AMQ	1P1Q	P19491	25	12800	-12775	-512	KD	1P1Q	1P1QLEU138	YES	4.17059	12730367	YES	Not in interface	NA	NA	NA	NA	186.165	13	-0.35698	5	3	6	3	1	73.9463854293	109.58	MEMBRANE PROTEIN
N98A	A	APX	1YON	P0A9J4	232000	137000	94663.00343	1.686951941	KD	1YONALA98	1YON	YES	2.90848	17242510	YES	Not in interface	-0.171	15	bend	unsaturated	644.335	40	-5.627	17	11	25	11	4	223.555583402	340.91	OXIDOREDUCTASE
N98A	A	APX	1YON	P0A9J4	56800	20800	36069.55457	2.733606393	KD	1YONALA98	1YON	YES	2.90848	17242510	YES	Not in interface	-0.171	15	bend	unsaturated	644.335	40	-5.627	17	11	25	11	4	223.555583402	340.91	OXIDOREDUCTASE
R31A	A	APX	1YON	P0A9J4	232000	197000	34549.42078	1.174566897	KD	1YONALA31	1YON	NO	8.38137	17242510	YES	Not in interface	-0.126	47	bend	unsaturated	644.335	40	-5.627	17	11	25	11	4	223.555583402	340.91	OXIDOREDUCTASE
R31A	A	APX	1YON	P0A9J4	56800	1950000	-1903037.914	-34.45963353	KD	1YONALA31	1YON	NO	8.38137	17242510	YES	Not in interface	-0.126	47	bend	unsaturated	644.335	40	-5.627	17	11	25	11	4	223.555583402	340.91	OXIDOREDUCTASE
E163Q	A	ARG	2Q2A	D0VWX8	39	150	-111	-3.846153846	KD	2Q2AGLN163	2Q2A	NO	14.9619	18022195	YES	Not in interface	-0.983	35.5	alpha helix	no hbonds	175.209	12	-3.1581	2	5	6	6	0	70.434712029	126.96	TRANSPORT PROTEIN
E35K	A	ARG	2Q2A	D0VWX8	39	11000	-10961	-282.0512821	KD	2Q2ALYS35	2Q2A	YES	3.0126	18022195	YES	Not in interface	-3.196	0	residue in isolated beta-bridge	no hbonds	175.209	12	-3.1581	2	5	6	6	0	70.434712029	126.96	TRANSPORT PROTEIN
G168R	A	ARG	2Q2A	D0VWX8	39	140	-101	-3.58974359	KD	2Q2AARG168	2Q2A	NO	19.3734	18022195	YES	Not in interface	-0.411	57.7	loop or irregular	no hbonds	175.209	12	-3.1581	2	5	6	6	0	70.434712029	126.96	TRANSPORT PROTEIN
G40A	A	ARG	2Q2A	D0VWX8	39	74	-35	-1.897435897	KD	2Q2AALA40	2Q2A	NO	16.0296	18022195	YES	Not in interface	-0.192	96.7	h-bonded turn	no hbonds	175.209	12	-3.1581	2	5	6	6	0	70.434712029	126.96	TRANSPORT PROTEIN
K41E	A	ARG	2Q2A	D0VWX8	39	95	-56	-2.435897436	KD	2Q2AGLU41	2Q2A	NO	13.206	18022195	YES	Not in interface	0.392	82.9	extended strand	unsaturated	175.209	12	-3.1581	2	5	6	6	0	70.434712029	126.96	TRANSPORT PROTEIN
N166C	A	ARG	2Q2A	D0VWX8	39	140	-101	-3.58974359	KD	2Q2ACYS166	2Q2A	NO	18.9249	18022195	YES	Not in interface	0.427	75.1	loop or irregular	no hbonds	175.209	12	-3.1581	2	5	6	6	0	70.434712029	126.96	TRANSPORT PROTEIN
Q132L	A	ARG	2Q2A	D0VWX8	39	320	-281	-8.205128205	KD	2Q2ALEU132	2Q2A	YES	2.89645	18022195	YES	Not in interface	0.535	1.8	extended strand	no hbonds	175.209	12	-3.1581	2	5	6	6	0	70.434712029	126.96	TRANSPORT PROTEIN
S203A	A	AT3	2HA5	P21836	46000	620000	-574000	-13.47826087	KD	2HA5	2HA5SER203	YES	4.35869	16837465	YES	Not in interface	NA	NA	NA	NA	162.273	10	0.9723	2	0	3	4	0	67.1833409964	17.07	HYDROLASE
S203A	A	AT3	2HA5	P21836	160000	1200000	-1040000	-7.5	KD	2HA5	2HA5SER203	YES	4.35869	16837465	YES	Not in interface	NA	NA	NA	NA	162.273	10	0.9723	2	0	3	4	0	67.1833409964	17.07	HYDROLASE
R197Q	A	ATP	1GZ4	P23368	200000	580000	-380000	-2.9	Ki	1GZ4GLN197	1GZ4	YES	3.04262	12121650	YES	Not in interface	-0.799	0	loop or irregular	saturated	507.181	31	-1.9534	14	7	21	8	3	171.218329072	279.13	OXIDOREDUCTASE
R542V	A	ATP	1GZ4	P23368	200000	790000	-590000	-3.95	Ki	1GZ4VAL542	1GZ4	YES	2.71022	12121650	YES	Not in interface	-1.007	0	loop or irregular	no hbonds	507.181	31	-1.9534	14	7	21	8	3	171.218329072	279.13	OXIDOREDUCTASE
Y43F	A	ATP	3DGL		250	180	70	1.388888889	KD	3DGO	3DGL	YES	3.30691	19522480	YES	Not in interface	-1.161	7.6	extended strand	no hbonds	507.181	31	-1.9534	14	7	21	8	3	171.218329072	279.13	DE NOVO PROTEIN
H94N	A	AZM	2H4N	P00918	6	2	4	3	KD	2H4N	2H4NHIS94	YES	3.34796	9398308	YES	Not in interface	NA	NA	NA	NA	222.245	13	0.2247	6	2	9	3	1	78.0214510221	115.04	LYASE
N94C	A	AZM	2H4N	P00918	2	55000	-54998	-27500	KD	2H4NCYS94	2H4N	YES	3.34796	9398308	YES	Not in interface	-0.675	5.4	extended strand	no hbonds	222.245	13	0.2247	6	2	9	3	1	78.0214510221	115.04	LYASE
N94D	A	AZM	2H4N	P00918	2	207000	-206998	-103500	KD	2H4NASP94	2H4N	YES	3.34796	9398308	YES	Not in interface	-2.032	5.4	extended strand	no hbonds	222.245	13	0.2247	6	2	9	3	1	78.0214510221	115.04	LYASE
N94E	A	AZM	2H4N	P00918	2	560000	-559998	-280000	KD	2H4NGLU94	2H4N	YES	3.34796	9398308	YES	Not in interface	-1.686	5.4	extended strand	no hbonds	222.245	13	0.2247	6	2	9	3	1	78.0214510221	115.04	LYASE
N94Q	A	AZM	2H4N	P00918	2	250	-248	-125	KD	2H4NGLN94	2H4N	YES	3.34796	9398308	YES	Not in interface	-0.678	5.4	extended strand	no hbonds	222.245	13	0.2247	6	2	9	3	1	78.0214510221	115.04	LYASE
D816H	A	B49	3G0E	P10721	20	22	-2	-1.1	KD	3G0F	3G0E	NO	10.3948	19164557	YES	Not in interface	-0.45	29.2	loop or irregular	unsaturated	398.474	29	2.63524	3	3	7	8	3	169.729666574	77.23	TRANSFERASE
D816V	A	B49	3G0E	P10721	20	13	7	1.538461539	KD	3G0EVAL816	3G0E	NO	10.3948	19164557	YES	Not in interface	0.224	29.2	loop or irregular	unsaturated	398.474	29	2.63524	3	3	7	8	3	169.729666574	77.23	TRANSFERASE
V560D	A	B49	3G0E	P10721	20	4.4	15.6	4.545454546	KD	3G0EASP560	3G0E	NO	21.0789	19164557	YES	Not in interface	-3.34	3.6	extended strand	no hbonds	398.474	29	2.63524	3	3	7	8	3	169.729666574	77.23	TRANSFERASE
V136M	A	BC2	2VWC	P02829	1455	2852.5	-1397.5	-1.9604811	KD	2VWCMET136	2VWC	NO	5.07973	21778327	YES	Not in interface	-0.643	0	extended strand	no hbonds	558.663	40	3.3344	8	2	10	5	2	235.852917076	143.25	CHAPERONE
S203A	A	BCH	2HA7	P21836	230000	440000	-210000	-1.913043478	KD	2HA7	2HA7SER203	NO	9.44712	16837465	YES	Not in interface	NA	NA	NA	NA	190.326	12	1.7525	2	0	3	6	0	79.9132252252	17.07	HYDROLASE
S203A	A	BCH	2HA7	P21836	280000	760000	-480000	-2.714285714	KD	2HA7	2HA7SER203	NO	9.44712	16837465	YES	Not in interface	NA	NA	NA	NA	190.326	12	1.7525	2	0	3	6	0	79.9132252252	17.07	HYDROLASE
P190A	A	BEN	1OSS	P00775	16400	9900	6500	1.656565657	Ki	1OSSALA190	1OSS	YES	3.08956	12885239	YES	Not in interface	-2.143	0.7	loop or irregular	no hbonds	120.152	9	0.97067	1	2	2	1	1	53.8215869302	49.87	HYDROLASE
P190S	A	BEN	1OSS	P00775	16400	4800	11600	3.416666667	Ki	1OSSSER190	1OSS	YES	3.08956	12885239	YES	Not in interface	-2.527	0.7	loop or irregular	no hbonds	120.152	9	0.97067	1	2	2	1	1	53.8215869302	49.87	HYDROLASE
P190V	A	BEN	1OSS	P00775	16400	197000	-180600	-12.01219512	Ki	1OSSVAL190	1OSS	YES	3.08956	12885239	YES	Not in interface	-1.229	0.7	loop or irregular	no hbonds	120.152	9	0.97067	1	2	2	1	1	53.8215869302	49.87	HYDROLASE
T190P	A	BEN	1OSS	P00775	2700	16400	-13700	-6.074074074	Ki	1OSS	1OSSTHR190	YES	3.08956	12885239	YES	Not in interface	NA	NA	NA	NA	120.152	9	0.97067	1	2	2	1	1	53.8215869302	49.87	HYDROLASE
G221I	A	BOG	3H2K	Q5H5J0	76700	11900	64800	6.445378151	KD	3H2KILE221	3H2K	YES	3.244	19525415	YES	Not in interface	-0.625	9.6	loop or irregular	no hbonds	292.369	20	0.1634	6	4	6	9	1	119.881692829	99.38	HYDROLASE
G231A	A	BOG	3H2K	Q5H5J0	76700	588200	-511500	-7.668839635	KD	3H2KALA231	3H2K	YES	3.00323	19525415	YES	Not in interface	0.027	0	alpha helix	no hbonds	292.369	20	0.1634	6	4	6	9	1	119.881692829	99.38	HYDROLASE
G231F	A	BOG	3H2K	Q5H5J0	76700	1960800	-1884100	-25.56453716	KD	3H2KPHE231	3H2K	YES	3.00323	19525415	YES	Not in interface	-0.545	0	alpha helix	no hbonds	292.369	20	0.1634	6	4	6	9	1	119.881692829	99.38	HYDROLASE
G231I	A	BOG	3H2K	Q5H5J0	76700	769200	-692500	-10.02868318	KD	3H2KILE231	3H2K	YES	3.00323	19525415	YES	Not in interface	0.468	0	alpha helix	no hbonds	292.369	20	0.1634	6	4	6	9	1	119.881692829	99.38	HYDROLASE
N228W	A	BOG	3H2K	Q5H5J0	76700	113600	-36900	-1.481095176	KD	3H2KTRP228	3H2K	YES	3.14987	19525415	YES	Not in interface	-0.885	0	loop or irregular	unsaturated	292.369	20	0.1634	6	4	6	9	1	119.881692829	99.38	HYDROLASE
S176A	A	BOG	3H2K	Q5H5J0	76700	83300	-6600	-1.086049544	KD	3H2KALA176	3H2K	YES	3.79193	19525415	YES	Not in interface	-0.391	2.3	loop or irregular	no hbonds	292.369	20	0.1634	6	4	6	9	1	119.881692829	99.38	HYDROLASE
D128A	A	BTN	1DF8	P22629	0.2066	0.2066	0	-1	KD	1DF8ALA128	1DF8	YES	2.72128	10850797	YES	Not in interface	-0.709	0.8	extended strand	unsaturated	244.311	16	0.7968	3	3	6	5	2	98.3521800952	78.43	BINDING PROTEIN
N76M	A	BTN	2JGS	P02701	14	240	-226	-17.14285714	KD	2JGS	2JGSASN76	YES	3.27678	18381715	YES	Not in interface	NA	NA	NA	NA	244.311	16	0.7968	3	3	6	5	2	98.3521800952	78.43	LIGAND-BINDING PROTEIN
S45A	A	BTN	1DF8	P22629	0.0002219	0.2066	-0.206384812	-931.2790673	KD	1DF8	1DF8SER45	YES	4.17638	10850797	YES	Not in interface	NA	NA	NA	NA	244.311	16	0.7968	3	3	6	5	2	98.3521800952	78.43	BINDING PROTEIN
S52G	A	BTN	3RY2	P22629	100	130	-30	-1.3	KD	3RY2GLY52	3RY2	NO	9.19098	21520321	YES	Not in interface	-0.657	42.5	bend	no hbonds	244.311	16	0.7968	3	3	6	5	2	98.3521800952	78.43	LIGAND-BINDING PROTEIN
L135R	A	C2E	2RDE	A5F1K1	170	55	115	3.090909091	KD	3KYG	2RDE	YES	3.40338	20226196	YES	Not in interface	-0.073	10	loop or irregular	no hbonds	690.411	46	-4.6608	20	8	26	2	7	252.600159102	349.62	UNKNOWN FUNCTION
N199A	A	C2F	2E7F	Q46389	10000	26500	-16500	-2.65	KD	2OGY	2E7F	YES	2.84723	17172470	YES	Not in interface	-0.802	19.5	310 helix	no hbonds	459.456	33	-0.7396	9	7	13	10	3	187.5552501	202.77	TRANSFERASE
N199A	A	C2F	2E7F	Q46389	290	33200	-32910	-114.4827586	KD	2OGY	2E7F	YES	2.84723	17172470	YES	Not in interface	-0.802	19.5	310 helix	no hbonds	459.456	33	-0.7396	9	7	13	10	3	187.5552501	202.77	TRANSFERASE
N199A	A	C2F	2E7F	Q46389	2100	21300	-19200	-10.14285714	KD	2OGY	2E7F	YES	2.84723	17172470	YES	Not in interface	-0.802	19.5	310 helix	no hbonds	459.456	33	-0.7396	9	7	13	10	3	187.5552501	202.77	TRANSFERASE
F311A	A	C2U	3C3U	Q04828	5.9	6.6	-0.7	-1.118644068	Ki	3C3UALA311	3C3U	YES	4.08821	21414777	YES	Not in interface	-0.328	0	310 helix	no hbonds	207.011	12	2.3972	2	2	5	1	1	78.1528672921	57.53	OXIDOREDUCTASE
F311L	A	C2U	3C3U	Q04828	5.9	7	-1.1	-1.186440678	Ki	3C3ULEU311	3C3U	YES	4.08821	21414777	YES	Not in interface	0.645	0	310 helix	no hbonds	207.011	12	2.3972	2	2	5	1	1	78.1528672921	57.53	OXIDOREDUCTASE
H222S	A	C2U	3C3U	Q04828	5.9	58	-52.1	-9.830508475	Ki	3C3USER222	3C3U	YES	2.89269	18620380	YES	Not in interface	-1.325	1.3	loop or irregular	no hbonds	207.011	12	2.3972	2	2	5	1	1	78.1528672921	57.53	OXIDOREDUCTASE
L306A	A	C2U	3C3U	Q04828	5.9	273	-267.1	-46.27118644	Ki	3C3UALA306	3C3U	YES	3.79847	21414777	YES	Not in interface	-2.399	0.7	loop or irregular	no hbonds	207.011	12	2.3972	2	2	5	1	1	78.1528672921	57.53	OXIDOREDUCTASE
L306A	A	C2U	3C3U	Q04828	5.9	270	-264.1	-45.76271186	Ki	3C3UALA306	3C3U	YES	3.79847	21414777	YES	Not in interface	-2.399	0.7	loop or irregular	no hbonds	207.011	12	2.3972	2	2	5	1	1	78.1528672921	57.53	OXIDOREDUCTASE
L308A	A	C2U	3C3U	Q04828	5.9	2790	-2784.1	-472.8813559	Ki	3C3UALA308	3C3U	YES	3.5933	21414777	YES	Not in interface	-1.08	1.7	loop or irregular	no hbonds	207.011	12	2.3972	2	2	5	1	1	78.1528672921	57.53	OXIDOREDUCTASE
L308A	A	C2U	3C3U	Q04828	5.9	2800	-2794.1	-474.5762712	Ki	3C3UALA308	3C3U	YES	3.5933	21414777	YES	Not in interface	-1.08	1.7	loop or irregular	no hbonds	207.011	12	2.3972	2	2	5	1	1	78.1528672921	57.53	OXIDOREDUCTASE
L308V	A	C2U	3C3U	Q04828	5.9	78	-72.1	-13.22033898	Ki	3GUG	3C3U	YES	3.5933	21414777	YES	Not in interface	-0.156	1.7	loop or irregular	no hbonds	207.011	12	2.3972	2	2	5	1	1	78.1528672921	57.53	OXIDOREDUCTASE
L54V	A	C2U	3C3U	Q04828	5.9	85	-79.1	-14.40677966	Ki	3C3UVAL54	3C3U	YES	3.48346	21414777	YES	Not in interface	-1.618	11.5	310 helix	no hbonds	207.011	12	2.3972	2	2	5	1	1	78.1528672921	57.53	OXIDOREDUCTASE
L54V	A	C2U	3C3U	Q04828	5.9	85	-79.1	-14.40677966	Ki	3C3UVAL54	3C3U	YES	3.48346	21414777	YES	Not in interface	-1.618	11.5	310 helix	no hbonds	207.011	12	2.3972	2	2	5	1	1	78.1528672921	57.53	OXIDOREDUCTASE
M182T	A	CBT	1PZO	P62593	490000	480000	10000	1.020833333	Ki	1PZO	1PZOMET182	NO	12.7581	15037085	YES	Not in interface	NA	NA	NA	NA	334.203	22	2.9276	4	1	7	5	3	137.415306953	57.7	HYDROLASE
S203A	A	CHH	2HA0	P21836	37000	860000	-823000	-23.24324324	KD	2HA0ALA203	2HA0	NO	8.74022	16837465	YES	Not in interface	-0.923	0	loop or irregular	no hbonds	144.235	10	1.0618	1	0	2	4	0	63.4251730854	17.07	HYDROLASE
S203A	A	CHT	2HA3	P21836	930000	3400000	-2470000	-3.655913979	KD	2HA3ALA203	2HA3	YES	3.77777	16837465	YES	Not in interface	-1.101	5.2	loop or irregular	no hbonds	104.171	7	-0.3151	1	1	2	2	0	44.9630583944	20.23	HYDROLASE
T306A	A	CL6	3MDV	Q9Y6A2	4	5	-1	-1.25	KD	3MDVALA306	3MDV	YES	4.07345	20667828	YES	Not in interface	-0.572	0	alpha helix	no hbonds	344.837	25	5.3767	2	0	3	4	4	151.909673968	17.82	OXIDOREDUCTASE
D111A	A	COA	2JBZ	O86785	380	850	-470	-2.236842105	KD	2WDY	2JBZ	YES	4.71343	21595442	YES	-0.162	0.095	94.2	extended strand	unsaturated	767.534	48	-1.9897	18	10	27	20	3	276.92407279	346.56	TRANSFERASE
D288A	A	COA	2II4	P11181	3000	13000	-10000	-4.333333333	KD	2II4ALA288	2II4	YES	2.87246	17124494	YES	Not in interface	0.111	75.6	extended strand	unsaturated	767.534	48	-1.9897	18	10	27	20	3	276.92407279	346.56	TRANSFERASE
E57A	A	COA	2JBZ	O86785	380	2500	-2120	-6.578947368	KD	2JBZALA57	2JBZ	YES	2.81233	21595442	YES	Not in interface	-0.854	33.2	alpha helix	saturated	767.534	48	-1.9897	18	10	27	20	3	276.92407279	346.56	TRANSFERASE
H110A	A	COA	2JBZ	O86785	380	450	-70	-1.184210526	KD	2WDS	2JBZ	YES	2.61553	21595442	YES	-0.688	-0.393	20.7	extended strand	saturated	767.534	48	-1.9897	18	10	27	20	3	276.92407279	346.56	TRANSFERASE
K252N	A	COA	2II4	P11181	3000	11000	-8000	-3.666666667	KD	2II4ASN252	2II4	NO	11.5765	17124494	YES	Not in interface	-1.768	5	alpha helix	unsaturated	767.534	48	-1.9897	18	10	27	20	3	276.92407279	346.56	TRANSFERASE
L293A	A	COA	2II4	P11181	3000	25000	-22000	-8.333333333	KD	2II4ALA293	2II4	YES	3.93106	17124494	YES	Not in interface	-0.982	39.7	extended strand	no hbonds	767.534	48	-1.9897	18	10	27	20	3	276.92407279	346.56	TRANSFERASE
R15A	A	COA	2JBZ	O86785	380	800	-420	-2.105263158	KD	2JBZALA15	2JBZ	NO	7.76586	21595442	YES	Not in interface	0.018	88.8	alpha helix	saturated	767.534	48	-1.9897	18	10	27	20	3	276.92407279	346.56	TRANSFERASE
R230G	A	COA	2II4	P11181	3000	29000	-26000	-9.666666667	KD	2II4GLY230	2II4	YES	2.64653	17124494	YES	Not in interface	-2.954	20.1	alpha helix	no hbonds	767.534	48	-1.9897	18	10	27	20	3	276.92407279	346.56	TRANSFERASE
R240C	A	COA	2II4	P11181	3000	9100	-6100	-3.033333333	KD	2II4CYS240	2II4	NO	14.9939	17124494	YES	Not in interface	-0.581	58.8	h-bonded turn	saturated	767.534	48	-1.9897	18	10	27	20	3	276.92407279	346.56	TRANSFERASE
A315C	A	COI	2HDK	O15382	6100000	1400000	4700000	4.357142857	KD	2HDKCYS315	2HDK	NO	36.072	17050531	YES	Not in interface	-0.809	3.3	h-bonded turn	no hbonds	130.142	9	0.6862	2	1	3	3	0	53.6812395521	54.37	TRANSFERASE
A318C	A	COI	2HDK	O15382	6100000	5400000	700000	1.12962963	KD	2HDKCYS318	2HDK	NO	38.3478	17050531	YES	Not in interface	-0.134	2	extended strand	no hbonds	130.142	9	0.6862	2	1	3	3	0	53.6812395521	54.37	TRANSFERASE
A16C	A	CP6	3QGT	P13922	0.6	0.8	-0.2	-1.333333333	Ki	3QGTCYS16	3QGT	YES	3.7228	22526319	YES	Not in interface	-0.354	0.3	extended strand	no hbonds	248.711	17	2.5238	4	2	5	2	2	104.640725137	77.82	OXIDOREDUCTASE
A16G	A	CP6	3QGT	P13922	0.6	1.4	-0.8	-2.333333333	Ki	3QGTGLY16	3QGT	YES	3.7228	22526319	YES	Not in interface	-1.488	0.3	extended strand	no hbonds	248.711	17	2.5238	4	2	5	2	2	104.640725137	77.82	OXIDOREDUCTASE
A16S	A	CP6	3QGT	P13922	0.6	12	-11.4	-20	Ki	3QGTSER16	3QGT	YES	3.7228	22526319	YES	Not in interface	-1.541	0.3	extended strand	no hbonds	248.711	17	2.5238	4	2	5	2	2	104.640725137	77.82	OXIDOREDUCTASE
S108N	A	CP6	3QGT	P13922	0.6	14	-13.4	-23.33333333	Ki	3QGTASN108	3QGT	YES	3.14644	22526319	YES	Not in interface	-0.538	0	alpha helix	no hbonds	248.711	17	2.5238	4	2	5	2	2	104.640725137	77.82	OXIDOREDUCTASE
S108T	A	CP6	3QGT	P13922	0.6	0.6	0	-1	Ki	3QGTTHR108	3QGT	YES	3.14644	22526319	YES	Not in interface	-0.315	0	alpha helix	no hbonds	248.711	17	2.5238	4	2	5	2	2	104.640725137	77.82	OXIDOREDUCTASE
T86N	A	CP6	3QFX	Q27783	24.2	179	-154.8	-7.396694215	Ki	3QFXASN86	3QFX	YES	3.2349	21650210	YES	Not in interface	-1.037	0	alpha helix	no hbonds	248.711	17	2.5238	4	2	5	2	2	104.640725137	77.82	OXIDOREDUCTASE
T86S	A	CP6	3QFX	Q27783	24.2	2.1	22.1	11.52380952	Ki	3QFXSER86	3QFX	YES	3.2349	21650210	YES	Not in interface	-1.418	0	alpha helix	no hbonds	248.711	17	2.5238	4	2	5	2	2	104.640725137	77.82	OXIDOREDUCTASE
Y187F	A	CPW	1SYH	P19491	393	3330	-2937	-8.473282443	Ki	1SYI	1SYH	YES	4.53933	15591246	YES	-0.382	-1.25	0.1	extended strand	no hbonds	239.228	17	-2.0447	5	3	7	3	2	95.8831828502	118.18	MEMBRANE PROTEIN
R81A	A	CTO	2R0H	Q206Z5	351000	893000	-542000	-2.544159544	KD	2R0HALA81	2R0H	YES	2.66733	18440554	YES	Not in interface	-0.361	21.4	loop or irregular	no hbonds	627.593	43	-7.1416	16	11	19	13	3	245.171175214	295.29	SUGAR BINDING PROTEIN
F370D	A	DAN	1WCQ	Q02834	550	4300	-3750	-7.818181818	Ki	1WCQASP370	1WCQ	YES	3.27128	16206228	YES	Not in interface	-2.984	1.3	loop or irregular	no hbonds	291.255	20	-3.0666	7	6	9	6	1	113.65085836	156.55	HYDROLASE
F370E	A	DAN	1WCQ	Q02834	550	1600	-1050	-2.909090909	Ki	1WCQGLU370	1WCQ	YES	3.27128	16206228	YES	Not in interface	-2.932	1.3	loop or irregular	no hbonds	291.255	20	-3.0666	7	6	9	6	1	113.65085836	156.55	HYDROLASE
Y370F	A	DAN	1WCQ	Q02834	140	550	-410	-3.928571429	Ki	1WCQ	1WCQTYR370	YES	3.27128	16206228	YES	Not in interface	NA	NA	NA	NA	291.255	20	-3.0666	7	6	9	6	1	113.65085836	156.55	HYDROLASE
N229A	A	DCM	1NJE	P00469	160000	360	159640	444.4444444	KD	1NJEALA229	1NJE	YES	3.07393	8369294	YES	Not in interface	-0.615	4.3	alpha helix	saturated	307.197	20	-1.7412	8	4	11	4	2	112.560365174	157.13	TRANSFERASE
N229C	A	DCM	1NJE	P00469	160000	490	159510	326.5306122	KD	1NJA	1NJE	YES	3.07393	8369294	YES	Not in interface	-0.007	4.3	alpha helix	saturated	307.197	20	-1.7412	8	4	11	4	2	112.560365174	157.13	TRANSFERASE
N229C	A	DCM	1NJE	P00469	3000000	5000	2995000	600	Ki	1NJA	1NJE	YES	3.07393	8369294	YES	Not in interface	-0.007	4.3	alpha helix	saturated	307.197	20	-1.7412	8	4	11	4	2	112.560365174	157.13	TRANSFERASE
N229D	A	DCM	1NJE	P00469	160000	2800	157200	57.14285714	KD	1NJC	1NJE	YES	3.07393	8369294	YES	Not in interface	-1.75	4.3	alpha helix	saturated	307.197	20	-1.7412	8	4	11	4	2	112.560365174	157.13	TRANSFERASE
N229D	A	DCM	1NJE	P00469	3000000	150000	2850000	20	Ki	1NJC	1NJE	YES	3.07393	8369294	YES	Not in interface	-1.75	4.3	alpha helix	saturated	307.197	20	-1.7412	8	4	11	4	2	112.560365174	157.13	TRANSFERASE
N229E	A	DCM	1NJE	P00469	160000	20000	140000	8	KD	1NJEGLU229	1NJE	YES	3.07393	8369294	YES	Not in interface	-1.422	4.3	alpha helix	saturated	307.197	20	-1.7412	8	4	11	4	2	112.560365174	157.13	TRANSFERASE
N229E	A	DCM	1NJE	P00469	3000000	390000	2610000	7.692307692	Ki	1NJEGLU229	1NJE	YES	3.07393	8369294	YES	Not in interface	-1.422	4.3	alpha helix	saturated	307.197	20	-1.7412	8	4	11	4	2	112.560365174	157.13	TRANSFERASE
N229G	A	DCM	1NJE	P00469	160000	550	159450	290.9090909	KD	1NJEGLY229	1NJE	YES	3.07393	8369294	YES	Not in interface	-1.54	4.3	alpha helix	saturated	307.197	20	-1.7412	8	4	11	4	2	112.560365174	157.13	TRANSFERASE
N229G	A	DCM	1NJE	P00469	3000000	10000	2990000	300	Ki	1NJEGLY229	1NJE	YES	3.07393	8369294	YES	Not in interface	-1.54	4.3	alpha helix	saturated	307.197	20	-1.7412	8	4	11	4	2	112.560365174	157.13	TRANSFERASE
N229I	A	DCM	1NJE	P00469	3000000	100000	2900000	30	Ki	1NJEILE229	1NJE	YES	3.07393	8369294	YES	Not in interface	0.685	4.3	alpha helix	saturated	307.197	20	-1.7412	8	4	11	4	2	112.560365174	157.13	TRANSFERASE
N229L	A	DCM	1NJE	P00469	3000000	59000	2941000	50.84745763	Ki	1NJELEU229	1NJE	YES	3.07393	8369294	YES	Not in interface	0.68	4.3	alpha helix	saturated	307.197	20	-1.7412	8	4	11	4	2	112.560365174	157.13	TRANSFERASE
N229M	A	DCM	1NJE	P00469	3000000	7800	2992200	384.6153846	Ki	1NJEMET229	1NJE	YES	3.07393	8369294	YES	Not in interface	0.643	4.3	alpha helix	saturated	307.197	20	-1.7412	8	4	11	4	2	112.560365174	157.13	TRANSFERASE
N229Q	A	DCM	1NJE	P00469	160000	270000	-110000	-1.6875	KD	1NJEGLN229	1NJE	YES	3.07393	8369294	YES	Not in interface	-0.443	4.3	alpha helix	saturated	307.197	20	-1.7412	8	4	11	4	2	112.560365174	157.13	TRANSFERASE
N229Q	A	DCM	1NJE	P00469	3000000	5400000	-2400000	-1.8	Ki	1NJEGLN229	1NJE	YES	3.07393	8369294	YES	Not in interface	-0.443	4.3	alpha helix	saturated	307.197	20	-1.7412	8	4	11	4	2	112.560365174	157.13	TRANSFERASE
N229S	A	DCM	1NJE	P00469	160000	400	159600	400	KD	1NJESER229	1NJE	YES	3.07393	8369294	YES	Not in interface	-1.162	4.3	alpha helix	saturated	307.197	20	-1.7412	8	4	11	4	2	112.560365174	157.13	TRANSFERASE
N229T	A	DCM	1NJE	P00469	160000	710	159290	225.3521127	KD	1NJETHR229	1NJE	YES	3.07393	8369294	YES	Not in interface	-0.603	4.3	alpha helix	saturated	307.197	20	-1.7412	8	4	11	4	2	112.560365174	157.13	TRANSFERASE
N229T	A	DCM	1NJE	P00469	3000000	1700	2998300	1764.705882	Ki	1NJETHR229	1NJE	YES	3.07393	8369294	YES	Not in interface	-0.603	4.3	alpha helix	saturated	307.197	20	-1.7412	8	4	11	4	2	112.560365174	157.13	TRANSFERASE
N229V	A	DCM	1NJE	P00469	160000	5000	155000	32	KD	1NJEVAL229	1NJE	YES	3.07393	8369294	YES	Not in interface	0.297	4.3	alpha helix	saturated	307.197	20	-1.7412	8	4	11	4	2	112.560365174	157.13	TRANSFERASE
N229V	A	DCM	1NJE	P00469	3000000	79000	2921000	37.97468354	Ki	1NJEVAL229	1NJE	YES	3.07393	8369294	YES	Not in interface	0.297	4.3	alpha helix	saturated	307.197	20	-1.7412	8	4	11	4	2	112.560365174	157.13	TRANSFERASE
N229W	A	DCM	1NJE	P00469	3000000	260000	2740000	11.53846154	Ki	1NJETRP229	1NJE	YES	3.07393	8369294	YES	Not in interface	-0.416	4.3	alpha helix	saturated	307.197	20	-1.7412	8	4	11	4	2	112.560365174	157.13	TRANSFERASE
D7S	A	DGN	1B74	P56868	550000	350000	200000	1.571428571	Km	1B74SER7	1B74	NO	5.06203	10331867	YES	-0.678	-1.279	5	extended strand	no hbonds	146.144	10	-1.3362	3	3	5	4	0	57.9960788317	106.41	ISOMERASE
E147N	A	DGN	1B74	P56868	550000	3000000	-2450000	-5.454545455	Km	1B74ASN147	1B74	YES	2.54297	10331867	YES	Not in interface	-0.644	89.8	loop or irregular	saturated	146.144	10	-1.3362	3	3	5	4	0	57.9960788317	106.41	ISOMERASE
N64F	A	DH1	3FS6	P00374	230	5.2	224.8	44.23076923	Ki	3FS6PHE64	3FS6	YES	4.87302	19196009	YES	Not in interface	-0.618	37.3	310 helix	unsaturated	346.381	25	1.8741	7	3	8	9	2	145.345015794	133.58	OXIDOREDUCTASE
N64S	A	DH1	3FS6	P00374	230	23	207	10	Ki	3FS6SER64	3FS6	YES	4.87302	19196009	YES	Not in interface	-0.413	37.3	310 helix	unsaturated	346.381	25	1.8741	7	3	8	9	2	145.345015794	133.58	OXIDOREDUCTASE
Q35K	A	DH1	3FS6	P00374	230	8.3	221.7	27.71084337	Ki	3F8Y	3FS6	YES	3.32127	19196009	YES	Not in interface	-0.055	39.5	alpha helix	unsaturated	346.381	25	1.8741	7	3	8	9	2	145.345015794	133.58	OXIDOREDUCTASE
Q35S	A	DH1	3FS6	P00374	230	350	-120	-1.52173913	Ki	3FS6SER35	3FS6	YES	3.32127	19196009	YES	Not in interface	-0.884	39.5	alpha helix	unsaturated	346.381	25	1.8741	7	3	8	9	2	145.345015794	133.58	OXIDOREDUCTASE
Y408C	H	DHB	3PCA	P00437	2500	57000	-54500	-22.8	KD	1YKL	3PCA	YES	3.09955	16101286	YES	Not in interface	-0.87	21.9	loop or irregular	saturated	154.12	11	0.796	3	3	4	1	1	62.3405685905	77.76	DIOXYGENASE
Y408H	H	DHB	3PCA	P00437	2500	39000	-36500	-15.6	KD	1YKP	3PCA	YES	3.09955	16101286	YES	Not in interface	-1.305	21.9	loop or irregular	saturated	154.12	11	0.796	3	3	4	1	1	62.3405685905	77.76	DIOXYGENASE
H136Q	A	DHT	1KDK	P04278	0.9	1.2	-0.3	-1.333333333	KD	1KDKGLN136	1KDK	NO	8.53217	12054810	YES	Not in interface	0.507	63	bend	saturated	290.44	21	3.9591	2	1	2	0	4	128.240640325	37.3	TRANSPORT PROTEIN
K134A	A	DHT	1KDK	P04278	0.9	1.6	-0.7	-1.777777778	KD	1KDKALA134	1KDK	YES	3.54476	12054810	YES	Not in interface	-1.018	8.1	loop or irregular	unsaturated	290.44	21	3.9591	2	1	2	0	4	128.240640325	37.3	TRANSPORT PROTEIN
L131G	A	DHT	1KDK	P04278	0.9	14.6	-13.7	-16.22222222	KD	1KDKGLY131	1KDK	YES	4.55716	12054810	YES	Not in interface	-2.703	1.1	loop or irregular	no hbonds	290.44	21	3.9591	2	1	2	0	4	128.240640325	37.3	TRANSPORT PROTEIN
P130G	A	DHT	1KDK	P04278	0.9	1.3	-0.4	-1.444444444	KD	1KDKGLY130	1KDK	NO	7.54863	12054810	YES	Not in interface	-0.501	71.9	loop or irregular	no hbonds	290.44	21	3.9591	2	1	2	0	4	128.240640325	37.3	TRANSPORT PROTEIN
P137G	A	DHT	1KDK	P04278	0.9	1	-0.1	-1.111111111	KD	1KDKGLY137	1KDK	NO	10.7253	12054810	YES	-0.493	-1.73	47.1	loop or irregular	no hbonds	290.44	21	3.9591	2	1	2	0	4	128.240640325	37.3	TRANSPORT PROTEIN
S73G	A	DND	1XQD	P23295	1400	70	2600	2.857142857	KD	1XQD	1XQDSER73	YES	3.26713	15313618	YES	Not in interface	NA	NA	NA	NA	665.418	44	-3.0654	17	8	23	11	5	245.408554686	312.47	OXIDOREDUCTASE
D597N	A	DP1	1P6H	P29476	300	67000	-66700	-223.3333333	Ki	1P6HASN597	1P6H	YES	4.63553	16285725	YES	Not in interface	-0.54	2.2	alpha helix	unsaturated	318.333	22	-3.42253	7	7	12	13	0	126.324495641	215.28	OXIDOREDUCTASE
N368D	A	DP1	1P6L	P29473	107000	9500	97500	11.26315789	Ki	1P6LASP368	1P6L	YES	4.7155	16285725	YES	Not in interface	-1.989	3.5	alpha helix	no hbonds	318.333	22	-3.42253	7	7	12	13	0	126.324495641	215.28	OXIDOREDUCTASE
D597N	A	DP9	1P6J	P29476	100	20000	-19900	-200	Ki	1ZZQ	1P6J	YES	4.48628	16285725	YES	Not in interface	-0.624	1.4	alpha helix	unsaturated	330.344	23	-3.40943	7	7	12	11	1	131.893578089	201.29	OXIDOREDUCTASE
N368D	A	DP9	1P6N	P29473	110000	5100	104900	21.56862745	Ki	1ZZS	1P6N	YES	4.19536	16285725	YES	Not in interface	-1.748	1.7	h-bonded turn	no hbonds	330.344	23	-3.40943	7	7	12	11	1	131.893578089	201.29	OXIDOREDUCTASE
D30N	A	DR7	2AQU	P03366	0.07	0.2	-0.13	-2.857142857	Ki	2AQUASN30	2AQU	YES	4.06033	18092815	YES	Not in interface	-0.372	38.3	bend	saturated	704.855	51	4.0597	9	5	13	22	3	300.025854951	171.22	HYDROLASE
L90M	A	DR7	2AQU	P03366	0.07	0.17	-0.1	-2.428571429	Ki	2AQUMET90	2AQU	NO	9.20285	18092815	YES	Not in interface	-1.597	4.8	alpha helix	no hbonds	704.855	51	4.0597	9	5	13	22	3	300.025854951	171.22	HYDROLASE
N88D	A	DR7	2AQU	P03366	0.07	0.21	-0.14	-3	Ki	2AQUASP88	2AQU	NO	8.14971	18092815	YES	Not in interface	-1.982	41.8	alpha helix	no hbonds	704.855	51	4.0597	9	5	13	22	3	300.025854951	171.22	HYDROLASE
S52G	A	DTB	3RDQ	P22629	1.81	0.56	-0.735116424	-1.968741844	KD	3RDQ	3RDQSER52	YES	3.7259	21520321	NO	Not in interface	NA	NA	NA	NA	214.262	15	1.0914	2	3	5	6	1	89.2349012234	78.43	LIGAND-BINDING PROTEIN
W92A	A	EQU	1OH0	P07445	2000	4400	-2400	-2.2	KD	1W6Y	1OH0	NO	7.27006	15819891	YES	Not in interface	-1.072	66.7	loop or irregular	saturated	266.334	20	3.9444	2	1	2	0	4	117.976698112	37.3	ISOMERASE
A39G	A	EQU	1OGZ	P00947	1400	1100	300	1.272727273	KD	1OGZGLY39	1OGZ	NO	7.1137	12852789	YES	Not in interface	-1.093	44.6	loop or irregular	no hbonds	266.334	20	3.9444	2	1	2	0	4	117.976698112	37.3	ISOMERASE
P39A	A	EQU	1OGZ	P00947	2600	1400	1200	1.857142857	KD	1OGZ	1OGZPRO39	NO	7.1137	12852789	YES	Not in interface	NA	NA	NA	NA	266.334	20	3.9444	2	1	2	0	4	117.976698112	37.3	ISOMERASE
K57A	A	F21	2G72	P11086	315	1.8	313.2	175	Ki	2G72ALA57	2G72	YES	3.64128	17845018	YES	Not in interface	-1.147	0.1	alpha helix	no hbonds	330.441	21	2.3368	4	1	7	3	3	128.698394902	49.41	TRANSFERASE
A54L	A	F6P	1CNQ	P00636	1200	940	260	1.276595745	Ki	1YXI	1CNQ	NO	21.5935	15767255	YES	Not in interface	-0.203	42	h-bonded turn	no hbonds	260.136	16	-3.1028	7	6	10	4	1	90.1002340929	156.91	HYDROLASE
K57A	A	F83	2OBF	P11086	39	1.4	37.6	27.85714286	Ki	2OBF	2OBFLYS57	YES	4.10382	17845018	YES	Not in interface	NA	NA	NA	NA	352.836	23	3.0763	4	3	7	4	3	139.900434868	78.43	TRANSFERASE
C303D	A	FID	1PWM	P15121	6.12	34.92	-28.7955761	-5.704926154	KD	2PDW	1PWM	NO	7.8458	18495158	YES	Not in interface	-1.201	1.3	310 helix	no hbonds	279.224	20	-0.6116	4	3	8	1	3	111.812655496	110.52	OXIDOREDUCTASE
F121P	A	FID	1PWM	P15121	6.12	9.95	-3.829613975	-1.625722885	KD	1PWMPRO121	1PWM	NO	6.32172	18495158	YES	Not in interface	-1.661	25.2	bend	no hbonds	279.224	20	-0.6116	4	3	8	1	3	111.812655496	110.52	OXIDOREDUCTASE
L300A	A	FID	1PWM	P15121	6.12	13.21	-7.090521768	-2.158524532	KD	1PWMALA300	1PWM	YES	2.94989	18495158	YES	Not in interface	-2.308	0.3	loop or irregular	no hbonds	279.224	20	-0.6116	4	3	8	1	3	111.812655496	110.52	OXIDOREDUCTASE
L300P	A	FID	1PWM	P15121	6.12	144	-137.9502867	-23.53977866	KD	1PWMPRO300	1PWM	YES	2.94989	18495158	YES	Not in interface	-1.841	0.3	loop or irregular	no hbonds	279.224	20	-0.6116	4	3	8	1	3	111.812655496	110.52	OXIDOREDUCTASE
L301M	A	FID	1PWM	P15121	6.12	19.81	-13.68593699	-3.236153313	KD	1PWMMET301	1PWM	YES	4.66095	18495158	YES	Not in interface	-0.309	82.3	310 helix	no hbonds	279.224	20	-0.6116	4	3	8	1	3	111.812655496	110.52	OXIDOREDUCTASE
T113Y	A	FID	1PWM	P15121	6.12	199	-193.0722113	-32.54618243	KD	1PWMTYR113	1PWM	NO	8.39019	18495158	YES	Not in interface	-0.751	0	loop or irregular	no hbonds	279.224	20	-0.6116	4	3	8	1	3	111.812655496	110.52	OXIDOREDUCTASE
V47I	A	FID	1PWM	P15121	6.12	7.8	-1.6833184	-1.275038386	KD	2PD9	1PWM	YES	3.2124	18495158	YES	Not in interface	-0.608	1.4	310 helix	no hbonds	279.224	20	-0.6116	4	3	8	1	3	111.812655496	110.52	OXIDOREDUCTASE
T306A	A	FJZ	3MDM	Q9Y6A2	60	10	50	6	KD	3MDMALA306	3MDM	YES	2.8375	20667828	YES	Not in interface	-0.406	0	alpha helix	no hbonds	292.443	20	2.3144	2	2	5	4	3	125.896330688	43.95	OXIDOREDUCTASE
E13Q	A	FMN	1FLM	Q46604	0.465	0.9	-0.435	-1.935483871	KD	3A6R	1FLM	NO	8.00641	20397678	YES	Not in interface	-0.791	56.6	loop or irregular	saturated	456.344	31	-2.08846	10	6	14	7	3	173.749713814	208.09	ELECTRON TRANSPORT
E13T	A	FMN	1FLM	Q46604	0.465	1.39	-0.925	-2.989247312	KD	3A6Q	1FLM	NO	8.00641	20397678	YES	Not in interface	-0.977	56.6	loop or irregular	saturated	456.344	31	-2.08846	10	6	14	7	3	173.749713814	208.09	ELECTRON TRANSPORT
E57K	A	FMN	2V5V	P0A3E0	4.8	10.1	-5.3	-2.104166667	KD	2V5VLYS57	2V5V	YES	4.00757	17904516	YES	Not in interface	0.207	21.2	extended strand	saturated	456.344	31	-2.08846	10	6	14	7	3	173.749713814	208.09	ELECTRON TRANSPORT
E57R	A	FMN	2V5V	P0A3E0	4.8	9.5	0.6	1.063157895	KD	2V5VARG57	2V5V	YES	4.00757	17904516	YES	Not in interface	0.165	21.2	extended strand	saturated	456.344	31	-2.08846	10	6	14	7	3	173.749713814	208.09	ELECTRON TRANSPORT
G61A	A	FMN	1AKR	P00323	0.24	0.82	-0.58	-3.416666667	KD	1AKR	1AKRGLY61	YES	2.96572	9622492	YES	Not in interface	NA	NA	NA	NA	456.344	31	-2.08846	10	6	14	7	3	173.749713814	208.09	ELECTRON TRANSPORT
G61L	A	FMN	1AKW	P00323	0.24	2.6	-2.36	-10.83333333	KD	1AKW	1AKWGLY61	YES	3.11792	9622492	YES	Not in interface	NA	NA	NA	NA	456.344	31	-2.08846	10	6	14	7	3	173.749713814	208.09	ELECTRON TRANSPORT
G61N	A	FMN	1AKT	P00323	0.24	3.2	-2.96	-13.33333333	KD	1AKT	1AKTGLY61	YES	3.07871	9622492	YES	Not in interface	NA	NA	NA	NA	456.344	31	-2.08846	10	6	14	7	3	173.749713814	208.09	ELECTRON TRANSPORT
G61V	A	FMN	1AZL	P00323	0.24	2.4	-2.16	-10	KD	1AZL	1AZLGLY61	YES	3.03909	9622492	YES	Not in interface	NA	NA	NA	NA	456.344	31	-2.08846	10	6	14	7	3	173.749713814	208.09	ELECTRON TRANSPORT
L122E	A	FMN	1FLM	Q46604	0.465	8.15	-7.685	-17.52688172	KD	1WLK	1FLM	YES	3.71434	17261542	YES	Not in interface	-0.07	76.5	loop or irregular	no hbonds	456.344	31	-2.08846	10	6	14	7	3	173.749713814	208.09	ELECTRON TRANSPORT
L122K	A	FMN	1FLM	Q46604	0.465	1.12	-0.655	-2.408602151	KD	3A20	1FLM	YES	3.71434	17261542	YES	Not in interface	0.091	76.5	loop or irregular	no hbonds	456.344	31	-2.08846	10	6	14	7	3	173.749713814	208.09	ELECTRON TRANSPORT
L122Y	A	FMN	1FLM	Q46604	0.465	0.153	0.312	3.039215686	KD	1WLI	1FLM	YES	3.71434	17261542	YES	Not in interface	-0.644	76.5	loop or irregular	no hbonds	456.344	31	-2.08846	10	6	14	7	3	173.749713814	208.09	ELECTRON TRANSPORT
R229W	A	FMN	3HY8	Q9NVS9	13.8	672	-658.2	-48.69565217	KD	3HY8	3HY8ARG229	YES	3.59162	19759001	YES	Not in interface	NA	NA	NA	NA	456.344	31	-2.08846	10	6	14	7	3	173.749713814	208.09	OXIDOREDUCTASE
W229Q	A	FMN	3HY8	Q9NVS9	672	36.6	635.4	18.36065574	KD	3HY8GLN229	3HY8	YES	3.59162	19759001	YES	Not in interface	-2.613	22.7	extended strand	saturated	456.344	31	-2.08846	10	6	14	7	3	173.749713814	208.09	OXIDOREDUCTASE
W57A	A	FMN	1FLV	P0A3E0	0.26	11.4	-11.14	-43.84615385	KD	1FLVALA57	1FLV	YES	3.04033	12682068	YES	Not in interface	-2.05	15.8	extended strand	no hbonds	456.344	31	-2.08846	10	6	14	7	3	173.749713814	208.09	ELECTRON TRANSPORT
W57E	A	FMN	2V5V	P0A3E0	1.2	4.8	-3.7	-4.363636364	KD	2V5V	2V5VTRP57	YES	4.00757	17904516	YES	Not in interface	NA	NA	NA	NA	456.344	31	-2.08846	10	6	14	7	3	173.749713814	208.09	ELECTRON TRANSPORT
W57F	A	FMN	1FLV	P0A3E0	0.26	8.33	-8.07	-32.03846154	KD	1FLVPHE57	1FLV	YES	3.04033	12682068	YES	Not in interface	-1.411	15.8	extended strand	no hbonds	456.344	31	-2.08846	10	6	14	7	3	173.749713814	208.09	ELECTRON TRANSPORT
W57L	A	FMN	1FLV	P0A3E0	0.26	6.72	-6.46	-25.84615385	KD	1FLVLEU57	1FLV	YES	3.04033	12682068	YES	Not in interface	-1.464	15.8	extended strand	no hbonds	456.344	31	-2.08846	10	6	14	7	3	173.749713814	208.09	ELECTRON TRANSPORT
W57Y	A	FMN	1FLV	P0A3E0	0.26	3.36	-3.1	-12.92307692	KD	1FLVTYR57	1FLV	YES	3.04033	12682068	YES	Not in interface	-1.509	15.8	extended strand	no hbonds	456.344	31	-2.08846	10	6	14	7	3	173.749713814	208.09	ELECTRON TRANSPORT
Y94A	A	FMN	1FLV	P0A3E0	0.26	209	-208.74	-803.8461538	KD	1FLVALA94	1FLV	YES	3.35454	12682068	YES	Not in interface	-1.687	28.1	h-bonded turn	no hbonds	456.344	31	-2.08846	10	6	14	7	3	173.749713814	208.09	ELECTRON TRANSPORT
Y94F	A	FMN	1FLV	P0A3E0	0.26	1.04	-0.78	-4	KD	1FLVPHE94	1FLV	YES	3.35454	12682068	YES	Not in interface	-0.784	28.1	h-bonded turn	no hbonds	456.344	31	-2.08846	10	6	14	7	3	173.749713814	208.09	ELECTRON TRANSPORT
Y94W	A	FMN	1FLV	P0A3E0	0.26	3.35	-3.09	-12.88461538	KD	1FLVTRP94	1FLV	YES	3.35454	12682068	YES	Not in interface	-0.748	28.1	h-bonded turn	no hbonds	456.344	31	-2.08846	10	6	14	7	3	173.749713814	208.09	ELECTRON TRANSPORT
A95N	A	FMN	1AKU	P00323	746	150	596	4.973333333	KD	1AKUASN95	1AKU	YES	2.86327	12206666	YES	Not in interface	-0.208	26.4	loop or irregular	no hbonds	456.344	31	-2.08846	10	6	14	7	3	173.749713814	208.09	ELECTRON TRANSPORT
D95A	A	FMN	1AKU	P00323	173	746	-573	-4.312138728	KD	1AKU	1AKUASP95	YES	2.86327	12206666	YES	Not in interface	NA	NA	NA	NA	456.344	31	-2.08846	10	6	14	7	3	173.749713814	208.09	ELECTRON TRANSPORT
D95E	A	FMN	1C7E	P00323	173	505	-332	-2.919075145	KD	1C7E	1C7EASP95	YES	3.01867	12206666	YES	Not in interface	NA	NA	NA	NA	456.344	31	-2.08846	10	6	14	7	3	173.749713814	208.09	ELECTRON TRANSPORT
A95N	A	FMN	1AKQ	P00323	0.79	1.1	-0.31	-1.392405063	KD	1AKQASN95	1AKQ	YES	3.02945	12206666	YES	Not in interface	-0.156	31.6	loop or irregular	no hbonds	456.344	31	-2.08846	10	6	14	7	3	173.749713814	208.09	ELECTRON TRANSPORT
D95A	A	FMN	1AKQ	P00323	0.24	0.79	-0.55	-3.291666667	KD	1AKQ	1AKQASP95	YES	3.02945	12206666	YES	Not in interface	NA	NA	NA	NA	456.344	31	-2.08846	10	6	14	7	3	173.749713814	208.09	ELECTRON TRANSPORT
D95E	A	FMN	1C7F	P00323	0.24	0.3	-0.06	-1.25	KD	1C7F	1C7FASP95	YES	2.98184	12206666	YES	Not in interface	NA	NA	NA	NA	456.344	31	-2.08846	10	6	14	7	3	173.749713814	208.09	ELECTRON TRANSPORT
A95E	A	FMN	1AKV	P00323	0.0026	0.00066	0.00194	3.939393939	KD	1AKVGLU95	1AKV	YES	2.70483	12206666	YES	Not in interface	0.068	29	loop or irregular	no hbonds	456.344	31	-2.08846	10	6	14	7	3	173.749713814	208.09	ELECTRON TRANSPORT
A95N	A	FMN	1AKV	P00323	0.0026	0.0016	0.001	1.625	KD	1AKVASN95	1AKV	YES	2.70483	12206666	YES	Not in interface	-0.177	29	loop or irregular	no hbonds	456.344	31	-2.08846	10	6	14	7	3	173.749713814	208.09	ELECTRON TRANSPORT
D95A	A	FMN	1AKV	P00323	0.00032	0.0026	-0.00228	-8.125	KD	1AKV	1AKVASP95	YES	2.70483	12206666	YES	Not in interface	NA	NA	NA	NA	456.344	31	-2.08846	10	6	14	7	3	173.749713814	208.09	ELECTRON TRANSPORT
K57A	A	FTS	2G71	P11086	35	17	18	2.058823529	Ki	2G71ALA57	2G71	YES	2.7804	17845018	YES	Not in interface	-1.211	0.1	alpha helix	unsaturated	340.337	22	2.83	3	2	9	6	2	125.502808638	58.2	TRANSFERASE
H274Y	A	G39	3CL0	Q6DPL2	0.32	84.8	-84.48	-265	Ki	3CL0	3CL0HIS274	NO	5.12186	18480754	YES	Not in interface	NA	NA	NA	NA	284.351	20	0.8069	4	3	6	7	1	118.908640392	101.65	HYDROLASE
H275Y	A	G39	4B7J	C7FH46	11.1	1750	-1738.9	-157.6576577	Ki	4B7JTYR275	4B7J	NO	5.9976	23028314	YES	Not in interface	-0.447	0	loop or irregular	no hbonds	284.351	20	0.8069	4	3	6	7	1	118.908640392	101.65	HYDROLASE
I223R	A	G39	4B7J	C7FH46	0.23	11.1	-10.87	-48.26086957	Ki	4B7J	4B7JILE223	YES	3.4656	23028314	YES	Not in interface	NA	NA	NA	NA	284.351	20	0.8069	4	3	6	7	1	118.908640392	101.65	HYDROLASE
N294S	A	G39	3CL2	Q6DPL2	0.32	25.92	-25.6	-81	Ki	3CL2	3CL2ASN294	YES	3.92299	18480754	YES	Not in interface	NA	NA	NA	NA	284.351	20	0.8069	4	3	6	7	1	118.908640392	101.65	HYDROLASE
I50V	A	G3G	2R43	P03367	270	1000	-730	-3.703703704	Ki	2R43	2R43ILE50	YES	2.978	18692068	YES	Not in interface	NA	NA	NA	NA	591.744	41	5.1312	7	3	11	10	5	241.057369973	138.83	HYDROLASE
I84V	A	G3G	2R3W	P03367	270	128	142	2.109375	Ki	2R3W	2R3WILE84	YES	3.8341	18692068	YES	Not in interface	NA	NA	NA	NA	591.744	41	5.1312	7	3	11	10	5	241.057369973	138.83	HYDROLASE
I50V	A	G4G	2R3T	P03367	260	1400	-1140	-5.384615385	Ki	2R3T	2R3TILE50	YES	3.00743	18692068	YES	Not in interface	NA	NA	NA	NA	647.764	45	4.1646	7	3	13	12	5	262.110298402	172.97	HYDROLASE
I84V	A	G4G	2R38	P03367	260	3.6	256.4	72.22222222	Ki	2R38	2R38ILE84	YES	3.78881	18692068	YES	Not in interface	NA	NA	NA	NA	647.764	45	4.1646	7	3	13	12	5	262.110298402	172.97	HYDROLASE
F179I	B	GAL	3AH4	P46084	26200000	38000000	-11800000	-1.450381679	KD	3AH4ILE179	3AH4	YES	3.8111	21640703	YES	Not in interface	-0.932	49.2	loop or irregular	no hbonds	180.156	12	-3.2214	6	5	6	1	1	68.6428444368	110.38	TOXIN
W176A	B	GAL	3AH4	P46084	26200000	31500000	-5300000	-1.202290076	KD	3AH4ALA176	3AH4	YES	3.44758	21640703	YES	Not in interface	-2.667	25.5	extended strand	no hbonds	180.156	12	-3.2214	6	5	6	1	1	68.6428444368	110.38	TOXIN
D13A	A	GDD	3OKP	Q8NNK8	19000	42800	-23800	-2.252631579	KD	3OKPALA13	3OKP	NO	13.9336	20843801	YES	Not in interface	-0.465	24	loop or irregular	saturated	605.341	39	-5.4348	18	10	23	9	4	215.716074764	331.72	TRANSFERASE
D13N	A	GDD	3OKP	Q8NNK8	19000	30100	-11100	-1.584210526	KD	3OKPASN13	3OKP	NO	13.9336	20843801	YES	Not in interface	-0.702	24	loop or irregular	saturated	605.341	39	-5.4348	18	10	23	9	4	215.716074764	331.72	TRANSFERASE
E290D	A	GDD	3OKP	Q8NNK8	19000	55000	-36000	-2.894736842	KD	3OKPASP290	3OKP	YES	3.63839	20843801	YES	Not in interface	-1.16	1.4	loop or irregular	no hbonds	605.341	39	-5.4348	18	10	23	9	4	215.716074764	331.72	TRANSFERASE
E290Q	A	GDD	3OKP	Q8NNK8	19000	35700	-16700	-1.878947368	KD	3OKPGLN290	3OKP	YES	3.63839	20843801	YES	Not in interface	-0.45	1.4	loop or irregular	no hbonds	605.341	39	-5.4348	18	10	23	9	4	215.716074764	331.72	TRANSFERASE
G123P	A	GDD	3OKP	Q8NNK8	19000	29300	-10300	-1.542105263	KD	3OKPPRO123	3OKP	NO	14.5496	20843801	YES	Not in interface	0.171	50.1	alpha helix	no hbonds	605.341	39	-5.4348	18	10	23	9	4	215.716074764	331.72	TRANSFERASE
G20W	A	GDD	3OKP	Q8NNK8	19000	21900	-2900	-1.152631579	KD	3OKPTRP20	3OKP	NO	6.85874	20843801	YES	Not in interface	-0.668	121.3	alpha helix	no hbonds	605.341	39	-5.4348	18	10	23	9	4	215.716074764	331.72	TRANSFERASE
G291S	A	GDD	3OKP	Q8NNK8	19000	68700	-49700	-3.615789474	KD	3OKPSER291	3OKP	NO	6.52702	20843801	YES	Not in interface	-0.711	25.2	bend	no hbonds	605.341	39	-5.4348	18	10	23	9	4	215.716074764	331.72	TRANSFERASE
H118S	A	GDD	3OKP	Q8NNK8	19000	75400	-56400	-3.968421053	KD	3OKPSER118	3OKP	NO	9.46574	20843801	YES	Not in interface	-0.786	15.9	loop or irregular	saturated	605.341	39	-5.4348	18	10	23	9	4	215.716074764	331.72	TRANSFERASE
I21A	A	GDD	3OKP	Q8NNK8	19000	56000	-37000	-2.947368421	KD	3OKPALA21	3OKP	NO	8.73057	20843801	YES	Not in interface	-1.821	32.7	alpha helix	no hbonds	605.341	39	-5.4348	18	10	23	9	4	215.716074764	331.72	TRANSFERASE
I21S	A	GDD	3OKP	Q8NNK8	19000	13400	5600	1.417910448	KD	3OKPSER21	3OKP	NO	8.73057	20843801	YES	Not in interface	-1.654	32.7	alpha helix	no hbonds	605.341	39	-5.4348	18	10	23	9	4	215.716074764	331.72	TRANSFERASE
K211Q	A	GDD	3OKP	Q8NNK8	19000	30500	-11500	-1.605263158	KD	3OKPGLN211	3OKP	YES	2.7737	20843801	YES	Not in interface	-1.176	0.1	310 helix	unsaturated	605.341	39	-5.4348	18	10	23	9	4	215.716074764	331.72	TRANSFERASE
N12A	A	GDD	3OKP	Q8NNK8	19000	20400	-1400	-1.073684211	KD	3OKPALA12	3OKP	NO	17.2618	20843801	YES	Not in interface	-0.632	38.1	bend	saturated	605.341	39	-5.4348	18	10	23	9	4	215.716074764	331.72	TRANSFERASE
Q22A	A	GDD	3OKP	Q8NNK8	19000	60300	-41300	-3.173684211	KD	3OKPALA22	3OKP	NO	11.1755	20843801	YES	Not in interface	-0.957	9.4	alpha helix	no hbonds	605.341	39	-5.4348	18	10	23	9	4	215.716074764	331.72	TRANSFERASE
R206S	A	GDD	3OKP	Q8NNK8	19000	42700	-23700	-2.247368421	KD	3OKPSER206	3OKP	YES	3.24993	20843801	YES	Not in interface	-0.823	49.9	loop or irregular	no hbonds	605.341	39	-5.4348	18	10	23	9	4	215.716074764	331.72	TRANSFERASE
R210S	A	GDD	3OKP	Q8NNK8	19000	40200	-21200	-2.115789474	KD	3OKPSER210	3OKP	YES	3.33615	20843801	YES	Not in interface	-2.041	8.3	310 helix	unsaturated	605.341	39	-5.4348	18	10	23	9	4	215.716074764	331.72	TRANSFERASE
S205G	A	GDD	3OKP	Q8NNK8	19000	18700	300	1.016042781	KD	3OKPGLY205	3OKP	YES	3.87475	20843801	YES	Not in interface	-1.354	1.2	loop or irregular	no hbonds	605.341	39	-5.4348	18	10	23	9	4	215.716074764	331.72	TRANSFERASE
E88G	A	GDM	1A4H	P02829	2710	2240	470	1.209821429	KD	1A4HGLY88	1A4H	YES	3.9747	21778327	YES	Not in interface	-0.764	44.6	alpha helix	saturated	560.636	40	2.4084	9	3	11	5	2	234.282208714	163.48	CHAPERONE
K44R	A	GDM	1A4H	P02829	2710	4095	-1385	-1.511070111	KD	1A4HARG44	1A4H	YES	2.75359	21778327	YES	Not in interface	-0.707	40	alpha helix	saturated	560.636	40	2.4084	9	3	11	5	2	234.282208714	163.48	CHAPERONE
K98N	A	GDM	1A4H	P02829	2710	1470	1240	1.843537415	KD	1A4HASN98	1A4H	YES	3.04197	21778327	YES	Not in interface	0.116	29.1	loop or irregular	unsaturated	560.636	40	2.4084	9	3	11	5	2	234.282208714	163.48	CHAPERONE
L89V	A	GDM	1A4H	P02829	2710	545	2165	4.972477064	KD	1A4HVAL89	1A4H	NO	5.88401	21778327	YES	Not in interface	-1.932	0	alpha helix	no hbonds	560.636	40	2.4084	9	3	11	5	2	234.282208714	163.48	CHAPERONE
L93I	A	GDM	1A4H	P02829	2710	775	1935	3.496774194	KD	1A4HILE93	1A4H	YES	3.67739	21778327	YES	Not in interface	0.058	0	loop or irregular	no hbonds	560.636	40	2.4084	9	3	11	5	2	234.282208714	163.48	CHAPERONE
N92L	A	GDM	1A4H	P02829	2710	3735	-1025	-1.378228782	KD	1A4HLEU92	1A4H	YES	3.2385	21778327	YES	Not in interface	0.324	36.6	alpha helix	no hbonds	560.636	40	2.4084	9	3	11	5	2	234.282208714	163.48	CHAPERONE
V136M	A	GDM	1A4H	P02829	2710	6165	-3455	-2.274907749	KD	1A4HMET136	1A4H	YES	4.25256	21778327	YES	Not in interface	-0.762	0	extended strand	no hbonds	560.636	40	2.4084	9	3	11	5	2	234.282208714	163.48	CHAPERONE
D13A	A	GDP	3OKC	Q8NNK8	36500	61300	-24800	-1.679452055	KD	3OKCALA13	3OKC	NO	13.4009	20843801	YES	Not in interface	-0.501	27.1	loop or irregular	no hbonds	443.201	28	-3.259	12	7	18	6	3	153.922461516	252.57	TRANSFERASE
D13N	A	GDP	3OKC	Q8NNK8	36500	18800	17700	1.941489362	KD	3OKCASN13	3OKC	NO	13.4009	20843801	YES	Not in interface	-0.622	27.1	loop or irregular	no hbonds	443.201	28	-3.259	12	7	18	6	3	153.922461516	252.57	TRANSFERASE
D242A	A	GDP	3ZY2	Q18014	350	90	260	3.888888889	KD	3ZY2ALA242	3ZY2	NO	5.40122	21966509	YES	Not in interface	-0.489	27.6	loop or irregular	saturated	443.201	28	-3.259	12	7	18	6	3	153.922461516	252.57	TRANSFERASE
D244A	A	GDP	3ZY2	Q18014	350	100	250	3.5	KD	3ZY2ALA244	3ZY2	NO	8.48463	21966509	YES	Not in interface	-0.215	74.7	alpha helix	saturated	443.201	28	-3.259	12	7	18	6	3	153.922461516	252.57	TRANSFERASE
E290D	A	GDP	3OKC	Q8NNK8	36500	322700	-286200	-8.84109589	KD	3OKCASP290	3OKC	YES	4.1628	20843801	YES	Not in interface	-1.06	2.2	loop or irregular	no hbonds	443.201	28	-3.259	12	7	18	6	3	153.922461516	252.57	TRANSFERASE
E290Q	A	GDP	3OKC	Q8NNK8	36500	41700	-5200	-1.142465753	KD	3OKCGLN290	3OKC	YES	4.1628	20843801	YES	Not in interface	-0.359	2.2	loop or irregular	no hbonds	443.201	28	-3.259	12	7	18	6	3	153.922461516	252.57	TRANSFERASE
F199A	A	GDP	3ZY2	Q18014	350	180	170	1.944444444	KD	3ZY2ALA199	3ZY2	NO	6.0462	21966509	YES	Not in interface	-3.228	14	bend	no hbonds	443.201	28	-3.259	12	7	18	6	3	153.922461516	252.57	TRANSFERASE
F261A	A	GDP	3ZY2	Q18014	350	120	230	2.916666667	KD	3ZY2ALA261	3ZY2	YES	4.89558	21966509	YES	Not in interface	-2.812	27.6	h-bonded turn	no hbonds	443.201	28	-3.259	12	7	18	6	3	153.922461516	252.57	TRANSFERASE
F357A	A	GDP	3ZY2	Q18014	350	26900	-26550	-76.85714286	KD	3ZY2ALA357	3ZY2	YES	3.34021	21966509	YES	Not in interface	-2.706	0	alpha helix	no hbonds	443.201	28	-3.259	12	7	18	6	3	153.922461516	252.57	TRANSFERASE
G123P	A	GDP	3OKC	Q8NNK8	36500	42300	-5800	-1.15890411	KD	3OKCPRO123	3OKC	NO	14.1827	20843801	YES	Not in interface	0.078	54.4	alpha helix	no hbonds	443.201	28	-3.259	12	7	18	6	3	153.922461516	252.57	TRANSFERASE
G20W	A	GDP	3OKC	Q8NNK8	36500	46500	-10000	-1.273972603	KD	3OKCTRP20	3OKC	NO	6.55455	20843801	YES	Not in interface	-0.683	119.2	alpha helix	no hbonds	443.201	28	-3.259	12	7	18	6	3	153.922461516	252.57	TRANSFERASE
G291S	A	GDP	3OKC	Q8NNK8	36500	74200	-37700	-2.032876712	KD	3OKCSER291	3OKC	NO	6.80238	20843801	YES	Not in interface	-0.746	22.2	bend	no hbonds	443.201	28	-3.259	12	7	18	6	3	153.922461516	252.57	TRANSFERASE
H118S	A	GDP	3OKC	Q8NNK8	36500	19600	16900	1.862244898	KD	3OKCSER118	3OKC	NO	8.81831	20843801	YES	Not in interface	-0.812	16.9	loop or irregular	no hbonds	443.201	28	-3.259	12	7	18	6	3	153.922461516	252.57	TRANSFERASE
I21A	A	GDP	3OKC	Q8NNK8	36500	40900	-4400	-1.120547945	KD	3OKCALA21	3OKC	NO	8.337	20843801	YES	Not in interface	-1.843	20.9	alpha helix	no hbonds	443.201	28	-3.259	12	7	18	6	3	153.922461516	252.57	TRANSFERASE
I21S	A	GDP	3OKC	Q8NNK8	36500	26500	10000	1.377358491	KD	3OKCSER21	3OKC	NO	8.337	20843801	YES	Not in interface	-1.709	20.9	alpha helix	no hbonds	443.201	28	-3.259	12	7	18	6	3	153.922461516	252.57	TRANSFERASE
K211Q	A	GDP	3OKC	Q8NNK8	36500	40300	-3800	-1.104109589	KD	3OKCGLN211	3OKC	YES	2.90923	20843801	YES	Not in interface	-1.138	0.7	310 helix	unsaturated	443.201	28	-3.259	12	7	18	6	3	153.922461516	252.57	TRANSFERASE
K48A	A	GDP	1TPZ	Q9QZ85	640	640	0	-1	KD	1TQ4	1TPZ	NO	52.6391	15350217	YES	Not in interface	0.02	65.5	alpha helix	unsaturated	443.201	28	-3.259	12	7	18	6	3	153.922461516	252.57	SIGNALING PROTEIN
K48E	A	GDP	1TPZ	Q9QZ85	640	590	50	1.084745763	KD	1TPZGLU48	1TPZ	NO	52.6391	15350217	YES	Not in interface	0.511	65.5	alpha helix	unsaturated	443.201	28	-3.259	12	7	18	6	3	153.922461516	252.57	SIGNALING PROTEIN
L44R	A	GDP	1TPZ	Q9QZ85	640	570	70	1.122807018	KD	1TPZARG44	1TPZ	NO	47.6552	15350217	YES	Not in interface	-0.446	70.3	alpha helix	no hbonds	443.201	28	-3.259	12	7	18	6	3	153.922461516	252.57	SIGNALING PROTEIN
M173A	A	GDP	1TPZ	Q9QZ85	640	640	0	-1	KD	1TPZALA173	1TPZ	NO	23.1158	15350217	YES	Not in interface	0.091	89.8	loop or irregular	no hbonds	443.201	28	-3.259	12	7	18	6	3	153.922461516	252.57	SIGNALING PROTEIN
N12A	A	GDP	3OKC	Q8NNK8	36500	21300	15200	1.713615024	KD	3OKCALA12	3OKC	NO	16.8455	20843801	YES	Not in interface	-0.527	37	bend	unsaturated	443.201	28	-3.259	12	7	18	6	3	153.922461516	252.57	TRANSFERASE
N43A	A	GDP	3ZY2	Q18014	350	300	50	1.166666667	KD	3ZY2ALA43	3ZY2	YES	3.15348	21966509	YES	Not in interface	-0.791	6.3	alpha helix	saturated	443.201	28	-3.259	12	7	18	6	3	153.922461516	252.57	TRANSFERASE
Q22A	A	GDP	3OKC	Q8NNK8	36500	30600	5900	1.192810458	KD	3OKCALA22	3OKC	NO	10.8292	20843801	YES	Not in interface	-0.862	9.7	alpha helix	no hbonds	443.201	28	-3.259	12	7	18	6	3	153.922461516	252.57	TRANSFERASE
R206S	A	GDP	3OKC	Q8NNK8	36500	72400	-35900	-1.983561644	KD	3OKCSER206	3OKC	YES	3.44704	20843801	YES	Not in interface	-0.763	50.7	loop or irregular	no hbonds	443.201	28	-3.259	12	7	18	6	3	153.922461516	252.57	TRANSFERASE
R210S	A	GDP	3OKC	Q8NNK8	36500	44100	-7600	-1.208219178	KD	3OKCSER210	3OKC	YES	3.64562	20843801	YES	Not in interface	-2.086	14.9	310 helix	no hbonds	443.201	28	-3.259	12	7	18	6	3	153.922461516	252.57	TRANSFERASE
R240K	A	GDP	3ZY2	Q18014	350	61200	-60850	-174.8571429	KD	3ZY2LYS240	3ZY2	YES	2.82494	21966509	YES	Not in interface	-1.54	3	loop or irregular	no hbonds	443.201	28	-3.259	12	7	18	6	3	153.922461516	252.57	TRANSFERASE
R40A	A	GDP	3ZY2	Q18014	350	3100	-2750	-8.857142857	KD	3ZY2ALA40	3ZY2	YES	3.1622	21966509	YES	Not in interface	-0.516	40.7	loop or irregular	saturated	443.201	28	-3.259	12	7	18	6	3	153.922461516	252.57	TRANSFERASE
S172R	A	GDP	1TPZ	Q9QZ85	640	840	-200	-1.3125	KD	1TPZARG172	1TPZ	NO	20.724	15350217	YES	Not in interface	-0.349	52.5	alpha helix	saturated	443.201	28	-3.259	12	7	18	6	3	153.922461516	252.57	SIGNALING PROTEIN
S205G	A	GDP	3OKC	Q8NNK8	36500	33600	2900	1.086309524	KD	3OKCGLY205	3OKC	YES	3.98283	20843801	YES	Not in interface	-1.309	3.3	loop or irregular	no hbonds	443.201	28	-3.259	12	7	18	6	3	153.922461516	252.57	TRANSFERASE
W245A	A	GDP	3ZY2	Q18014	350	1600	-1250	-4.571428571	KD	3ZY2ALA245	3ZY2	YES	4.09966	21966509	YES	Not in interface	-3.295	1.3	alpha helix	saturated	443.201	28	-3.259	12	7	18	6	3	153.922461516	252.57	TRANSFERASE
T306A	A	GJZ	3MDR	Q9Y6A2	10	50	-40	-5	KD	3MDRALA306	3MDR	YES	3.57811	20667828	YES	Not in interface	-0.475	0	alpha helix	no hbonds	133.19	10	1.5012	1	1	1	1	2	60.8602890062	26.02	OXIDOREDUCTASE
E178Y	A	GLC	1Q6C	P10538	5100000	2400000	2700000	2.125	KD	1Q6E	1Q6C	NO	7.15261	14638688	YES	Not in interface	-0.66	2.7	extended strand	unsaturated	180.156	12	-3.2214	6	5	6	1	1	68.6428444368	110.38	HYDROLASE
M51T	A	GLC	1Q6C	P10538	5100000	460000	4640000	11.08695652	KD	1Q6D	1Q6C	NO	5.0487	14638688	YES	Not in interface	-2.365	0.3	extended strand	no hbonds	180.156	12	-3.2214	6	5	6	1	1	68.6428444368	110.38	HYDROLASE
N340T	A	GLC	1Q6C	P10538	5100000	8800000	-3700000	-1.725490196	KD	1Q6G	1Q6C	NO	5.90676	14638688	YES	Not in interface	-1.012	2.8	extended strand	saturated	180.156	12	-3.2214	6	5	6	1	1	68.6428444368	110.38	HYDROLASE
E68A	A	GLC	2V8L	B7XC04	5100	22000	-16900	-4.31372549	KD	2V8LALA68	2V8L	YES	2.51031	18588504	YES	Not in interface	-1.114	4.8	extended strand	unsaturated	180.156	12	-3.2214	6	5	6	1	1	68.6428444368	110.38	HYDROLASE
F58A	A	GLC	2V8L	B7XC04	5100	28400	-23300	-5.568627451	KD	2V8LALA58	2V8L	YES	3.33435	18588504	YES	Not in interface	-2.052	20.2	extended strand	no hbonds	180.156	12	-3.2214	6	5	6	1	1	68.6428444368	110.38	HYDROLASE
K34A	A	GLC	2V8L	B7XC04	5100	22500	-17400	-4.411764706	KD	2V8LALA34	2V8L	YES	2.79215	18588504	YES	Not in interface	-1.298	0.1	extended strand	unsaturated	180.156	12	-3.2214	6	5	6	1	1	68.6428444368	110.38	HYDROLASE
N101A	A	GLC	2V8L	B7XC04	5100	25200	-20100	-4.941176471	KD	2V8LALA101	2V8L	NO	23.4001	18588504	YES	Not in interface	-1.415	22.4	loop or irregular	saturated	180.156	12	-3.2214	6	5	6	1	1	68.6428444368	110.38	HYDROLASE
N29A	A	GLC	2V8L	B7XC04	5100	6500	-1400	-1.274509804	KD	2V8LALA29	2V8L	YES	2.81381	18588504	YES	Not in interface	-0.847	34.2	loop or irregular	unsaturated	180.156	12	-3.2214	6	5	6	1	1	68.6428444368	110.38	HYDROLASE
N50A	A	GLC	2V8L	B7XC04	5100	7700	-2600	-1.509803922	KD	2V8LALA50	2V8L	NO	19.6567	18588504	YES	Not in interface	-1.016	59.7	h-bonded turn	saturated	180.156	12	-3.2214	6	5	6	1	1	68.6428444368	110.38	HYDROLASE
N96A	A	GLC	2V8L	B7XC04	5100	23400	-18300	-4.588235294	KD	2V8LALA96	2V8L	NO	19.907	18588504	YES	Not in interface	-0.877	54.2	loop or irregular	saturated	180.156	12	-3.2214	6	5	6	1	1	68.6428444368	110.38	HYDROLASE
Y32A	A	GLC	2V8L	B7XC04	5100	6000	-900	-1.176470588	KD	2V8LALA32	2V8L	YES	2.87226	18588504	YES	Not in interface	-0.233	27.2	bend	no hbonds	180.156	12	-3.2214	6	5	6	1	1	68.6428444368	110.38	HYDROLASE
Y67A	A	GLC	2V8L	B7XC04	5100	10200	-5100	-2	KD	2V8LALA67	2V8L	NO	7.68113	18588504	YES	Not in interface	-3.367	7	extended strand	no hbonds	180.156	12	-3.2214	6	5	6	1	1	68.6428444368	110.38	HYDROLASE
Y83A	A	GLC	2V8L	B7XC04	5100	15400	-10300	-3.019607843	KD	2V8LALA83	2V8L	NO	17.2762	18588504	YES	Not in interface	-2.967	14.9	extended strand	saturated	180.156	12	-3.2214	6	5	6	1	1	68.6428444368	110.38	HYDROLASE
Y93A	A	GLC	2V8L	B7XC04	5100	14900	-9800	-2.921568628	KD	2V8LALA93	2V8L	NO	12.6594	18588504	YES	Not in interface	-2.121	36.3	extended strand	no hbonds	180.156	12	-3.2214	6	5	6	1	1	68.6428444368	110.38	HYDROLASE
Y94A	A	GLC	2V8L	B7XC04	5100	12700	-7600	-2.490196078	KD	2V8LALA94	2V8L	NO	15.7861	18588504	YES	Not in interface	-2.135	46.4	extended strand	no hbonds	180.156	12	-3.2214	6	5	6	1	1	68.6428444368	110.38	HYDROLASE
E68A	A	GLC	2V8M	B7XC04	1400	6800	-5400	-4.857142857	KD	2V8LALA68	2V8L	YES	2.55512	18588504	YES	Not in interface	-0.952	2.2	extended strand	unsaturated	180.156	12	-3.2214	6	5	6	1	1	68.6428444368	110.38	HYDROLASE
F58A	A	GLC	2V8M	B7XC04	1400	4600	-3200	-3.285714286	KD	2V8LALA58	2V8L	YES	3.55769	18588504	YES	Not in interface	-2.074	18.9	extended strand	no hbonds	180.156	12	-3.2214	6	5	6	1	1	68.6428444368	110.38	HYDROLASE
K34A	A	GLC	2V8M	B7XC04	1400	5200	-3800	-3.714285714	KD	2V8LALA34	2V8L	YES	2.55955	18588504	YES	Not in interface	-1.365	0.2	loop or irregular	no hbonds	180.156	12	-3.2214	6	5	6	1	1	68.6428444368	110.38	HYDROLASE
N101A	A	GLC	2V8M	B7XC04	1400	2900	-1500	-2.071428571	KD	2V8LALA101	2V8L	NO	23.2118	18588504	YES	Not in interface	-1.417	23.7	loop or irregular	unsaturated	180.156	12	-3.2214	6	5	6	1	1	68.6428444368	110.38	HYDROLASE
N29A	A	GLC	2V8M	B7XC04	1400	8100	-6700	-5.785714286	KD	2V8LALA29	2V8L	YES	2.81149	18588504	YES	Not in interface	-0.714	32.4	loop or irregular	no hbonds	180.156	12	-3.2214	6	5	6	1	1	68.6428444368	110.38	HYDROLASE
N50A	A	GLC	2V8M	B7XC04	1400	13600	-12200	-9.714285714	KD	2V8LALA50	2V8L	NO	19.3745	18588504	YES	Not in interface	-1.168	74.7	h-bonded turn	saturated	180.156	12	-3.2214	6	5	6	1	1	68.6428444368	110.38	HYDROLASE
N96A	A	GLC	2V8M	B7XC04	1400	1600	-200	-1.142857143	KD	2V8LALA96	2V8L	NO	19.5079	18588504	YES	Not in interface	-0.661	54.1	loop or irregular	saturated	180.156	12	-3.2214	6	5	6	1	1	68.6428444368	110.38	HYDROLASE
W47A	A	GLC	2V8M	B7XC04	1400	4400	-3000	-3.142857143	KD	2V8LALA47	2V8L	NO	22.7302	18588504	YES	Not in interface	-2.978	30.7	loop or irregular	saturated	180.156	12	-3.2214	6	5	6	1	1	68.6428444368	110.38	HYDROLASE
Y32A	A	GLC	2V8M	B7XC04	1400	800	600	1.75	KD	2V8LALA32	2V8L	YES	2.66306	18588504	YES	Not in interface	-0.479	10.3	bend	no hbonds	180.156	12	-3.2214	6	5	6	1	1	68.6428444368	110.38	HYDROLASE
Y67A	A	GLC	2V8M	B7XC04	1400	6500	-5100	-4.642857143	KD	2V8LALA67	2V8L	NO	7.57252	18588504	YES	Not in interface	-3.258	10.1	extended strand	saturated	180.156	12	-3.2214	6	5	6	1	1	68.6428444368	110.38	HYDROLASE
Y83A	A	GLC	2V8M	B7XC04	1400	7100	-5700	-5.071428571	KD	2V8LALA83	2V8L	NO	17.3772	18588504	YES	Not in interface	-2.699	13.9	extended strand	no hbonds	180.156	12	-3.2214	6	5	6	1	1	68.6428444368	110.38	HYDROLASE
Y93A	A	GLC	2V8M	B7XC04	1400	2700	-1300	-1.928571429	KD	2V8LALA93	2V8L	NO	12.1689	18588504	YES	Not in interface	-2.285	20.1	extended strand	no hbonds	180.156	12	-3.2214	6	5	6	1	1	68.6428444368	110.38	HYDROLASE
Y94A	A	GLC	2V8M	B7XC04	1400	3500	-2100	-2.5	KD	2V8LALA94	2V8L	NO	15.6347	18588504	YES	Not in interface	-2.145	50.3	extended strand	no hbonds	180.156	12	-3.2214	6	5	6	1	1	68.6428444368	110.38	HYDROLASE
P101L	A	GPJ	2QFU	P0A6D3	400	66000	-65600	-165	Ki	2QFU	2QFUPRO101	NO	8.23868	17855366	YES	Not in interface	NA	NA	NA	NA	170.081	10	-2.2304	2	4	7	4	0	57.0261612132	111.44	TRANSFERASE
P101S	A	GPJ	1G6S	P0A6D3	300	3000	-2700	-10	Ki	2QFT	1G6S	NO	7.74414	19211556	YES	Not in interface	-2.706	5.2	alpha helix	no hbonds	170.081	10	-2.2304	2	4	7	4	0	57.0261612132	111.44	TRANSFERASE
P101S	A	GPJ	2QFT	P0A6D3	400	5500	-5100	-13.75	Ki	2QFT	2QFTPRO101	NO	8.78585	17855366	YES	Not in interface	NA	NA	NA	NA	170.081	10	-2.2304	2	4	7	4	0	57.0261612132	111.44	TRANSFERASE
S101A	A	GPJ	2QFT	P0A6D3	5500	19000	-13500	-3.454545455	Ki	2QFTALA101	2QFT	NO	8.78585	17855366	YES	Not in interface	-0.401	7.5	alpha helix	no hbonds	170.081	10	-2.2304	2	4	7	4	0	57.0261612132	111.44	TRANSFERASE
S101G	A	GPJ	2QFT	P0A6D3	5500	12000	-6500	-2.181818182	Ki	2QFTGLY101	2QFT	NO	8.78585	17855366	YES	Not in interface	-0.975	7.5	alpha helix	no hbonds	170.081	10	-2.2304	2	4	7	4	0	57.0261612132	111.44	TRANSFERASE
T97I	A	GPJ	1G6S	P0A6D3	300	90000	-89700	-300	Ki	3FJZ	1G6S	YES	3.81661	19211556	YES	Not in interface	0.53	3.6	alpha helix	no hbonds	170.081	10	-2.2304	2	4	7	4	0	57.0261612132	111.44	TRANSFERASE
R21L	A	GSH	2CA8	P30114	22000	285000	-263000	-12.95454545	KD	2CAQ	2CA8	NO	9.93524	16777141	YES	Not in interface	-0.829	0.1	alpha helix	no hbonds	307.323	20	-2.2061	6	6	10	11	0	119.85296769	158.82	TRANSFERASE
R21L	A	GSH	2CA8	P30114	50000	250000	-200000	-5	KD	2CAQ	2CA8	NO	9.93524	16777141	YES	Not in interface	-0.829	0.1	alpha helix	no hbonds	307.323	20	-2.2061	6	6	10	11	0	119.85296769	158.82	TRANSFERASE
R21Q	A	GSH	2CA8	P30114	22000	21000	1000	1.047619048	KD	2CA8GLN21	2CA8	NO	9.93524	16777141	YES	Not in interface	-1.714	0.1	alpha helix	no hbonds	307.323	20	-2.2061	6	6	10	11	0	119.85296769	158.82	TRANSFERASE
Y10F	A	GSH	2CA8	P30114	22000	21000	1000	1.047619048	KD	2F8F	2CA8	YES	3.10258	16777141	YES	Not in interface	-1.224	1.8	extended strand	saturated	307.323	20	-2.2061	6	6	10	11	0	119.85296769	158.82	TRANSFERASE
I219A	A	GTX	1K3L	P08263	70	1300	-1230	-18.57142857	KD	1K3LALA219	1K3L	NO	6.0982	15893769	YES	Not in interface	-2.857	0.6	alpha helix	no hbonds	392.491	26	-0.5392	5	5	10	17	0	157.010663738	160.44	TRANSFERASE
R21L	A	GTX	2C80	P30114	4700	10700	-6000	-2.276595745	KD	2C80LEU21	2C80	NO	9.84682	16777141	YES	Not in interface	-0.927	0.1	alpha helix	no hbonds	392.491	26	-0.5392	5	5	10	17	0	157.010663738	160.44	TRANSFERASE
R21Q	A	GTX	2C80	P30114	4700	1600	3100	2.9375	KD	2C80GLN21	2C80	NO	9.84682	16777141	YES	Not in interface	-1.658	0.1	alpha helix	no hbonds	392.491	26	-0.5392	5	5	10	17	0	157.010663738	160.44	TRANSFERASE
K57A	A	HNT	2G70	P11086	17	145	-128	-8.529411765	Ki	2G70ALA57	2G70	YES	3.37093	17845018	YES	Not in interface	-1.187	0.6	alpha helix	no hbonds	208.214	15	0.3085	4	2	5	2	2	86.8824120819	75.4	TRANSFERASE
S540A	A	HYP	3E2Q	P09546	190000000	310000000	-120000000	-1.631578947	Km	3E2QALA540	3E2Q	YES	3.06759	19140736	YES	Not in interface	-0.911	0	extended strand	no hbonds	131.13	9	-1.2062	3	3	4	1	1	52.4930401199	69.56	OXIDOREDUCTASE
Y540S	A	HYP	3E2Q	P09546	750000000	190000000	560000000	3.947368421	Km	3E2Q	3E2QTYR540	YES	3.06759	19140736	YES	Not in interface	NA	NA	NA	NA	131.13	9	-1.2062	3	3	4	1	1	52.4930401199	69.56	OXIDOREDUCTASE
L6E	A	I3P	1H0A	O88339	3600	5300	-1700	-1.472222222	KD	1H0AGLU6	1H0A	NO	7.91822	12353027	YES	Not in interface	0.136	74.8	alpha helix	no hbonds	420.096	24	-3.4836	9	9	18	6	1	132.695701928	260.97	ENDOCYTOSIS
L6Q	A	I3P	1H0A	O88339	3600	3000	600	1.2	KD	1H0AGLN6	1H0A	NO	7.91822	12353027	YES	Not in interface	0.094	74.8	alpha helix	no hbonds	420.096	24	-3.4836	9	9	18	6	1	132.695701928	260.97	ENDOCYTOSIS
D267A	A	IDI	1N7J	P11086	40	67000	-66960	-1675	Ki	1N7JALA267	1N7J	YES	3.55407	16279783	YES	Not in interface	-1.095	0.9	residue in isolated beta-bridge	unsaturated	259.087	11	1.785	1	1	2	0	2	80.3320986138	12.03	TRANSFERASE
E219A	A	IDI	1N7J	P11086	40	17900	-17860	-447.5	Ki	1N7JALA219	1N7J	YES	3.04777	16279783	YES	Not in interface	-3.014	2	loop or irregular	unsaturated	259.087	11	1.785	1	1	2	0	2	80.3320986138	12.03	TRANSFERASE
K57A	A	IDI	1N7J	P11086	40	740	-700	-18.5	Ki	1N7JALA57	1N7J	YES	4.13794	16279783	YES	Not in interface	-1.198	2.9	alpha helix	unsaturated	259.087	11	1.785	1	1	2	0	2	80.3320986138	12.03	TRANSFERASE
V53A	A	IDI	1N7J	P11086	40	130	-90	-3.25	Ki	1N7JALA53	1N7J	YES	3.7502	16279783	YES	Not in interface	-2.279	1.2	alpha helix	no hbonds	259.087	11	1.785	1	1	2	0	2	80.3320986138	12.03	TRANSFERASE
C140A	A	IHP	3EEB	Q9KS12	1300	2212	-912	-1.701538462	KD	3EEBALA140	3EEB	NO	11.1612	18845756	YES	Not in interface	-0.749	31.2	bend	saturated	660.035	36	-3.1326	12	12	30	12	1	197.067870897	400.56	TOXIN
D178A	A	IHP	3EEB	Q9KS12	1300	19750	-18450	-15.19230769	KD	3EEBALA178	3EEB	NO	6.91135	18845756	YES	Not in interface	-0.006	47.4	loop or irregular	saturated	660.035	36	-3.1326	12	12	30	12	1	197.067870897	400.56	TOXIN
D178N	A	IHP	3EEB	Q9KS12	1300	2632	-1332	-2.024615385	KD	3EEBASN178	3EEB	NO	6.91135	18845756	YES	Not in interface	-0.36	47.4	loop or irregular	saturated	660.035	36	-3.1326	12	12	30	12	1	197.067870897	400.56	TOXIN
D191A	A	IHP	3EEB	Q9KS12	1300	2149	-849	-1.653076923	KD	3EEBALA191	3EEB	NO	12.5882	18845756	YES	Not in interface	-0.504	75.4	loop or irregular	saturated	660.035	36	-3.1326	12	12	30	12	1	197.067870897	400.56	TOXIN
E179A	A	IHP	3EEB	Q9KS12	1300	1155	145	1.125541126	KD	3EEBALA179	3EEB	NO	9.83263	18845756	YES	Not in interface	-0.138	92.6	h-bonded turn	saturated	660.035	36	-3.1326	12	12	30	12	1	197.067870897	400.56	TOXIN
H134A	A	IHP	3EEB	Q9KS12	1300	5356	-4056	-4.12	KD	3EEBALA134	3EEB	YES	4.01876	18845756	YES	Not in interface	-2.036	3.9	extended strand	saturated	660.035	36	-3.1326	12	12	30	12	1	197.067870897	400.56	TOXIN
R182Q	A	IHP	3EEB	Q9KS12	1300	13270	-11970	-10.20769231	KD	3EEBGLN182	3EEB	YES	3.52113	18845756	YES	Not in interface	-0.299	27.4	loop or irregular	unsaturated	660.035	36	-3.1326	12	12	30	12	1	197.067870897	400.56	TOXIN
R29Q	A	IHP	3EEB	Q9KS12	1300	7209	-5909	-5.545384615	KD	3EEBGLN29	3EEB	YES	2.91924	18845756	YES	Not in interface	-0.431	53.3	bend	no hbonds	660.035	36	-3.1326	12	12	30	12	1	197.067870897	400.56	TOXIN
W192A	A	IHP	3EEB	Q9KS12	1300	9333	-8033	-7.179230769	KD	3EEBALA192	3EEB	NO	10.4183	18845756	YES	Not in interface	-2.413	40.7	extended strand	saturated	660.035	36	-3.1326	12	12	30	12	1	197.067870897	400.56	TOXIN
W192F	A	IHP	3EEB	Q9KS12	1300	2005	-705	-1.542307692	KD	3EEBPHE192	3EEB	NO	10.4183	18845756	YES	Not in interface	-1.783	40.7	extended strand	saturated	660.035	36	-3.1326	12	12	30	12	1	197.067870897	400.56	TOXIN
G719S	A	IRE	2ITY	P00533	14.2	31.9	-17.7	-2.246478873	KD	2ITO	2ITY	YES	3.60709	22349823	YES	Not in interface	-0.402	3.6	extended strand	no hbonds	446.902	31	3.2156	6	1	9	7	4	183.987757055	71.97	TRANSFERASE
E376D	A	KAF	3BKK	P12821	830	2400	-1570	-2.891566265	Ki	3BKKASP376	3BKK	NO	6.29111	18457420	YES	Not in interface	-0.577	53.4	alpha helix	unsaturated	490.548	36	2.3009	5	5	8	14	3	209.1620046	135.96	HYDROLASE
F391Y	A	KAF	3BKK	P12821	830	3900	-3070	-4.698795181	Ki	3BKKTYR391	3BKK	YES	3.4543	18457420	YES	Not in interface	-1.727	4.3	alpha helix	no hbonds	490.548	36	2.3009	5	5	8	14	3	209.1620046	135.96	HYDROLASE
V379S	A	KAF	3BKK	P12821	830	810	20	1.024691358	Ki	3BKKSER379	3BKK	NO	5.17258	18457420	YES	Not in interface	-2.344	26.3	alpha helix	no hbonds	490.548	36	2.3009	5	5	8	14	3	209.1620046	135.96	HYDROLASE
V380T	A	KAF	3BKK	P12821	830	1900	-1070	-2.289156627	Ki	3BKKTHR380	3BKK	YES	4.99479	18457420	YES	Not in interface	-1.749	25.3	alpha helix	no hbonds	490.548	36	2.3009	5	5	8	14	3	209.1620046	135.96	HYDROLASE
V518T	A	KAF	3BKK	P12821	830	18100	-17270	-21.80722892	Ki	3BKKTHR518	3BKK	YES	3.34706	18457420	YES	Not in interface	-1.742	5.2	loop or irregular	no hbonds	490.548	36	2.3009	5	5	8	14	3	209.1620046	135.96	HYDROLASE
L138T	A	KAI	1P1N	P19491	1940	160	1780	12.125	KD	1P1N	1P1NLEU138	YES	4.04713	12730367	YES	Not in interface	NA	NA	NA	NA	213.23	15	0.326	3	3	5	4	1	87.7896697598	86.63	MEMBRANE PROTEIN
D453E	A	KAW	3BKL	P12821	679	618	61	1.098705502	Ki	3BKLGLU453	3BKL	NO	5.78444	18457420	YES	Not in interface	-0.566	25.8	alpha helix	unsaturated	529.584	39	2.3003	5	6	9	14	4	225.052829552	151.75	HYDROLASE
E376D	A	KAW	3BKL	P12821	679	2330	-1651	-3.431516937	Ki	3BKLASP376	3BKL	NO	5.95503	18457420	YES	Not in interface	-0.655	32.3	alpha helix	saturated	529.584	39	2.3003	5	6	9	14	4	225.052829552	151.75	HYDROLASE
E403R	A	KAW	3BKL	P12821	679	240	439	2.829166667	Ki	3BKLARG403	3BKL	NO	7.22181	18457420	YES	Not in interface	0.286	46.2	bend	saturated	529.584	39	2.3003	5	6	9	14	4	225.052829552	151.75	HYDROLASE
F391Y	A	KAW	3BKL	P12821	679	4750	-4071	-6.995581738	Ki	3BKLTYR391	3BKL	YES	3.34869	18457420	YES	Not in interface	-1.921	4.3	alpha helix	no hbonds	529.584	39	2.3003	5	6	9	14	4	225.052829552	151.75	HYDROLASE
S516N	A	KAW	3BKL	P12821	679	497	182	1.366197183	Ki	3BKLASN516	3BKL	NO	5.69991	18457420	YES	Not in interface	-0.857	7.3	alpha helix	no hbonds	529.584	39	2.3003	5	6	9	14	4	225.052829552	151.75	HYDROLASE
T282S	A	KAW	3BKL	P12821	679	920	-241	-1.354933726	Ki	3BKLSER282	3BKL	YES	4.10244	18457420	YES	Not in interface	-1.479	1.7	loop or irregular	no hbonds	529.584	39	2.3003	5	6	9	14	4	225.052829552	151.75	HYDROLASE
V379S	A	KAW	3BKL	P12821	679	64	615	10.609375	Ki	3BKLSER379	3BKL	YES	4.05374	18457420	YES	Not in interface	-2.367	21.5	alpha helix	no hbonds	529.584	39	2.3003	5	6	9	14	4	225.052829552	151.75	HYDROLASE
V380T	A	KAW	3BKL	P12821	679	2650	-1971	-3.902798233	Ki	3BKLTHR380	3BKL	YES	4.62153	18457420	YES	Not in interface	-1.904	16.5	alpha helix	no hbonds	529.584	39	2.3003	5	6	9	14	4	225.052829552	151.75	HYDROLASE
V518T	A	KAW	3BKL	P12821	679	9740	-9061	-14.34462445	Ki	3BKLTHR518	3BKL	YES	3.58573	18457420	YES	Not in interface	-1.685	7.4	loop or irregular	no hbonds	529.584	39	2.3003	5	6	9	14	4	225.052829552	151.75	HYDROLASE
V82A	A	KI2	1NH0	P03367	0.18	0.11	0.07	1.636363636	Ki	1NH0ALA82	1NH0	YES	3.28459	15056001	YES	Not in interface	-1.157	49.8	bend	no hbonds	329.347	24	1.8177	4	3	6	9	2	139.25306913	95.86	HYDROLASE
T113A	A	LDT	1US0	P15121	93.05	703	-610.3301266	-7.55911261	KD	3LQL	1US0	YES	2.97327	21185307	YES	Not in interface	-0.712	0	loop or irregular	no hbonds	416.237	24	3.5041	3	2	8	7	2	150.124827707	58.56	OXIDOREDUCTASE
T113C	A	LDT	1US0	P15121	93.05	7.12	85.93549061	13.07769009	KD	3LBO	1US0	YES	2.97327	21185307	YES	Not in interface	-0.482	0	loop or irregular	no hbonds	416.237	24	3.5041	3	2	8	7	2	150.124827707	58.56	OXIDOREDUCTASE
T113S	A	LDT	1US0	P15121	93.05	498	-405.8699785	-5.361814661	KD	3LD5	1US0	YES	2.97327	21185307	YES	Not in interface	-1.507	0	loop or irregular	no hbonds	416.237	24	3.5041	3	2	8	7	2	150.124827707	58.56	OXIDOREDUCTASE
T113V	A	LDT	1US0	P15121	93.05	339	-245.9710826	-3.643408804	KD	3LZ5	1US0	YES	2.97327	21185307	YES	Not in interface	0.075	0	loop or irregular	no hbonds	416.237	24	3.5041	3	2	8	7	2	150.124827707	58.56	OXIDOREDUCTASE
E45A	A	LFN	2CCC	Q9HPW4	17.57	9.93	7.64	1.7693857	KD	2CCCALA45	2CCC	YES	3.35322	16460756	YES	Not in interface	-1.434	40.8	extended strand	unsaturated	256.26	19	0.25654	5	1	6	0	3	107.655620691	80.64	FLAVOPROTEIN
Q55A	A	LFN	2CCC	Q9HPW4	17.57	3.1	14.47	5.667741936	KD	2CCCALA55	2CCC	YES	2.7529	16460756	YES	-0.145	-0.606	36.9	extended strand	unsaturated	256.26	19	0.25654	5	1	6	0	3	107.655620691	80.64	FLAVOPROTEIN
I84V	A	LLG	3BC4	P04587	20000	4500	15500	4.444444444	Ki	3BC4	3BC4ILE84	YES	3.86802	18720485	YES	Not in interface	NA	NA	NA	NA	229.274	17	1.8842	3	1	3	5	2	100.187794135	52.32	HYDROLASE
E45A	A	LUM	2CC7	Q9HPW4	9.88	11.13	-1.25	-1.126518219	KD	2CC7ALA45	2CC7	YES	3.56851	16460756	YES	Not in interface	-1.242	43.8	extended strand	unsaturated	242.233	18	-0.18736	4	2	6	0	3	100.726252536	91.5	FLAVOPROTEIN
E45F	A	LUM	2CC7	Q9HPW4	9.88	23	-13.12	-2.327935223	KD	2CC7PHE45	2CC7	YES	3.56851	16460756	YES	Not in interface	-1.04	43.8	extended strand	unsaturated	242.233	18	-0.18736	4	2	6	0	3	100.726252536	91.5	FLAVOPROTEIN
E45H	A	LUM	2CC7	Q9HPW4	9.88	4.6	5.28	2.147826087	KD	2CC7HIS45	2CC7	YES	3.56851	16460756	YES	Not in interface	-1.056	43.8	extended strand	unsaturated	242.233	18	-0.18736	4	2	6	0	3	100.726252536	91.5	FLAVOPROTEIN
E45N	A	LUM	2CC7	Q9HPW4	9.88	8.7	1.18	1.135632184	KD	2CC7ASN45	2CC7	YES	3.56851	16460756	YES	Not in interface	-0.936	43.8	extended strand	unsaturated	242.233	18	-0.18736	4	2	6	0	3	100.726252536	91.5	FLAVOPROTEIN
E45Q	A	LUM	2CC7	Q9HPW4	9.88	3.3	6.58	2.993939394	KD	2CC7GLN45	2CC7	YES	3.56851	16460756	YES	Not in interface	-0.7	43.8	extended strand	unsaturated	242.233	18	-0.18736	4	2	6	0	3	100.726252536	91.5	FLAVOPROTEIN
Q55A	A	LUM	2CC7	Q9HPW4	9.88	237.3	-227.42	-24.01821862	KD	2CC7ALA55	2CC7	YES	2.69414	16460756	YES	-0.163	-0.618	35	extended strand	no hbonds	242.233	18	-0.18736	4	2	6	0	3	100.726252536	91.5	FLAVOPROTEIN
D267A	A	LY1	1N7I	P11086	4.4	590	-585.6	-134.0909091	Ki	1N7IALA267	1N7I	YES	2.82369	16279783	YES	Not in interface	-1.059	1.8	residue in isolated beta-bridge	unsaturated	216.107	13	2.8773	1	1	3	0	2	88.0417350609	12.03	TRANSFERASE
E219A	A	LY1	1N7I	P11086	4.4	3120	-3115.6	-709.0909091	Ki	1N7IALA219	1N7I	YES	3.7745	16279783	YES	Not in interface	-2.927	1.1	loop or irregular	no hbonds	216.107	13	2.8773	1	1	3	0	2	88.0417350609	12.03	TRANSFERASE
K57A	A	LY1	1N7I	P11086	4.4	90.6	-86.2	-20.59090909	Ki	1N7IALA57	1N7I	YES	3.53617	16279783	YES	Not in interface	-0.688	1.8	alpha helix	unsaturated	216.107	13	2.8773	1	1	3	0	2	88.0417350609	12.03	TRANSFERASE
V53A	A	LY1	1N7I	P11086	4.4	22.5	-18.1	-5.113636364	Ki	1N7IALA53	1N7I	YES	3.24064	16279783	YES	Not in interface	-2.191	0.1	alpha helix	no hbonds	216.107	13	2.8773	1	1	3	0	2	88.0417350609	12.03	TRANSFERASE
D123N	A	LYS	3MI3	Q9Y823	3560	>100000000	-99996440	-280898	Ki	3MI3ASN123	3MI3	YES	2.50376	20089861	YES	Not in interface	-1.31	0	extended strand	no hbonds	147.195	10	-1.1895	2	3	4	5	0	60.1994988461	90.96	AMINO-ACID BIOSYNTHESIS; LYSINE BIOSYNTH
E222Q	A	LYS	3MI3	Q9Y823	3560	44400000	-44396440	-12471.91011	Ki	3MI3GLN222	3MI3	YES	3.11663	20089861	YES	Not in interface	-1.266	1.4	extended strand	unsaturated	147.195	10	-1.1895	2	3	4	5	0	60.1994988461	90.96	AMINO-ACID BIOSYNTHESIS; LYSINE BIOSYNTH
Q364R	A	LYS	3MI3	Q9Y823	3560	921000	-917440	-258.7078652	Ki	3MI3ARG364	3MI3	YES	4.6634	20089861	YES	Not in interface	-0.636	1.6	alpha helix	no hbonds	147.195	10	-1.1895	2	3	4	5	0	60.1994988461	90.96	AMINO-ACID BIOSYNTHESIS; LYSINE BIOSYNTH
R288K	A	LYS	3MI3	Q9Y823	3560	558000	-554440	-156.741573	Ki	3MI3LYS288	3MI3	NO	6.92879	20089861	YES	Not in interface	-1.346	15.7	alpha helix	no hbonds	147.195	10	-1.1895	2	3	4	5	0	60.1994988461	90.96	AMINO-ACID BIOSYNTHESIS; LYSINE BIOSYNTH
T342S	A	MAL	1WDR	P10538	8440000	3050000	5390000	2.767213115	KD	1WDR	1WDRTHR342	YES	2.59528	15794648	YES	Not in interface	NA	NA	NA	NA	342.296	23	-5.3972	11	8	11	4	2	130.436457685	189.53	HYDROLASE
T342V	A	MAL	1WDQ	P10538	8440000	10450000	-2010000	-1.238151659	KD	1WDQ	1WDQTHR342	YES	2.82004	15794648	YES	Not in interface	NA	NA	NA	NA	342.296	23	-5.3972	11	8	11	4	2	130.436457685	189.53	HYDROLASE
G24N	C	MFU	2JDU	Q9HYN5	430	190	240	2.263157895	KD	2JDU	2JDUGLY24	YES	3.82255	17540045	YES	Not in interface	NA	NA	NA	NA	178.183	12	-1.5397	5	3	5	1	1	70.5328642763	79.15	SUGAR BINDING PROTEIN
S22A	C	MFU	2JDM	Q9HYN5	430	3960	-3530	-9.209302326	KD	2JDM	2JDMSER22	YES	3.3798	17540045	YES	Not in interface	NA	NA	NA	NA	178.183	12	-1.5397	5	3	5	1	1	70.5328642763	79.15	SUGAR BINDING PROTEIN
S23A	C	MFU	2JDP	Q9HYN5	430	250	180	1.72	KD	2JDP	2JDPSER23	YES	2.81219	17540045	YES	Not in interface	NA	NA	NA	NA	178.183	12	-1.5397	5	3	5	1	1	70.5328642763	79.15	SUGAR BINDING PROTEIN
E361A	A	MGT	2VQZ	P31345	177000	>1500000	-1323000	-8.47	KD	2VQZALA361	2VQZ	YES	2.55262	18454157	YES	Not in interface	-1.545	0.1	extended strand	no hbonds	539.223	33	-3.1261	14	8	22	8	3	183.303127167	287.76	TRANSCRIPTION
F323A	A	MGT	2VQZ	P31345	177000	285000	-108000	-1.610169492	KD	2VQZALA323	2VQZ	YES	3.46097	18454157	YES	Not in interface	-2.141	17.9	extended strand	no hbonds	539.223	33	-3.1261	14	8	22	8	3	183.303127167	287.76	TRANSCRIPTION
F325A	A	MGT	2VQZ	P31345	177000	418000	-241000	-2.361581921	KD	2VQZALA325	2VQZ	YES	3.9785	18454157	YES	Not in interface	-2.091	1.7	extended strand	no hbonds	539.223	33	-3.1261	14	8	22	8	3	183.303127167	287.76	TRANSCRIPTION
F404A	A	MGT	2VQZ	P31345	177000	1277000	-1100000	-7.214689266	KD	2VQZALA404	2VQZ	YES	3.36262	18454157	YES	Not in interface	-0.879	0	h-bonded turn	unsaturated	539.223	33	-3.1261	14	8	22	8	3	183.303127167	287.76	TRANSCRIPTION
H357A	A	MGT	2VQZ	P31345	177000	831000	-654000	-4.694915254	KD	2VQZALA357	2VQZ	YES	2.40238	18454157	YES	Not in interface	-1.227	4.4	extended strand	saturated	539.223	33	-3.1261	14	8	22	8	3	183.303127167	287.76	TRANSCRIPTION
H357W	A	MGT	2VQZ	P31345	177000	24000	153000	7.375	KD	2VQZTRP357	2VQZ	YES	2.40238	18454157	YES	Not in interface	-0.01	4.4	extended strand	saturated	539.223	33	-3.1261	14	8	22	8	3	183.303127167	287.76	TRANSCRIPTION
K376A	A	MGT	2VQZ	P31345	177000	>1500000	-1323000	-8.47	KD	2VQZALA376	2VQZ	YES	3.00369	18454157	YES	Not in interface	-2.109	0	extended strand	no hbonds	539.223	33	-3.1261	14	8	22	8	3	183.303127167	287.76	TRANSCRIPTION
D110A	A	MIM	1IYK	P30418	250	3200	-2950	-12.8	Ki	1IYKALA110	1IYK	YES	2.62624	12401496	YES	Not in interface	-0.589	0	loop or irregular	unsaturated	596.804	43	2.93442	7	5	10	22	3	256.148334106	151.37	TRANSFERASE
D112A	A	MIM	1IYK	P30418	250	10600	-10350	-42.4	Ki	1IYKALA112	1IYK	YES	3.23189	12401496	YES	Not in interface	0.041	70.3	h-bonded turn	saturated	596.804	43	2.93442	7	5	10	22	3	256.148334106	151.37	TRANSFERASE
D412A	A	MIM	1IYK	P30418	250	21800	-21550	-87.2	Ki	1IYKALA412	1IYK	YES	2.89263	12401496	YES	Not in interface	-0.06	49.8	extended strand	no hbonds	596.804	43	2.93442	7	5	10	22	3	256.148334106	151.37	TRANSFERASE
F115A	A	MIM	1IYK	P30418	250	>50000	-49750	-200	Ki	1IYKALA115	1IYK	YES	4.00208	12401496	YES	Not in interface	-2.91	0	extended strand	no hbonds	596.804	43	2.93442	7	5	10	22	3	256.148334106	151.37	TRANSFERASE
F117A	A	MIM	1IYK	P30418	250	>50000	-49750	-200	Ki	1IYKALA117	1IYK	YES	3.48584	12401496	YES	Not in interface	-1.873	1.4	extended strand	no hbonds	596.804	43	2.93442	7	5	10	22	3	256.148334106	151.37	TRANSFERASE
F240A	A	MIM	1IYK	P30418	250	>50000	-49750	-200	Ki	1IYKALA240	1IYK	YES	3.04243	12401496	YES	Not in interface	-2.415	0	loop or irregular	no hbonds	596.804	43	2.93442	7	5	10	22	3	256.148334106	151.37	TRANSFERASE
F339A	A	MIM	1IYK	P30418	250	1800	-1550	-7.2	Ki	1IYKALA339	1IYK	YES	3.72555	12401496	YES	Not in interface	-2.941	0.3	extended strand	no hbonds	596.804	43	2.93442	7	5	10	22	3	256.148334106	151.37	TRANSFERASE
G413A	A	MIM	1IYK	P30418	250	180	70	1.388888889	Ki	1IYKALA413	1IYK	YES	3.06534	12401496	YES	Not in interface	-0.093	19.8	extended strand	no hbonds	596.804	43	2.93442	7	5	10	22	3	256.148334106	151.37	TRANSFERASE
H227A	A	MIM	1IYK	P30418	250	7400	-7150	-29.6	Ki	1IYKALA227	1IYK	YES	2.76693	12401496	YES	Not in interface	-1.889	0.2	extended strand	saturated	596.804	43	2.93442	7	5	10	22	3	256.148334106	151.37	TRANSFERASE
I111A	A	MIM	1IYK	P30418	250	350	-100	-1.4	Ki	1IYKALA111	1IYK	YES	4.43701	12401496	YES	Not in interface	-0.073	77.2	h-bonded turn	no hbonds	596.804	43	2.93442	7	5	10	22	3	256.148334106	151.37	TRANSFERASE
I352A	A	MIM	1IYK	P30418	250	1800	-1550	-7.2	Ki	1IYKALA352	1IYK	NO	6.32001	12401496	YES	Not in interface	-3.055	0	extended strand	no hbonds	596.804	43	2.93442	7	5	10	22	3	256.148334106	151.37	TRANSFERASE
L350V	A	MIM	1IYK	P30418	250	200	50	1.25	Ki	1IYKVAL350	1IYK	NO	7.17342	12401496	YES	Not in interface	-1.333	0	extended strand	no hbonds	596.804	43	2.93442	7	5	10	22	3	256.148334106	151.37	TRANSFERASE
L451A	A	MIM	1IYK	P30418	250	250	0	-1	Ki	1IYKALA451	1IYK	YES	2.58386	12401496	YES	Not in interface	-0.661	8.6	loop or irregular	no hbonds	596.804	43	2.93442	7	5	10	22	3	256.148334106	151.37	TRANSFERASE
L451Q	A	MIM	1IYK	P30418	250	650	-400	-2.6	Ki	1IYKGLN451	1IYK	YES	2.58386	12401496	YES	Not in interface	-0.753	8.6	loop or irregular	no hbonds	596.804	43	2.93442	7	5	10	22	3	256.148334106	151.37	TRANSFERASE
N175A	A	MIM	1IYK	P30418	250	2700	-2450	-10.8	Ki	1IYKALA175	1IYK	YES	3.3198	12401496	YES	Not in interface	-0.937	21.1	extended strand	unsaturated	596.804	43	2.93442	7	5	10	22	3	256.148334106	151.37	TRANSFERASE
P229A	A	MIM	1IYK	P30418	250	300	-50	-1.2	Ki	1IYKALA229	1IYK	YES	3.7431	12401496	YES	Not in interface	-2.08	0	extended strand	no hbonds	596.804	43	2.93442	7	5	10	22	3	256.148334106	151.37	TRANSFERASE
S241A	A	MIM	1IYK	P30418	250	770	-520	-3.08	Ki	1IYKALA241	1IYK	YES	4.21256	12401496	YES	Not in interface	-0.598	7.1	bend	no hbonds	596.804	43	2.93442	7	5	10	22	3	256.148334106	151.37	TRANSFERASE
T114A	A	MIM	1IYK	P30418	250	80	170	3.125	Ki	1IYKALA114	1IYK	YES	4.48288	12401496	YES	Not in interface	-1.262	39.1	loop or irregular	saturated	596.804	43	2.93442	7	5	10	22	3	256.148334106	151.37	TRANSFERASE
T211A	A	MIM	1IYK	P30418	250	270	-20	-1.08	Ki	1IYKALA211	1IYK	YES	3.08914	12401496	YES	Not in interface	-0.557	1.9	extended strand	no hbonds	596.804	43	2.93442	7	5	10	22	3	256.148334106	151.37	TRANSFERASE
V108A	A	MIM	1IYK	P30418	250	150	100	1.666666667	Ki	1IYKALA108	1IYK	YES	3.37754	12401496	YES	Not in interface	-1.469	6	loop or irregular	no hbonds	596.804	43	2.93442	7	5	10	22	3	256.148334106	151.37	TRANSFERASE
W232A	A	MIM	1IYK	P30418	250	840	-590	-3.36	Ki	1IYKALA232	1IYK	NO	5.32754	12401496	YES	Not in interface	-3.253	0.9	alpha helix	saturated	596.804	43	2.93442	7	5	10	22	3	256.148334106	151.37	TRANSFERASE
Y107A	A	MIM	1IYK	P30418	250	2000	-1750	-8	Ki	1IYKALA107	1IYK	YES	4.65076	12401496	YES	Not in interface	-2.367	0.9	loop or irregular	saturated	596.804	43	2.93442	7	5	10	22	3	256.148334106	151.37	TRANSFERASE
Y119A	A	MIM	1IYK	P30418	250	1500	-1250	-6	Ki	1IYKALA119	1IYK	YES	3.69762	12401496	YES	Not in interface	-0.528	0.5	loop or irregular	no hbonds	596.804	43	2.93442	7	5	10	22	3	256.148334106	151.37	TRANSFERASE
Y225A	A	MIM	1IYK	P30418	250	>50000	-49750	-200	Ki	1IYKALA225	1IYK	YES	3.45003	12401496	YES	Not in interface	-3.474	3.7	extended strand	no hbonds	596.804	43	2.93442	7	5	10	22	3	256.148334106	151.37	TRANSFERASE
Y256A	A	MIM	1IYK	P30418	250	>50000	-49750	-200	Ki	1IYKALA256	1IYK	YES	3.60044	12401496	YES	Not in interface	-2.874	10.7	alpha helix	no hbonds	596.804	43	2.93442	7	5	10	22	3	256.148334106	151.37	TRANSFERASE
Y354A	A	MIM	1IYK	P30418	250	2200	-1950	-8.8	Ki	1IYKALA354	1IYK	NO	5.80371	12401496	YES	Not in interface	-2.622	9	extended strand	no hbonds	596.804	43	2.93442	7	5	10	22	3	256.148334106	151.37	TRANSFERASE
D30N	A	MK1	2BPX	P04587	1.8	9.4	-7.6	-5.222222222	Ki	2BPXASN30	2BPX	YES	3.70143	18092815	YES	Not in interface	-0.284	36.1	bend	saturated	613.789	45	2.3906	7	4	9	14	5	266.218380791	118.03	HYDROLASE
D30N	A	MK1	2R5P	O12158	3.3	10.4	-7.1	-3.151515152	Ki	2R5PASN30	2R5P	YES	3.92294	18092815	YES	Not in interface	-0.287	37.7	bend	unsaturated	613.789	45	2.3906	7	4	9	14	5	266.218380791	118.03	HYDROLASE
L90M	A	MK1	1SDT	P03367	0.54	0.086	0.454	6.279069767	Ki	1SDU	1SDT	NO	9.30864	15066177	YES	Not in interface	-1.438	6.1	alpha helix	no hbonds	613.789	45	2.3906	7	4	9	14	5	266.218380791	118.03	HYDROLASE
L90M	A	MK1	2BPX	P04587	1.8	5	-3.2	-2.777777778	Ki	2BPXMET90	2BPX	NO	9.59637	18092815	YES	Not in interface	-1.558	5.1	alpha helix	no hbonds	613.789	45	2.3906	7	4	9	14	5	266.218380791	118.03	HYDROLASE
L90M	A	MK1	2R5P	O12158	3.3	4.6	-1.3	-1.393939394	Ki	2R5PMET90	2R5P	NO	9.60736	18092815	YES	Not in interface	-1.618	4.7	alpha helix	no hbonds	613.789	45	2.3906	7	4	9	14	5	266.218380791	118.03	HYDROLASE
M46I	A	MK1	1SGU	P03367	4235	2914	4205	141.1666667	Ki	1SGUILE46	1SGU	NO	7.37634	15379553	YES	Not in interface	-0.073	58.4	extended strand	no hbonds	613.789	45	2.3906	7	4	9	14	5	266.218380791	118.03	HYDROLASE
N88D	A	MK1	2BPX	P04587	1.8	9.9	-8.1	-5.5	Ki	2BPXASP88	2BPX	NO	7.87826	18092815	YES	Not in interface	-1.717	44	alpha helix	unsaturated	613.789	45	2.3906	7	4	9	14	5	266.218380791	118.03	HYDROLASE
N88D	A	MK1	2R5P	O12158	3.3	24	-20.7	-7.272727273	Ki	2R5PASP88	2R5P	NO	8.09211	18092815	YES	Not in interface	-1.989	33.4	alpha helix	saturated	613.789	45	2.3906	7	4	9	14	5	266.218380791	118.03	HYDROLASE
V54I	A	MK1	1SGU	P03367	4235	298	3937	14.2114094	Ki	1SGUILE54	1SGU	NO	5.70253	15379553	YES	Not in interface	0.085	44.2	extended strand	no hbonds	613.789	45	2.3906	7	4	9	14	5	266.218380791	118.03	HYDROLASE
V82A	A	MK1	1SDT	P03367	0.54	1.81	-1.27	-3.351851852	Ki	1SDV	1SDT	YES	3.78227	15066177	YES	-0.883	-1.278	43.1	bend	no hbonds	613.789	45	2.3906	7	4	9	14	5	266.218380791	118.03	HYDROLASE
V84I	A	MK1	1SGU	P03367	4235	398	3837	10.64070352	Ki	1SGUILE84	1SGU	YES	4.34259	15379553	YES	Not in interface	-0.635	15.4	extended strand	no hbonds	613.789	45	2.3906	7	4	9	14	5	266.218380791	118.03	HYDROLASE
G24N	A	MMA	2JDY	Q9HYN5	230	42900	-42670	-186.5217391	KD	2JDY	2JDYGLY24	YES	3.20024	17540045	YES	Not in interface	NA	NA	NA	NA	194.182	13	-2.5673	6	4	6	2	1	75.3270980285	99.38	SUGAR BINDING PROTEIN
S22A	A	MMA	2JDN	Q9HYN5	230	2780	-2550	-12.08695652	KD	2JDN	2JDNSER22	NO	33.8716	17540045	YES	Not in interface	NA	NA	NA	NA	194.182	13	-2.5673	6	4	6	2	1	75.3270980285	99.38	SUGAR BINDING PROTEIN
E60D	A	MR2	1TSM	P00469	1000	400	600	2.5	Ki	1TSMASP60	1TSM	NO	7.15462	9931028	YES	Not in interface	-0.957	16.1	alpha helix	unsaturated	413.379	31	4.3721	6	2	7	3	5	175.467819695	109.9	TRANSFERASE
V316A	A	MR2	1TSM	P00469	1000	13000	-12000	-13	Ki	1TSMALA316	1TSM	NO	6.19904	9931028	YES	Not in interface	-0.91	27.5	loop or irregular	no hbonds	413.379	31	4.3721	6	2	7	3	5	175.467819695	109.9	TRANSFERASE
E35Q	A	MTX	3EIG	P00374	21	1.1	19.9	19.09090909	Ki	3EIGGLN35	3EIG	YES	3.14018	19478082	YES	Not in interface	-0.896	26.3	alpha helix	unsaturated	454.439	33	0.1165	10	5	13	10	3	187.030801749	210.54	OXIDOREDUCTASE
L22F	A	MTX	1U72	P00374	3.4	546	-542.6	-160.5882353	Ki	1U72PHE22	1U72	YES	3.62782	7890613	YES	Not in interface	-1.552	6.2	loop or irregular	no hbonds	454.439	33	0.1165	10	5	13	10	3	187.030801749	210.54	OXIDOREDUCTASE
L22F	A	MTX	1U72	P00374	1.2	8.63	-7.43	-7.191666667	KD	1U72PHE22	1U72	YES	3.62782	7890613	YES	Not in interface	-1.552	6.2	loop or irregular	no hbonds	454.439	33	0.1165	10	5	13	10	3	187.030801749	210.54	OXIDOREDUCTASE
L22R	A	MTX	1U72	P00374	3.4	4570	-4566.6	-1344.117647	Ki	1U70	1U72	YES	3.62782	7890613	YES	Not in interface	-0.56	6.2	loop or irregular	no hbonds	454.439	33	0.1165	10	5	13	10	3	187.030801749	210.54	OXIDOREDUCTASE
L22R	A	MTX	1U72	P00374	1.2	145	-143.8	-120.8333333	KD	1U70	1U72	YES	3.62782	7890613	YES	Not in interface	-0.56	6.2	loop or irregular	no hbonds	454.439	33	0.1165	10	5	13	10	3	187.030801749	210.54	OXIDOREDUCTASE
L22W	A	MTX	1U72	P00374	3.4	4310	-4306.6	-1267.647059	Ki	1U72TRP22	1U72	YES	3.62782	7890613	YES	Not in interface	-1.48	6.2	loop or irregular	no hbonds	454.439	33	0.1165	10	5	13	10	3	187.030801749	210.54	OXIDOREDUCTASE
L22W	A	MTX	1U72	P00374	1.2	11.7	-10.5	-9.75	KD	1U72TRP22	1U72	YES	3.62782	7890613	YES	Not in interface	-1.48	6.2	loop or irregular	no hbonds	454.439	33	0.1165	10	5	13	10	3	187.030801749	210.54	OXIDOREDUCTASE
L22Y	A	MTX	1U72	P00374	3.4	10900	-10896.6	-3205.882353	Ki	1DLS	1U72	YES	3.62782	7890613	YES	Not in interface	-1.335	6.2	loop or irregular	no hbonds	454.439	33	0.1165	10	5	13	10	3	187.030801749	210.54	OXIDOREDUCTASE
L22Y	A	MTX	1U72	P00374	1.2	5.04	-3.84	-4.2	KD	1DLS	1U72	YES	3.62782	7890613	YES	Not in interface	-1.335	6.2	loop or irregular	no hbonds	454.439	33	0.1165	10	5	13	10	3	187.030801749	210.54	OXIDOREDUCTASE
R31F	A	MTX	3EIG	P00374	21	0.048	20.952	437.5	Ki	3EIGPHE31	3EIG	YES	3.45385	19478082	YES	Not in interface	-0.572	14.9	alpha helix	unsaturated	454.439	33	0.1165	10	5	13	10	3	187.030801749	210.54	OXIDOREDUCTASE
F22W	A	MXA	1DLR	P00374	569	350	219	1.625714286	Ki	1DLRTRP22	1DLR	YES	2.95632	7890613	YES	Not in interface	-0.372	13.1	loop or irregular	no hbonds	325.365	24	2.10562	7	2	7	4	3	139.195746111	109.17	OXIDOREDUCTASE
F22Y	A	MXA	1DLR	P00374	569	16400	-15831	-28.82249561	Ki	1DLRTYR22	1DLR	YES	2.95632	7890613	YES	Not in interface	-0.477	13.1	loop or irregular	no hbonds	325.365	24	2.10562	7	2	7	4	3	139.195746111	109.17	OXIDOREDUCTASE
L22F	A	MXA	1DLR	P00374	7.7	569	-561.3	-73.8961039	Ki	1DLR	1DLRLEU22	YES	2.95632	7890613	YES	Not in interface	NA	NA	NA	NA	325.365	24	2.10562	7	2	7	4	3	139.195746111	109.17	OXIDOREDUCTASE
L22R	A	MXA	1U71	P00374	7.7	3260000	-3259992.3	-423376.6234	Ki	1U71	1U71LEU22	YES	3.16311	7890613	YES	Not in interface	NA	NA	NA	NA	325.365	24	2.10562	7	2	7	4	3	139.195746111	109.17	OXIDOREDUCTASE
N30H	X	N22	3I8A	P0A017	120	49	71	2.448979592	Ki	3I8AHIS30	3I8A	YES	4.47057	20026215	YES	Not in interface	-1.138	27.3	alpha helix	no hbonds	312.366	23	1.8148	6	2	6	4	2	135.388485333	96.28	OXIDOREDUCTASE
G369S	A	N4E	3EBS	P11509	21000	63000	-42000	-3	KD	3EBSSER369	3EBS	YES	4.90062	18779312	YES	Not in interface	-1.529	1.7	loop or irregular	no hbonds	179.216	13	2.0437	2	1	3	4	1	77.7161010902	38.33	OXIDOREDUCTASE
S208I	A	N4E	3EBS	P11509	21000	13000	8000	1.615384615	KD	3EBSILE208	3EBS	NO	6.14928	18779312	YES	Not in interface	0.664	0	alpha helix	saturated	179.216	13	2.0437	2	1	3	4	1	77.7161010902	38.33	OXIDOREDUCTASE
Q182A	A	NAD	1GZF	P15879	60000	75000	-15000	-1.25	KD	1GZFALA182	1GZF	NO	5.55335	12029083	YES	Not in interface	-0.03	60.7	alpha helix	unsaturated	663.425	44	-4.2967	18	7	23	11	5	245.95421163	321.09	TRANSFERASE
Q212A	A	NAD	1GZF	P15879	60000	146000	-86000	-2.433333333	KD	1GZFALA212	1GZF	YES	3.29717	12029083	YES	Not in interface	-1.016	3.1	loop or irregular	saturated	663.425	44	-4.2967	18	7	23	11	5	245.95421163	321.09	TRANSFERASE
R109L	A	NAD	1OWB	P0ABH7	1600	1160	440	1.379310345	KD	1OWB	1OWBARG109	YES	3.56329	12824188	YES	Not in interface	NA	NA	NA	NA	663.425	44	-4.2967	18	7	23	11	5	245.95421163	321.09	TRANSFERASE
R109L	A	NAD	1OWB	P0ABH7	2800	1700	1100	1.647058824	Ki	1OWB	1OWBARG109	YES	3.56329	12824188	YES	Not in interface	NA	NA	NA	NA	663.425	44	-4.2967	18	7	23	11	5	245.95421163	321.09	TRANSFERASE
V292S	A	NAD	1JU9	P00327	31000	1640000	-1609000	-52.90322581	Ki	1JU9	1JU9VAL292	NO	6.62253	11601993	YES	Not in interface	NA	NA	NA	NA	663.425	44	-4.2967	18	7	23	11	5	245.95421163	321.09	OXIDOREDUCTASE
D135N	A	NAI	1L7E	Q2RSB2	18000	16000	2000	1.125	KD	1L7EASN135	1L7E	YES	3.3077	16533815	YES	Not in interface	-0.271	1.8	loop or irregular	saturated	665.441	44	-3.0108	18	8	23	11	5	246.667004981	317.62	OXIDOREDUCTASE
D135N	A	NAI	1L7E	Q2RSB2	18000	20000	-2000	-1.111111111	KD	1L7EASN135	1L7E	YES	3.3077	16533815	YES	Not in interface	-0.271	1.8	loop or irregular	saturated	665.441	44	-3.0108	18	8	23	11	5	246.667004981	317.62	OXIDOREDUCTASE
Q132N	A	NAI	1L7E	Q2RSB2	18000	25000	-7000	-1.388888889	KD	1L7EASN132	1L7E	YES	3.18065	16533815	YES	Not in interface	-0.109	60.7	310 helix	saturated	665.441	44	-3.0108	18	8	23	11	5	246.667004981	317.62	OXIDOREDUCTASE
Q132N	A	NAI	1L7E	Q2RSB2	18000	20000	-2000	-1.111111111	KD	1L7EASN132	1L7E	YES	3.18065	16533815	YES	Not in interface	-0.109	60.7	310 helix	saturated	665.441	44	-3.0108	18	8	23	11	5	246.667004981	317.62	OXIDOREDUCTASE
R127A	A	NAI	1L7E	Q2RSB2	18000	700000	-682000	-38.88888889	KD	1L7EALA127	1L7E	YES	2.89797	16533815	YES	Not in interface	-0.244	22.6	loop or irregular	unsaturated	665.441	44	-3.0108	18	8	23	11	5	246.667004981	317.62	OXIDOREDUCTASE
R127M	A	NAI	1L7E	Q2RSB2	18000	700000	-682000	-38.88888889	KD	1L7EMET127	1L7E	YES	2.89797	16533815	YES	Not in interface	-0.347	22.6	loop or irregular	unsaturated	665.441	44	-3.0108	18	8	23	11	5	246.667004981	317.62	OXIDOREDUCTASE
S138A	A	NAI	1L7E	Q2RSB2	18000	24000	-6000	-1.333333333	KD	1L7EALA138	1L7E	YES	3.24808	16533815	YES	Not in interface	-0.362	24.4	alpha helix	no hbonds	665.441	44	-3.0108	18	8	23	11	5	246.667004981	317.62	OXIDOREDUCTASE
S138A	A	NAI	1L7E	Q2RSB2	18000	23000	-5000	-1.277777778	KD	1L7EALA138	1L7E	YES	3.24808	16533815	YES	Not in interface	-0.362	24.4	alpha helix	no hbonds	665.441	44	-3.0108	18	8	23	11	5	246.667004981	317.62	OXIDOREDUCTASE
T178S	A	NAJ	1N92	P00327	31000	14000	17000	2.214285714	Ki	1N92SER178	1N92	YES	3.52244	12627956	YES	Not in interface	-1.692	0.1	alpha helix	no hbonds	663.425	44	-5.9915	18	6	23	11	5	245.95421163	325.17	OXIDOREDUCTASE
T178V	A	NAJ	1N92	P00327	31000	260000	-229000	-8.387096774	Ki	1N92VAL178	1N92	YES	3.52244	12627956	YES	Not in interface	-0.793	0.1	alpha helix	no hbonds	663.425	44	-5.9915	18	6	23	11	5	245.95421163	325.17	OXIDOREDUCTASE
V203A	A	NAJ	1N92	P00327	31000	29000	2000	1.068965517	Ki	1N92ALA203	1N92	YES	2.98408	12627956	YES	Not in interface	-1.373	0	alpha helix	no hbonds	663.425	44	-5.9915	18	6	23	11	5	245.95421163	325.17	OXIDOREDUCTASE
V292A	A	NAJ	1N92	P00327	31000	1100000	-1069000	-35.48387097	Ki	1N92ALA292	1N92	YES	2.93458	12627956	YES	Not in interface	-2.097	0.3	loop or irregular	no hbonds	663.425	44	-5.9915	18	6	23	11	5	245.95421163	325.17	OXIDOREDUCTASE
V292S	A	NAJ	1N92	P00327	31000	1600000	-1569000	-51.61290323	Ki	1N92SER292	1N92	YES	2.93458	12627956	YES	Not in interface	-2.279	0.3	loop or irregular	no hbonds	663.425	44	-5.9915	18	6	23	11	5	245.95421163	325.17	OXIDOREDUCTASE
V292T	A	NAJ	1N92	P00327	31000	930000	-899000	-30	Ki	1N8K	1N92	YES	2.93458	12627956	YES	Not in interface	-1.955	0.3	loop or irregular	no hbonds	663.425	44	-5.9915	18	6	23	11	5	245.95421163	325.17	OXIDOREDUCTASE
C707A	A	NAP	2O2Q	P28037	910	9200	-8290	-10.10989011	KD	3RHQ	2O2Q	YES	2.71683	21540484	YES	Not in interface	-2.35	0	h-bonded turn	saturated	743.405	48	-4.1797	19	8	27	13	5	267.411601286	367.62	OXIDOREDUCTASE
E673A	A	NAP	2O2Q	P28037	910	7.3	902.7	124.6575342	KD	3RHJ	2O2Q	YES	3.17469	21540484	YES	Not in interface	-1.041	1.8	extended strand	no hbonds	743.405	48	-4.1797	19	8	27	13	5	267.411601286	367.62	OXIDOREDUCTASE
E673Q	A	NAP	2O2Q	P28037	910	260	650	3.5	KD	3RHO	2O2Q	YES	3.17469	21540484	YES	Not in interface	-0.549	1.8	extended strand	no hbonds	743.405	48	-4.1797	19	8	27	13	5	267.411601286	367.62	OXIDOREDUCTASE
Q67H	A	NAP	2P4T	P00383	99000	3400	95600	29.11764706	KD	2P4T	2P4TGLN67	YES	2.95129	9543003	YES	Not in interface	NA	NA	NA	NA	743.405	48	-4.1797	19	8	27	13	5	267.411601286	367.62	OXIDOREDUCTASE
R301L	A	NAP	1XJB	P52895	880	840	40	1.047619048	KD	1XJBLEU301	1XJB	NO	14.9864	15929998	YES	Not in interface	0.01	47.5	loop or irregular	no hbonds	743.405	48	-4.1797	19	8	27	13	5	267.411601286	367.62	OXIDOREDUCTASE
R304L	A	NAP	1XJB	P52895	880	1740	-860	-1.977272727	KD	1XJBLEU304	1XJB	NO	9.1919	15929998	YES	Not in interface	-0.043	19	loop or irregular	no hbonds	743.405	48	-4.1797	19	8	27	13	5	267.411601286	367.62	OXIDOREDUCTASE
C707A	A	NDP	2O2R	P28037	29200	5700	23500	5.122807018	KD	3RHR	2O2R	NO	6.82317	21540484	YES	Not in interface	-2.368	6.7	h-bonded turn	saturated	745.421	48	-2.8938	19	9	27	13	5	268.124394637	364.15	OXIDOREDUCTASE
N64F	A	NDP	2W3A	P00374	4500	7500	-3000	-1.666666667	Km	2W3APHE64	2W3A	NO	12.909	21684339	YES	Not in interface	-0.523	51.1	310 helix	saturated	745.421	48	-2.8938	19	9	27	13	5	268.124394637	364.15	OXIDOREDUCTASE
N64S	A	NDP	2W3A	P00374	4500	6300	-1800	-1.4	Km	2W3ASER64	2W3A	NO	12.909	21684339	YES	Not in interface	-0.252	51.1	310 helix	saturated	745.421	48	-2.8938	19	9	27	13	5	268.124394637	364.15	OXIDOREDUCTASE
Q35K	A	NDP	2W3A	P00374	4500	12500	-8000	-2.777777778	Km	2W3ALYS35	2W3A	NO	10.93	21684339	YES	Not in interface	0.012	38.6	alpha helix	saturated	745.421	48	-2.8938	19	9	27	13	5	268.124394637	364.15	OXIDOREDUCTASE
Q35S	A	NDP	2W3A	P00374	4500	3800	700	1.184210526	Km	2W3ASER35	2W3A	NO	10.93	21684339	YES	Not in interface	-1.252	38.6	alpha helix	saturated	745.421	48	-2.8938	19	9	27	13	5	268.124394637	364.15	OXIDOREDUCTASE
F179I	A	NGA	3AJ5	P46084	29900000	51500000	-21600000	-1.722408027	KD	3AJ6	3AJ5	NO	21.4206	21640703	YES	Not in interface	-1.029	47.6	loop or irregular	no hbonds	221.208	15	-3.0776	6	5	7	3	1	86.289879197	119.25	TOXIN
W176A	A	NGA	3AJ5	P46084	29900000	61300000	-31400000	-2.050167224	KD	3AJ5ALA176	3AJ5	NO	14.7466	21640703	YES	Not in interface	-2.897	40.9	extended strand	no hbonds	221.208	15	-3.0776	6	5	7	3	1	86.289879197	119.25	TOXIN
D50N	A	NRB	2VZM	O87605	234500	171900	62600	1.364165212	KD	2VZM	2VZMASP50	YES	4.57743	19124459	YES	Not in interface	NA	NA	NA	NA	509.675	36	3.398	8	1	8	4	2	216.270692188	102.37	OXIDOREDUCTASE
E85Q	A	NRB	2VZM	O87605	171900	459000	-287100	-2.670157068	KD	2VZMGLN85	2VZM	YES	3.72393	19124459	YES	Not in interface	-1.172	19.4	alpha helix	unsaturated	509.675	36	3.398	8	1	8	4	2	216.270692188	102.37	OXIDOREDUCTASE
E94Q	A	NRB	2VZM	O87605	171900	861000	-689100	-5.008726004	KD	2VZMGLN94	2VZM	YES	4.22996	19124459	YES	Not in interface	-1.263	17.9	310 helix	unsaturated	509.675	36	3.398	8	1	8	4	2	216.270692188	102.37	OXIDOREDUCTASE
C298A	A	OHP	2INZ	P15121	3500	18100	-14600	-5.171428571	Ki	2INZALA298	2INZ	YES	4.24686	17083960	YES	Not in interface	-1.857	1.1	loop or irregular	saturated	152.147	11	1.0193	2	2	3	2	1	63.9112769527	57.53	OXIDOREDUCTASE
K136E	A	ORO	2DOR	A2RJT9	29000	7600	21400	3.815789474	KD	1OVD	2DOR	NO	10.0004	12732650	YES	Not in interface	-0.02	50.2	loop or irregular	unsaturated	156.096	11	-2.2024	3	3	6	1	1	59.5144412481	103.02	OXIDOREDUCTASE
K213E	A	ORO	2DOR	A2RJT9	29000	117000	-88000	-4.034482759	KD	1JQV	2DOR	NO	8.62275	12732650	YES	Not in interface	-0.059	28.2	310 helix	unsaturated	156.096	11	-2.2024	3	3	6	1	1	59.5144412481	103.02	OXIDOREDUCTASE
N127A	A	ORO	2DOR	A2RJT9	29000	394000	-365000	-13.5862069	KD	2DORALA127	2DOR	YES	2.91983	12732650	YES	Not in interface	-0.318	0	extended strand	saturated	156.096	11	-2.2024	3	3	6	1	1	59.5144412481	103.02	OXIDOREDUCTASE
N193A	A	ORO	2DOR	A2RJT9	29000	11600000	-11571000	-400	KD	2DORALA193	2DOR	YES	2.8496	12732650	YES	Not in interface	-0.408	0.3	loop or irregular	no hbonds	156.096	11	-2.2024	3	3	6	1	1	59.5144412481	103.02	OXIDOREDUCTASE
N67A	A	ORO	2DOR	A2RJT9	29000	44000	-15000	-1.517241379	KD	1JRC	2DOR	YES	3.18887	12732650	YES	Not in interface	-1.022	1	extended strand	saturated	156.096	11	-2.2024	3	3	6	1	1	59.5144412481	103.02	OXIDOREDUCTASE
P131A	A	ORO	2DOR	A2RJT9	29000	40000	-11000	-1.379310345	KD	2DORALA131	2DOR	YES	3.57318	12732650	YES	Not in interface	-0.367	1.7	loop or irregular	no hbonds	156.096	11	-2.2024	3	3	6	1	1	59.5144412481	103.02	OXIDOREDUCTASE
P56A	A	ORO	2DOR	A2RJT9	29000	1450000	-1421000	-50	KD	1JRB	2DOR	NO	10.7174	12732650	YES	Not in interface	-1.452	61.7	loop or irregular	no hbonds	156.096	11	-2.2024	3	3	6	1	1	59.5144412481	103.02	OXIDOREDUCTASE
R50E	A	ORO	2DOR	A2RJT9	29000	92000	-63000	-3.172413793	KD	2DORGLU50	2DOR	NO	7.52671	12732650	YES	Not in interface	-0.437	28.7	residue in isolated beta-bridge	saturated	156.096	11	-2.2024	3	3	6	1	1	59.5144412481	103.02	OXIDOREDUCTASE
R57A	A	ORO	2DOR	A2RJT9	29000	95000	-66000	-3.275862069	KD	1JQX	2DOR	NO	6.90508	12732650	YES	Not in interface	-1.589	18.4	loop or irregular	saturated	156.096	11	-2.2024	3	3	6	1	1	59.5144412481	103.02	OXIDOREDUCTASE
S129A	A	ORO	2DOR	A2RJT9	29000	91000	-62000	-3.137931035	KD	2DORALA129	2DOR	YES	4.04417	12732650	YES	Not in interface	-0.318	0.1	loop or irregular	no hbonds	156.096	11	-2.2024	3	3	6	1	1	59.5144412481	103.02	OXIDOREDUCTASE
A467G	A	OXL	3DT4	P07379	106000	860000	-754000	-8.113207547	KD	3MOF	3DT4	YES	3.79363	20476774	YES	Not in interface	-1.44	2.4	bend	no hbonds	88.019	6	-3.5138	4	0	4	1	0	33.0157048467	80.26	LYASE
C298A	A	PAC	2INE	P15121	96000	303000	57000	-3.15625	Ki	2INEALA298	2INE	YES	4.79893	17083960	YES	Not in interface	-1.352	4.6	loop or irregular	saturated	136.148	10	1.3137	1	1	2	2	1	59.1170432005	37.3	OXIDOREDUCTASE
H132A	A	PC	3UJ9	Q6T755	23400	26000	-2600	-1.111111111	KD	3UJC	3UJ9	YES	4.78083	22117061	YES	Not in interface	-1.764	14.1	310 helix	no hbonds	184.151	11	-0.1981	2	2	6	4	0	66.4204480506	66.76	TRANSFERASE
Y19F	A	PC	3UJ9	Q6T755	23400	20200	3200	1.158415842	KD	3UJD	3UJ9	YES	3.24637	22117061	YES	Not in interface	-1.068	4.7	h-bonded turn	saturated	184.151	11	-0.1981	2	2	6	4	0	66.4204480506	66.76	TRANSFERASE
K96A	B	PDD	2BMK		2400	27100	-24700	-11.29166667	KD	2BMKALA96	2BMK	YES	3.39511	16790434	YES	Not in interface	-1.16	18.3	extended strand	unsaturated	320.236	21	-0.03618	6	5	10	7	1	120.392178983	149.21	IMMUNE SYSTEM
Y100BF	B	PDD	2BMK		2400	1800	600	1.333333333	KD	2BMKPHE100B	2BMK	NO	7.198	16790434	YES	Not in interface	-0.443	74.7	310 helix	no hbonds	320.236	21	-0.03618	6	5	10	7	1	120.392178983	149.21	IMMUNE SYSTEM
Y100BK	B	PDD	2BMK		2400	3400	-1000	-1.416666667	KD	2BMKLYS100B	2BMK	NO	7.198	16790434	YES	Not in interface	-0.459	74.7	310 helix	no hbonds	320.236	21	-0.03618	6	5	10	7	1	120.392178983	149.21	IMMUNE SYSTEM
F93A	A	PFB	1HLD	P00327	3000	51000	-48000	-17	Ki	1MGO	1HLD	YES	3.38791	12501206	YES	Not in interface	-3.074	0.3	bend	no hbonds	198.09	13	1.7225	1	1	6	1	1	69.4182560007	20.23	OXIDOREDUCTASE
A178L	A	PGA	2V2C	P04789	50000	390000	-340000	-7.8	Ki	2V2C	2V2CALA178	NO	9.19879	18219118	YES	Not in interface	NA	NA	NA	NA	156.031	9	-0.8197	3	3	7	3	0	50.3115724028	104.06	ISOMERASE
A467G	A	PGA	3DTB	P07379	2530000	1460000	1070000	1.732876712	KD	3DTBGLY467	3DTB	YES	4.25657	20476774	YES	Not in interface	-1.519	2.2	h-bonded turn	no hbonds	156.031	9	-0.8197	3	3	7	3	0	50.3115724028	104.06	LYASE
E65Q	A	PGA	1AMK	P48499	50000	48000	2000	1.041666667	Ki	1QDS	1AMK	NO	8.95133	10235625	YES	-2.259	-1.313	25.2	bend	no hbonds	156.031	9	-0.8197	3	3	7	3	0	50.3115724028	104.06	GLUCONEOGENESIS
H98N	A	PGA	1EGH	P0A731	2000	5800	-3800	-2.9	Ki	1S89	1EGH	YES	2.90238	15049687	YES	Not in interface	-0.99	12.9	loop or irregular	saturated	156.031	9	-0.8197	3	3	7	3	0	50.3115724028	104.06	LYASE
P168A	A	PGA	2J27	P04789	50000	200000	-150000	-4	Ki	2J27	2J27PRO168	NO	5.72471	17176070	YES	Not in interface	NA	NA	NA	NA	156.031	9	-0.8197	3	3	7	3	0	50.3115724028	104.06	ISOMERASE
S96P	1	PGH	1TPH	P00940	500	7100	-6600	-14.2	Ki	1TPHPRO96	1TPH	NO	6.11802	10194358	YES	-0.204	-0.01	14.9	alpha helix	saturated	171.046	10	-1.3989	4	4	8	4	0	55.8154730859	116.09	ISOMERASE
K42S	A	PHB	1BF3	P00438	120000	100000	20000	1.2	KD	1BF3SER42	1BF3	NO	9.74338	9578477	YES	Not in interface	-1.08	30.4	loop or irregular	unsaturated	138.121	10	1.0904	2	2	3	1	1	57.5463348383	57.53	OXIDOREDUCTASE
K42S	A	PHB	1BF3	P00438	120000	100000	20000	1.2	KD	1BF3SER42	1BF3	NO	9.74338	9578477	YES	Not in interface	-1.08	30.4	loop or irregular	unsaturated	138.121	10	1.0904	2	2	3	1	1	57.5463348383	57.53	OXIDOREDUCTASE
R42K	A	PHB	1BF3	P00438	30000	120000	-90000	-4	KD	1BF3	1BF3ARG42	NO	9.74338	9578477	YES	Not in interface	NA	NA	NA	NA	138.121	10	1.0904	2	2	3	1	1	57.5463348383	57.53	OXIDOREDUCTASE
R42K	A	PHB	1BF3	P00438	40000	120000	-80000	-3	KD	1BF3	1BF3ARG42	NO	9.74338	9578477	YES	Not in interface	NA	NA	NA	NA	138.121	10	1.0904	2	2	3	1	1	57.5463348383	57.53	OXIDOREDUCTASE
D620N	A	PPR	1KC7	P22983	5000	14000	-9000	-2.8	Ki	1KC7ASN620	1KC7	NO	5.15176	11790099	YES	Not in interface	-1.312	12.9	loop or irregular	unsaturated	168.042	10	-0.7639	3	3	7	3	0	55.6378211296	111.9	TRANSFERASE
S540A	A	PRL	3E2S	P09546	100000000	520000000	-420000000	-5.2	Km	3E2SALA540	3E2S	YES	3.40804	19140736	YES	Not in interface	-0.839	0.5	extended strand	no hbonds	115.13	8	-0.177	2	2	3	1	1	47.6988063677	49.33	OXIDOREDUCTASE
Y540S	A	PRL	3E2S	P09546	59000000	100000000	-41000000	-1.694915254	Km	3E2S	3E2STYR540	YES	3.40804	19140736	YES	Not in interface	NA	NA	NA	NA	115.13	8	-0.177	2	2	3	1	1	47.6988063677	49.33	OXIDOREDUCTASE
D150A	A	PRP	1FSG	Q26997	146000	19900	126100	7.336683417	Km	1FSGALA150	1FSG	YES	2.90307	10545171	YES	Not in interface	-0.653	0.5	bend	no hbonds	390.07	22	-2.2313	9	7	17	7	1	121.855837539	229.74	TRANSFERASE
Y120F	A	PRZ	1QY1	P11588	300	1990	-1690	-6.633333333	KD	1YP6	1QY1	YES	2.54477	16104761	YES	Not in interface	-0.739	0.7	extended strand	no hbonds	166.22	12	1.6837	3	0	3	3	1	72.8089548829	35.01	TRANSPORT PROTEIN
D295E	A	PUR	1FKW	P03958	9000	9000	0	-1	Ki	1FKW	1FKWASP295	YES	3.00657	8672487	YES	Not in interface	NA	NA	NA	NA	253.235	18	-2.9494	7	3	8	2	3	101.506269406	114.77	HYDROLASE
D50N	A	PXI	2VZ7	O87605	98900	27200	71700	3.636029412	KD	2VZ7	2VZ7ASP50	NO	11.013	19124459	YES	Not in interface	NA	NA	NA	NA	453.612	32	3.1928	7	1	7	4	2	193.014343745	85.3	OXIDOREDUCTASE
E85Q	A	PXI	2VZ7	O87605	27200	289600	-262400	-10.64705882	KD	2VZ7GLN85	2VZ7	YES	3.49027	19124459	YES	Not in interface	-1.241	19.3	alpha helix	saturated	453.612	32	3.1928	7	1	7	4	2	193.014343745	85.3	OXIDOREDUCTASE
R338K	A	PYR	1P7T	P37330	1000000	1600000	-600000	-1.6	Ki	1P7TLYS338	1P7T	YES	2.90438	12930982	YES	Not in interface	-1.628	0	extended strand	no hbonds	88.062	6	-0.34	2	1	3	1	0	34.5864132089	54.37	LYASE
L138T	A	QUS	1P1O	P19491	10	1740	-1730	-174	KD	1P1O	1P1OLEU138	YES	4.39274	12730367	YES	Not in interface	NA	NA	NA	NA	189.126	13	-2.9404	6	3	8	3	1	70.5398732304	131.32	MEMBRANE PROTEIN
E45A	A	RBF	2CCB	Q9HPW4	35.76	53.3	-17.54	-1.49049217	KD	2CCBALA45	2CCB	YES	2.72374	16460756	YES	Not in interface	-1.276	42.3	extended strand	no hbonds	376.364	27	-2.20546	9	5	10	5	3	152.292324157	161.56	FLAVOPROTEIN
E45F	A	RBF	2CCB	Q9HPW4	35.76	6.1	29.66	5.862295082	KD	2CCBPHE45	2CCB	YES	2.72374	16460756	YES	Not in interface	-1.041	42.3	extended strand	no hbonds	376.364	27	-2.20546	9	5	10	5	3	152.292324157	161.56	FLAVOPROTEIN
E45H	A	RBF	2CCB	Q9HPW4	35.76	19.1	16.66	1.872251309	KD	2CCBHIS45	2CCB	YES	2.72374	16460756	YES	Not in interface	-1.051	42.3	extended strand	no hbonds	376.364	27	-2.20546	9	5	10	5	3	152.292324157	161.56	FLAVOPROTEIN
E45N	A	RBF	2CCB	Q9HPW4	35.76	162	-126.24	-4.530201342	KD	2CCBASN45	2CCB	YES	2.72374	16460756	YES	Not in interface	-1.045	42.3	extended strand	no hbonds	376.364	27	-2.20546	9	5	10	5	3	152.292324157	161.56	FLAVOPROTEIN
E45Q	A	RBF	2CCB	Q9HPW4	35.76	220	-184.24	-6.15212528	KD	2CCBGLN45	2CCB	YES	2.72374	16460756	YES	Not in interface	-0.781	42.3	extended strand	no hbonds	376.364	27	-2.20546	9	5	10	5	3	152.292324157	161.56	FLAVOPROTEIN
E45T	A	RBF	2CCB	Q9HPW4	35.76	1.2	34.56	29.8	KD	2CCBTHR45	2CCB	YES	2.72374	16460756	YES	Not in interface	-1.074	42.3	extended strand	no hbonds	376.364	27	-2.20546	9	5	10	5	3	152.292324157	161.56	FLAVOPROTEIN
Q55A	A	RBF	2CCB	Q9HPW4	35.76	7.3	28.46	4.898630137	KD	2CCBALA55	2CCB	YES	3.64011	16460756	YES	-0.192	-0.416	37.6	extended strand	unsaturated	376.364	27	-2.20546	9	5	10	5	3	152.292324157	161.56	FLAVOPROTEIN
D94A	A	RCO	3AQT	Q8NR95	190	3700	-3510	-19.47368421	KD	3AQTALA94	3AQT	NO	5.09315	21559286	YES	Not in interface	-0.348	0	alpha helix	saturated	110.111	8	1.0978	2	2	2	0	1	47.0198706239	40.46	TRANSCRIPTION
R145A	A	RCO	3AQT	Q8NR95	190	6700	-3000	-35.26315789	KD	3AQTALA145	3AQT	YES	3.50916	21559286	YES	Not in interface	-1.338	0	alpha helix	unsaturated	110.111	8	1.0978	2	2	2	0	1	47.0198706239	40.46	TRANSCRIPTION
R148A	A	RCO	3AQT	Q8NR95	190	2200	4500	-11.57894737	KD	3AQTALA148	3AQT	YES	4.72141	21559286	YES	Not in interface	-0.614	0	alpha helix	no hbonds	110.111	8	1.0978	2	2	2	0	1	47.0198706239	40.46	TRANSCRIPTION
M46I	A	RIT	1SH9	P03367	932	624	308	1.493589744	Ki	1SH9ILE46	1SH9	NO	7.15646	15379553	YES	Not in interface	-0.194	52.1	extended strand	no hbonds	720.944	50	5.6014	9	4	13	22	4	302.058373917	145.78	HYDROLASE
V54I	A	RIT	1SH9	P03367	932	165	587	2.701449275	Ki	1SH9ILE54	1SH9	NO	7.60188	15379553	YES	Not in interface	-0.08	41.2	extended strand	no hbonds	720.944	50	5.6014	9	4	13	22	4	302.058373917	145.78	HYDROLASE
V84I	A	RIT	1SH9	P03367	932	109	767	5.648484849	Ki	1SH9ILE84	1SH9	YES	4.27546	15379553	YES	Not in interface	-0.721	18.8	extended strand	no hbonds	720.944	50	5.6014	9	4	13	22	4	302.058373917	145.78	HYDROLASE
G48V	A	ROC	3OXC	Q7SSI0	0.42	36	-35.58	-85.71428571	Ki	3OXCVAL48	3OXC	YES	3.18105	18597780	YES	Not in interface	0.166	3.1	extended strand	no hbonds	670.841	49	3.0924	7	5	11	16	5	287.961449233	166.75	HYDROLASE
I50V	A	ROC	3OXC	Q7SSI0	0.42	10	-9.58	-23.80952381	Ki	3CYX	3OXC	YES	3.36016	18597780	YES	-0.428	-0.653	71.5	h-bonded turn	no hbonds	670.841	49	3.0924	7	5	11	16	5	287.961449233	166.75	HYDROLASE
I54M	A	ROC	3OXC	Q7SSI0	0.42	2.2	-1.78	-5.238095238	Ki	3D1X	3OXC	NO	7.53393	18597780	YES	Not in interface	-0.465	47.1	extended strand	no hbonds	670.841	49	3.0924	7	5	11	16	5	287.961449233	166.75	HYDROLASE
I54V	A	ROC	3OXC	Q7SSI0	0.42	6	-5.58	-14.28571429	Ki	3D1Y	3OXC	NO	7.53393	18597780	YES	Not in interface	-0.655	47.1	extended strand	no hbonds	670.841	49	3.0924	7	5	11	16	5	287.961449233	166.75	HYDROLASE
I84V	A	ROC	3OXC	Q7SSI0	3.9	4.3	-0.4	-1.102564103	Ki	2NNP	3OXC	YES	3.27046	17243183	YES	Not in interface	-1.491	6.5	extended strand	no hbonds	670.841	49	3.0924	7	5	11	16	5	287.961449233	166.75	HYDROLASE
V82A	A	ROC	3OXC	Q7SSI0	3.9	4.3	-0.4	-1.102564103	Ki	2NMZ	3OXC	YES	4.25688	17243183	YES	-0.498	-1.196	31.4	bend	no hbonds	670.841	49	3.0924	7	5	11	16	5	287.961449233	166.75	HYDROLASE
E477R	A	S1A	1W96	Q00955	2	24.7	-22.7	-12.35	KD	1W96ARG477	1W96	YES	4.3318	15610732	YES	Not in interface	0.444	25	extended strand	unsaturated	520.655	37	3.4783	8	2	8	4	3	220.441522163	103.68	LIGASE
E477R	A	S1A	1W96	Q00955	3.9	274	-270.1	-70.25641026	KD	1W96ARG477	1W96	YES	4.3318	15610732	YES	Not in interface	0.444	25	extended strand	unsaturated	520.655	37	3.4783	8	2	8	4	3	220.441522163	103.68	LIGASE
F510I	A	S1A	1W96	Q00955	2	5.7	-3.7	-2.85	KD	1W96ILE510	1W96	YES	3.46844	15610732	YES	Not in interface	-1.321	1.2	extended strand	no hbonds	520.655	37	3.4783	8	2	8	4	3	220.441522163	103.68	LIGASE
F510I	A	S1A	1W96	Q00955	3.9	10.6	-6.7	-2.717948718	KD	1W96ILE510	1W96	YES	3.46844	15610732	YES	Not in interface	-1.321	1.2	extended strand	no hbonds	520.655	37	3.4783	8	2	8	4	3	220.441522163	103.68	LIGASE
I69E	A	S1A	1W96	Q00955	3.9	104	-100.1	-26.66666667	KD	1W96GLU69	1W96	YES	3.79097	15610732	YES	Not in interface	-1.216	15.5	alpha helix	no hbonds	520.655	37	3.4783	8	2	8	4	3	220.441522163	103.68	LIGASE
K73R	A	S1A	1W96	Q00955	3.9	2006	-2002.1	-514.3589744	KD	1W96ARG73	1W96	YES	3.09259	15610732	YES	Not in interface	-1.117	2.9	alpha helix	unsaturated	520.655	37	3.4783	8	2	8	4	3	220.441522163	103.68	LIGASE
N485G	A	S1A	1W96	Q00955	2	2.7	-0.7	-1.35	KD	1W96GLY485	1W96	YES	3.83493	15610732	YES	Not in interface	-1.094	50	loop or irregular	unsaturated	520.655	37	3.4783	8	2	8	4	3	220.441522163	103.68	LIGASE
N485G	A	S1A	1W96	Q00955	3.9	55	-51.1	-14.1025641	KD	1W96GLY485	1W96	YES	3.83493	15610732	YES	Not in interface	-1.094	50	loop or irregular	unsaturated	520.655	37	3.4783	8	2	8	4	3	220.441522163	103.68	LIGASE
A135S	A	S2C	3E9B	P07824	4500	125	4375	36	Ki	3E9BSER135	3E9B	YES	4.03308	19093830	YES	Not in interface	-1.065	1.5	loop or irregular	no hbonds	210.036	13	-1.9527	6	5	8	6	0	79.7634906362	124.01	HYDROLASE
T135A	A	S2C	3E9B	P07824	400	4500	-4100	-11.25	Ki	3E9B	3E9BTHR135	YES	4.03308	19093830	YES	Not in interface	NA	NA	NA	NA	210.036	13	-1.9527	6	5	8	6	0	79.7634906362	124.01	HYDROLASE
P101L	A	S3P	2QFQ	P0A6D3	60000	100000	-40000	-1.666666667	Km	2QFQ	2QFQPRO101	NO	5.99382	17855366	YES	Not in interface	NA	NA	NA	NA	254.131	16	-1.3992	5	5	9	3	1	90.0293162935	144.52	TRANSFERASE
P101S	A	S3P	1G6T	P0A6D3	48000	71000	-23000	-1.479166667	Km	2QFS	1G6T	NO	7.04546	19211556	YES	Not in interface	-2.744	4.5	alpha helix	no hbonds	254.131	16	-1.3992	5	5	9	3	1	90.0293162935	144.52	TRANSFERASE
P101S	A	S3P	2QFS	P0A6D3	60000	80000	-20000	-1.333333333	Km	2QFS	2QFSPRO101	NO	6.77982	17855366	YES	Not in interface	NA	NA	NA	NA	254.131	16	-1.3992	5	5	9	3	1	90.0293162935	144.52	TRANSFERASE
S101A	A	S3P	2QFS	P0A6D3	80000	60000	20000	1.333333333	Km	2QFSALA101	2QFS	NO	6.77982	17855366	YES	Not in interface	-0.36	6.8	alpha helix	no hbonds	254.131	16	-1.3992	5	5	9	3	1	90.0293162935	144.52	TRANSFERASE
S101G	A	S3P	2QFS	P0A6D3	80000	60000	20000	1.333333333	Km	2QFSGLY101	2QFS	NO	6.77982	17855366	YES	Not in interface	-1.074	6.8	alpha helix	no hbonds	254.131	16	-1.3992	5	5	9	3	1	90.0293162935	144.52	TRANSFERASE
T97I	A	S3P	1G6T	P0A6D3	48000	77000	-29000	-1.604166667	Km	3FJX	1G6T	YES	3.43101	19211556	YES	Not in interface	0.452	3.2	alpha helix	no hbonds	254.131	16	-1.3992	5	5	9	3	1	90.0293162935	144.52	TRANSFERASE
H132A	A	SAH	3UJB	Q6T755	7900	12200	-4300	-1.544303798	KD	3UJBALA132	3UJB	YES	3.58869	22117061	YES	Not in interface	-1.803	4.6	310 helix	no hbonds	384.411	26	-1.7615	11	5	12	7	3	151.930451383	182.63	TRANSFERASE
Y19F	A	SAH	3UJB	Q6T755	7900	12000	-4100	-1.518987342	KD	3UJBPHE19	3UJB	YES	3.47904	22117061	YES	Not in interface	-1.02	0	h-bonded turn	saturated	384.411	26	-1.7615	11	5	12	7	3	151.930451383	182.63	TRANSFERASE
L301M	A	SBI	2PDK	P15121	215	253	-37.98124415	-1.175841651	KD	2PDK	2PDKLEU301	NO	7.03671	18495158	YES	Not in interface	NA	NA	NA	NA	236.199	17	0.5345	3	2	6	0	3	95.9463005842	67.43	OXIDOREDUCTASE
D267A	A	SKA	1YZ3	P11086	1.55	999	-997.45	-644.516129	Ki	1YZ3ALA267	1YZ3	YES	3.61078	16279783	YES	Not in interface	-0.961	1.5	residue in isolated beta-bridge	unsaturated	202.08	12	2.4872	1	1	3	0	2	81.6767929465	12.03	TRANSFERASE
E219A	A	SKA	1YZ3	P11086	1.55	1375	-1373.45	-887.0967742	Ki	1YZ3ALA219	1YZ3	YES	2.7733	16279783	YES	Not in interface	-3.171	0.9	loop or irregular	unsaturated	202.08	12	2.4872	1	1	3	0	2	81.6767929465	12.03	TRANSFERASE
K57A	A	SKA	1YZ3	P11086	1.55	26.5	-24.95	-17.09677419	Ki	1YZ3ALA57	1YZ3	YES	3.54711	16279783	YES	Not in interface	-0.87	1.1	alpha helix	unsaturated	202.08	12	2.4872	1	1	3	0	2	81.6767929465	12.03	TRANSFERASE
V53A	A	SKA	1YZ3	P11086	1.55	19	-17.45	-12.25806452	Ki	1YZ3ALA53	1YZ3	YES	3.44848	16279783	YES	Not in interface	-2.185	1.3	alpha helix	no hbonds	202.08	12	2.4872	1	1	3	0	2	81.6767929465	12.03	TRANSFERASE
D267A	A	SKF	1HNN	P11086	120	321000	-320880	-2675	Ki	1HNNALA267	1HNN	YES	3.28532	16279783	YES	Not in interface	-0.775	1.6	residue in isolated beta-bridge	unsaturated	212.269	14	0.9086	3	2	5	1	2	83.1709270822	72.19	TRANSFERASE
E219A	A	SKF	1HNN	P11086	120	189000	-188880	-1575	Ki	1HNNALA219	1HNN	YES	2.81841	16279783	YES	Not in interface	-3.098	2.5	loop or irregular	unsaturated	212.269	14	0.9086	3	2	5	1	2	83.1709270822	72.19	TRANSFERASE
K57A	A	SKF	1HNN	P11086	120	6900	-6780	-57.5	Ki	1HNNALA57	1HNN	YES	2.56784	16279783	YES	Not in interface	-1.209	0.5	alpha helix	unsaturated	212.269	14	0.9086	3	2	5	1	2	83.1709270822	72.19	TRANSFERASE
V53A	A	SKF	1HNN	P11086	120	620	-500	-5.166666667	Ki	1HNNALA53	1HNN	YES	3.31521	16279783	YES	Not in interface	-2.188	0.3	alpha helix	no hbonds	212.269	14	0.9086	3	2	5	1	2	83.1709270822	72.19	TRANSFERASE
A467G	A	SPV	3DT7	P07379	26000	50000	-24000	-1.923076923	KD	3DTBGLY467	3DT7	YES	3.37848	20476774	YES	Not in interface	-1.164	1.6	bend	no hbonds	168.125	10	-0.3913	4	2	7	3	0	56.2150492189	108.74	LYASE
D111L	A	SRO	2QEH	Q9BIH3	2.4	270	-267.6	-112.5	KD	2QEHLEU111	2QEH	YES	2.81364	17928288	YES	Not in interface	2.808	12.3	alpha helix	unsaturated	176.215	13	0.8928	2	3	3	2	2	76.1862367502	62.04	LIGAND BINDING PROTEIN
D139L	A	SRO	2QEH	Q9BIH3	2.4	270	-267.6	-112.5	KD	2QEHLEU139	2QEH	YES	4.7565	17928288	YES	Not in interface	0.869	20	alpha helix	saturated	176.215	13	0.8928	2	3	3	2	2	76.1862367502	62.04	LIGAND BINDING PROTEIN
E114L	A	SRO	2QEH	Q9BIH3	2.4	7800	-7797.6	-3250	KD	2QEHLEU114	2QEH	YES	2.73222	17928288	YES	Not in interface	1.953	3.5	alpha helix	unsaturated	176.215	13	0.8928	2	3	3	2	2	76.1862367502	62.04	LIGAND BINDING PROTEIN
E7L	A	SRO	2QEH	Q9BIH3	2.4	84	-81.6	-35	KD	2QEHLEU7	2QEH	YES	2.71425	17928288	YES	Not in interface	1.045	8.2	alpha helix	unsaturated	176.215	13	0.8928	2	3	3	2	2	76.1862367502	62.04	LIGAND BINDING PROTEIN
H35L	A	SRO	2QEH	Q9BIH3	2.4	0.1	2.3	24	KD	2QEHLEU35	2QEH	YES	2.90988	17928288	YES	Not in interface	-0.002	6.4	alpha helix	no hbonds	176.215	13	0.8928	2	3	3	2	2	76.1862367502	62.04	LIGAND BINDING PROTEIN
Y94L	A	SRO	2QEH	Q9BIH3	2.4	6.4	-4	-2.666666667	KD	2QEHLEU94	2QEH	YES	3.10725	17928288	YES	Not in interface	-0.805	1.7	alpha helix	no hbonds	176.215	13	0.8928	2	3	3	2	2	76.1862367502	62.04	LIGAND BINDING PROTEIN
R218H	A	T44	1HK1	P02768	2300	170	2130	13.52941176	KD	1HK2	1HK1	YES	3.01811	12743361	YES	Not in interface	-1.953	9.6	alpha helix	no hbonds	776.87	24	4.5573	4	3	9	5	2	192.834101684	92.78	PLASMA PROTEIN
R218P	A	T44	1HK1	P02768	2300	260	2040	8.846153846	KD	1HK3	1HK1	YES	3.01811	12743361	YES	Not in interface	-1.238	9.6	alpha helix	no hbonds	776.87	24	4.5573	4	3	9	5	2	192.834101684	92.78	PLASMA PROTEIN
R218H	A	T44	1HK4	P02768	4900	5720	-820	-1.167346939	KD	1HK5	1HK4	NO	8.92166	12743361	YES	Not in interface	-2.114	13.7	alpha helix	unsaturated	776.87	24	4.5573	4	3	9	5	2	192.834101684	92.78	PLASMA PROTEIN
M372V	A	TCL	3AM3	Q9BJJ9	28	18	10	1.555555556	Ki	3AM3VAL372	3AM3	YES	4.52607	21280175	YES	Not in interface	-0.22	20	alpha helix	no hbonds	289.542	17	5.1447	2	1	5	2	2	113.306074988	29.46	OXIDOREDUCTASE
R287A	A	TDP	1V11	P12694	1600	104800	-103200	-65.5	KD	1V11	1V11ARG287	NO	5.85802	15166214	YES	Not in interface	NA	NA	NA	NA	424.306	26	0.20974	9	3	14	8	2	152.871390359	171.8	OXIDOREDUCTASE
S292D	A	TDP	1U5B	P12694	1600	40300	-38700	-25.1875	KD	1X7Z	1U5B	NO	7.22436	15576032	YES	Not in interface	-1.943	5.2	loop or irregular	no hbonds	424.306	26	0.20974	9	3	14	8	2	152.871390359	171.8	OXIDOREDUCTASE
S292E	A	TDP	1U5B	P12694	1600	52600	-51000	-32.875	KD	1U5BGLU292	1U5B	NO	7.22436	15576032	YES	Not in interface	-2.061	5.2	loop or irregular	no hbonds	424.306	26	0.20974	9	3	14	8	2	152.871390359	171.8	OXIDOREDUCTASE
S292N	A	TDP	1U5B	P12694	1600	54400	-52800	-34	KD	1U5BASN292	1U5B	NO	7.22436	15576032	YES	Not in interface	-1.325	5.2	loop or irregular	no hbonds	424.306	26	0.20974	9	3	14	8	2	152.871390359	171.8	OXIDOREDUCTASE
S292Q	A	TDP	1U5B	P12694	1600	60900	-59300	-38.0625	KD	1U5BGLN292	1U5B	NO	7.22436	15576032	YES	Not in interface	-1.43	5.2	loop or irregular	no hbonds	424.306	26	0.20974	9	3	14	8	2	152.871390359	171.8	OXIDOREDUCTASE
S540A	A	TFB	3E2R	P09546	1500000	7900000	-6400000	-5.266666667	Ki	3E2RALA540	3E2R	YES	4.20037	19140736	YES	Not in interface	-0.373	1.9	extended strand	no hbonds	116.115	8	0.25	2	1	3	1	1	47.2624894136	46.53	OXIDOREDUCTASE
Y540S	A	TFB	3E2R	P09546	84000	1500000	-1416000	-17.85714286	Ki	3E2R	3E2RTYR540	YES	4.20037	19140736	YES	Not in interface	NA	NA	NA	NA	116.115	8	0.25	2	1	3	1	1	47.2624894136	46.53	OXIDOREDUCTASE
Y101F	A	TMC	1E2K	P03176	11400	51500	-40100	-4.51754386	Ki	1E2L	1E2K	YES	3.59111	10924157	YES	Not in interface	-0.766	2	alpha helix	no hbonds	252.266	18	-1.33258	5	3	6	2	3	102.900056881	95.32	TRANSFERASE
L244A	A	TMH	1MPW	P00183	300	240	60	1.25	KD	1MPWALA244	1MPW	YES	3.26294	12526670	YES	Not in interface	-2.504	0.2	alpha helix	no hbonds	136.234	10	2.9987	0	0	0	0	3	63.3224647182	0	OXIDOREDUCTASE
L247V	A	TMH	1MPW	P00183	300	80	220	3.75	KD	1MPWVAL247	1MPW	YES	3.45344	12526670	YES	Not in interface	-1.522	0.4	alpha helix	no hbonds	136.234	10	2.9987	0	0	0	0	3	63.3224647182	0	OXIDOREDUCTASE
W87F	A	TMH	1MPW	P00183	300	140	160	2.142857143	KD	1MPWPHE87	1MPW	YES	3.38981	12526670	YES	Not in interface	-1.56	0.8	bend	saturated	136.234	10	2.9987	0	0	0	0	3	63.3224647182	0	OXIDOREDUCTASE
K57A	A	TMJ	2ONY	P11086	210	1.3	208.7	161.5384615	Ki	2ONZ	2ONY	YES	3.716	17845018	YES	Not in interface	-1.114	0	alpha helix	no hbonds	322.81	21	3.7154	3	2	6	3	3	128.741259002	58.2	TRANSFERASE
L301M	A	TOL	2FZD	P15121	207	570	-363.4496925	-2.752201634	KD	2PDL	2FZD	NO	5.61371	18495158	YES	Not in interface	-0.315	81	310 helix	no hbonds	357.347	24	3.4507	3	1	8	6	2	140.987241546	49.77	OXIDOREDUCTASE
F64S	A	TOP	3N0H	P00374	617	429	188	1.438228438	Ki	3N0HSER64	3N0H	YES	3.52793	21684339	YES	Not in interface	-1.571	38.1	310 helix	no hbonds	290.318	21	1.2576	7	2	7	5	2	122.407978828	105.51	OXIDOREDUCTASE
F64S	A	TOP	3S3V	P00374	584	593	-9	-1.015410959	Ki	3S3VSER64	3S3V	YES	3.56736	21684339	YES	Not in interface	-1.454	38.5	310 helix	no hbonds	290.318	21	1.2576	7	2	7	5	2	122.407978828	105.51	OXIDOREDUCTASE
F98Y	X	TOP	3FRE	P0A017	1	172.41	-171.4138	-172.4138	KD	3FRB	3FRE	YES	4.57894	19211577	YES	Not in interface	-0.971	0	alpha helix	no hbonds	290.318	21	1.2576	7	2	7	5	2	122.407978828	105.51	OXIDOREDUCTASE
F98Y	X	TOP	3FRE	P0A017	6	100	-94	-16.66666667	Ki	3FRB	3FRE	YES	4.57894	19211577	YES	Not in interface	-0.971	0	alpha helix	no hbonds	290.318	21	1.2576	7	2	7	5	2	122.407978828	105.51	OXIDOREDUCTASE
K35S	A	TOP	3S3V	P00374	584	617	-33	-1.056506849	Ki	3N0H	3S3V	YES	3.32196	21684339	YES	Not in interface	-1.569	35.3	alpha helix	unsaturated	290.318	21	1.2576	7	2	7	5	2	122.407978828	105.51	OXIDOREDUCTASE
N64F	A	TOP	2W3A	P00374	4093	375	3718	10.91466667	Ki	2W3APHE64	2W3A	NO	5.22357	21684339	YES	Not in interface	-0.523	51.1	310 helix	saturated	290.318	21	1.2576	7	2	7	5	2	122.407978828	105.51	OXIDOREDUCTASE
N64S	A	TOP	2W3A	P00374	4093	738	3355	5.546070461	Ki	2W3ASER64	2W3A	NO	5.22357	21684339	YES	Not in interface	-0.252	51.1	310 helix	saturated	290.318	21	1.2576	7	2	7	5	2	122.407978828	105.51	OXIDOREDUCTASE
Q35K	A	TOP	2W3A	P00374	4093	286	3807	14.31118881	Ki	2W3ALYS35	2W3A	NO	5.27892	21684339	YES	Not in interface	0.012	38.6	alpha helix	saturated	290.318	21	1.2576	7	2	7	5	2	122.407978828	105.51	OXIDOREDUCTASE
Q35S	A	TOP	2W3A	P00374	4093	1355	2738	3.020664207	Ki	2W3ASER35	2W3A	NO	5.27892	21684339	YES	Not in interface	-1.252	38.6	alpha helix	saturated	290.318	21	1.2576	7	2	7	5	2	122.407978828	105.51	OXIDOREDUCTASE
S35K	A	TOP	3N0H	P00374	617	584	33	1.056506849	Ki	3S3V	3N0H	YES	4.1911	21684339	YES	Not in interface	-0.158	49.5	alpha helix	saturated	290.318	21	1.2576	7	2	7	5	2	122.407978828	105.51	OXIDOREDUCTASE
E7L	A	TSS	2PQL	Q9BIH3	53	980	-927	-18.49056604	KD	2PQLLEU7	2PQL	YES	3.94273	17928288	YES	Not in interface	1.035	9	alpha helix	no hbonds	160.216	12	1.1872	1	2	2	2	2	71.3920029981	41.81	TRANSPORT PROTEIN
H35L	A	TSS	2PQL	Q9BIH3	53	0.6	52.4	88.33333333	KD	2PQLLEU35	2PQL	YES	3.57249	17928288	YES	Not in interface	-0.082	3.8	alpha helix	no hbonds	160.216	12	1.1872	1	2	2	2	2	71.3920029981	41.81	TRANSPORT PROTEIN
Y94L	A	TSS	2PQL	Q9BIH3	53	1700	-1647	-32.0754717	KD	2PQLLEU94	2PQL	YES	2.9669	17928288	YES	Not in interface	-0.783	0.8	alpha helix	no hbonds	160.216	12	1.1872	1	2	2	2	2	71.3920029981	41.81	TRANSPORT PROTEIN
K65A	A	TTP	1RTD	P03366	49.2	275	-225.8	-5.589430894	Ki	1RTDALA65	1RTD	YES	2.67393	10899107	YES	Not in interface	-0.56	17.8	loop or irregular	no hbonds	482.168	29	-1.96958	11	6	19	8	2	160.661718003	244.14	TRANSFERASE
K65R	A	TTP	1RTD	P03366	49.2	60	-10.8	-1.219512195	Ki	1RTDARG65	1RTD	YES	2.67393	10899107	YES	Not in interface	-0.229	17.8	loop or irregular	no hbonds	482.168	29	-1.96958	11	6	19	8	2	160.661718003	244.14	TRANSFERASE
R72A	A	TTP	1RTD	P03366	49.2	500	-450.8	-10.16260163	Ki	1RTDALA72	1RTD	YES	2.67123	10899107	YES	Not in interface	-1.083	8.9	extended strand	saturated	482.168	29	-1.96958	11	6	19	8	2	160.661718003	244.14	TRANSFERASE
G48H	A	U0E	1GNO	P03366	20	119	-99	-5.95	Ki	1A9M	1GNO	YES	2.91296	9450540	YES	Not in interface	-0.149	27.1	extended strand	no hbonds	596.762	42	-0.53163	7	9	14	23	1	248.09317304	255.61	HYDROLASE
V82D	A	U0E	1GNO	P03366	20	560	-540	-28	Ki	1GNM	1GNO	YES	3.28654	8718851	YES	Not in interface	-0.743	53.1	bend	no hbonds	596.762	42	-0.53163	7	9	14	23	1	248.09317304	255.61	HYDROLASE
V82N	A	U0E	1GNO	P03366	20	2100	-2080	-105	Ki	1GNN	1GNO	YES	3.28654	8718851	YES	Not in interface	-0.702	53.1	bend	no hbonds	596.762	42	-0.53163	7	9	14	23	1	248.09317304	255.61	HYDROLASE
T45G	A	U3P	1O0N	P61823	39000	89000	-50000	-2.282051282	Ki	1O0NGLY45	1O0N	YES	2.79621	15670155	YES	Not in interface	-1.847	0	extended strand	no hbonds	324.181	21	-3.5412	8	5	12	4	2	116.176230329	171.31	HYDROLASE
T45G	A	UA3	1W4O	P61823	6000	>=1000000	-994000	-166	Ki	1W4OGLY45	1W4O	YES	2.69928	15670155	YES	Not in interface	-1.791	0	extended strand	no hbonds	324.181	21	-3.5412	8	5	12	4	2	116.176230329	171.31	HYDROLASE
T45G	A	UM3	1W4P	P61823	18000	>=1700000	-1682000	-94.4	Ki	1W4PGLY45	1W4P	YES	2.80766	15670155	YES	Not in interface	-1.755	0.6	extended strand	no hbonds	308.182	20	-2.512	7	4	11	4	2	111.381996577	151.08	HYDROLASE
T45G	A	UMF	1W4Q	P61823	5500	181000	-175500	-32.90909091	Ki	1W4QGLY45	1W4Q	YES	2.6065	15670155	YES	Not in interface	-1.834	0	extended strand	no hbonds	326.172	21	-2.564	7	4	12	4	2	115.54753198	151.08	HYDROLASE
C229A	A	UMP	1NJB	P00469	1600	1700	-100	-1.0625	KD	1NJBALA229	1NJB	YES	4.92206	8369294	YES	Not in interface	-2.171	4.1	alpha helix	saturated	308.182	20	-2.512	7	4	11	4	2	111.381996577	151.08	TRANSFERASE
C229E	A	UMP	1NJB	P00469	1600	4500	-2900	-2.8125	KD	1NJBGLU229	1NJB	YES	4.92206	8369294	YES	Not in interface	-1.344	4.1	alpha helix	saturated	308.182	20	-2.512	7	4	11	4	2	111.381996577	151.08	TRANSFERASE
C229E	A	UMP	1NJB	P00469	17000	67000	-50000	-3.941176471	Km	1NJBGLU229	1NJB	YES	4.92206	8369294	YES	Not in interface	-1.344	4.1	alpha helix	saturated	308.182	20	-2.512	7	4	11	4	2	111.381996577	151.08	TRANSFERASE
C229G	A	UMP	1NJB	P00469	1600	850	750	1.882352941	KD	1NJBGLY229	1NJB	YES	4.92206	8369294	YES	Not in interface	-2.788	4.1	alpha helix	saturated	308.182	20	-2.512	7	4	11	4	2	111.381996577	151.08	TRANSFERASE
C229G	A	UMP	1NJB	P00469	17000	15000	2000	1.133333333	Km	1NJBGLY229	1NJB	YES	4.92206	8369294	YES	Not in interface	-2.788	4.1	alpha helix	saturated	308.182	20	-2.512	7	4	11	4	2	111.381996577	151.08	TRANSFERASE
C229I	A	UMP	1NJB	P00469	17000	150000	-133000	-8.823529412	Km	1NJBILE229	1NJB	YES	4.92206	8369294	YES	Not in interface	-1.003	4.1	alpha helix	saturated	308.182	20	-2.512	7	4	11	4	2	111.381996577	151.08	TRANSFERASE
C229L	A	UMP	1NJB	P00469	17000	220000	-203000	-12.94117647	Km	1NJBLEU229	1NJB	YES	4.92206	8369294	YES	Not in interface	-0.983	4.1	alpha helix	saturated	308.182	20	-2.512	7	4	11	4	2	111.381996577	151.08	TRANSFERASE
C229M	A	UMP	1NJB	P00469	17000	150000	-133000	-8.823529412	Km	1NJBMET229	1NJB	YES	4.92206	8369294	YES	Not in interface	0.242	4.1	alpha helix	saturated	308.182	20	-2.512	7	4	11	4	2	111.381996577	151.08	TRANSFERASE
C229Q	A	UMP	1NJB	P00469	1600	1000	600	1.6	KD	1NJBGLN229	1NJB	YES	4.92206	8369294	YES	Not in interface	-1.755	4.1	alpha helix	saturated	308.182	20	-2.512	7	4	11	4	2	111.381996577	151.08	TRANSFERASE
C229Q	A	UMP	1NJB	P00469	17000	12000	5000	1.416666667	Km	1NJBGLN229	1NJB	YES	4.92206	8369294	YES	Not in interface	-1.755	4.1	alpha helix	saturated	308.182	20	-2.512	7	4	11	4	2	111.381996577	151.08	TRANSFERASE
C229S	A	UMP	1NJB	P00469	1600	870	730	1.83908046	KD	1NJBSER229	1NJB	YES	4.92206	8369294	YES	Not in interface	-2.625	4.1	alpha helix	saturated	308.182	20	-2.512	7	4	11	4	2	111.381996577	151.08	TRANSFERASE
C229T	A	UMP	1NJB	P00469	1600	81000	-79400	-50.625	KD	1NJBTHR229	1NJB	YES	4.92206	8369294	YES	Not in interface	-2.235	4.1	alpha helix	saturated	308.182	20	-2.512	7	4	11	4	2	111.381996577	151.08	TRANSFERASE
C229T	A	UMP	1NJB	P00469	17000	100000	-83000	-5.882352941	Km	1NJBTHR229	1NJB	YES	4.92206	8369294	YES	Not in interface	-2.235	4.1	alpha helix	saturated	308.182	20	-2.512	7	4	11	4	2	111.381996577	151.08	TRANSFERASE
C229V	A	UMP	1NJB	P00469	1600	62000	-60400	-38.75	KD	1NJBVAL229	1NJB	YES	4.92206	8369294	YES	Not in interface	-1.185	4.1	alpha helix	saturated	308.182	20	-2.512	7	4	11	4	2	111.381996577	151.08	TRANSFERASE
C229V	A	UMP	1NJB	P00469	17000	91000	-74000	-5.352941177	Km	1NJBVAL229	1NJB	YES	4.92206	8369294	YES	Not in interface	-1.185	4.1	alpha helix	saturated	308.182	20	-2.512	7	4	11	4	2	111.381996577	151.08	TRANSFERASE
C229W	A	UMP	1NJB	P00469	17000	580000	-563000	-34.11764706	Km	1NJBTRP229	1NJB	YES	4.92206	8369294	YES	Not in interface	-1.793	4.1	alpha helix	saturated	308.182	20	-2.512	7	4	11	4	2	111.381996577	151.08	TRANSFERASE
N229A	A	UMP	1THY	P00469	380	1700	-1320	-4.473684211	KD	1JMF	1THY	YES	2.66101	9514716	YES	Not in interface	-0.594	9.1	alpha helix	saturated	308.182	20	-2.512	7	4	11	4	2	111.381996577	151.08	TRANSFERASE
N229C	A	UMP	1NJB	P00469	380	1600	-1220	-4.210526316	KD	1NJB	1NJBASN229	YES	4.92206	8611496	YES	Not in interface	NA	NA	NA	NA	308.182	20	-2.512	7	4	11	4	2	111.381996577	151.08	TRANSFERASE
N229C	A	UMP	1NJB	P00469	5000	17000	-12000	-3.4	Km	1NJB	1NJBASN229	YES	4.92206	8611496	YES	Not in interface	NA	NA	NA	NA	308.182	20	-2.512	7	4	11	4	2	111.381996577	151.08	TRANSFERASE
N229C	A	UMP	1THY	P00469	380	1600	-1220	-4.210526316	KD	1THYCYS229	1THY	YES	2.66101	9514716	YES	Not in interface	-0.064	9.1	alpha helix	saturated	308.182	20	-2.512	7	4	11	4	2	111.381996577	151.08	TRANSFERASE
N229D	A	UMP	1NJD	P00469	380	2700	-2320	-7.105263158	KD	1NJD	1NJDASN229	YES	2.74878	8611496	YES	Not in interface	NA	NA	NA	NA	308.182	20	-2.512	7	4	11	4	2	111.381996577	151.08	TRANSFERASE
N229D	A	UMP	1NJD	P00469	5000	50000	-45000	-10	Km	1NJD	1NJDASN229	YES	2.74878	8611496	YES	Not in interface	NA	NA	NA	NA	308.182	20	-2.512	7	4	11	4	2	111.381996577	151.08	TRANSFERASE
N229G	A	UMP	1THY	P00469	380	850	-470	-2.236842105	KD	1JMG	1THY	YES	2.66101	9514716	YES	Not in interface	-1.349	9.1	alpha helix	saturated	308.182	20	-2.512	7	4	11	4	2	111.381996577	151.08	TRANSFERASE
N229I	A	UMP	1THY	P00469	5000	149000	-144000	-29.8	Km	1JMH	1THY	YES	2.66101	9514716	YES	Not in interface	0.716	9.1	alpha helix	saturated	308.182	20	-2.512	7	4	11	4	2	111.381996577	151.08	TRANSFERASE
N229S	A	UMP	1THY	P00469	380	870	-490	-2.289473684	KD	1JMI	1THY	YES	2.66101	9514716	YES	Not in interface	-1.216	9.1	alpha helix	saturated	308.182	20	-2.512	7	4	11	4	2	111.381996577	151.08	TRANSFERASE
R179A	A	UMP	2TDM	P00469	200	16000	-15800	-80	KD	1TSV	2TDM	YES	2.88357	9053905	YES	Not in interface	-0.964	95.4	h-bonded turn	saturated	308.182	20	-2.512	7	4	11	4	2	111.381996577	151.08	TRANSFERASE
R179K	A	UMP	2TDM	P00469	200	11000	-10800	-55	KD	1TSY	2TDM	YES	2.88357	9053905	YES	Not in interface	-0.569	95.4	h-bonded turn	saturated	308.182	20	-2.512	7	4	11	4	2	111.381996577	151.08	TRANSFERASE
T306A	A	VOR	3MDT	Q9Y6A2	180	280	-100	-1.555555556	KD	3MDTALA306	3MDT	YES	2.82573	20667828	YES	Not in interface	-0.386	0	alpha helix	no hbonds	349.31	25	2.0685	6	1	9	5	3	140.56237735	76.72	OXIDOREDUCTASE
A16C	A	WRA	1J3I	P13922	0.4	0.8	-0.4	-2	Ki	1J3ICYS16	1J3I	YES	3.90288	22526319	YES	Not in interface	-0.464	0	extended strand	no hbonds	394.684	24	3.0284	7	2	10	6	2	154.666296556	98.46	OXIDOREDUCTASE
A16G	A	WRA	1J3I	P13922	0.4	1.1	-0.7	-2.75	Ki	1J3IGLY16	1J3I	YES	3.90288	22526319	YES	Not in interface	-1.492	0	extended strand	no hbonds	394.684	24	3.0284	7	2	10	6	2	154.666296556	98.46	OXIDOREDUCTASE
A16S	A	WRA	1J3I	P13922	0.4	4.6	-4.2	-11.5	Ki	1J3ISER16	1J3I	YES	3.90288	22526319	YES	Not in interface	-1.585	0	extended strand	no hbonds	394.684	24	3.0284	7	2	10	6	2	154.666296556	98.46	OXIDOREDUCTASE
S108N	A	WRA	1J3I	P13922	0.4	1.1	-0.7	-2.75	Ki	1J3IASN108	1J3I	YES	4.86996	22526319	YES	Not in interface	-0.674	0	alpha helix	no hbonds	394.684	24	3.0284	7	2	10	6	2	154.666296556	98.46	OXIDOREDUCTASE
S108T	A	WRA	1J3I	P13922	0.4	0.1	0.3	4	Ki	1J3ITHR108	1J3I	YES	4.86996	22526319	YES	Not in interface	-0.424	0	alpha helix	no hbonds	394.684	24	3.0284	7	2	10	6	2	154.666296556	98.46	OXIDOREDUCTASE
T86N	A	WRA	3RG9	Q27783	1.1	3.9	-2.8	-3.545454546	Ki	3RG9ASN86	3RG9	YES	3.5207	21650210	YES	Not in interface	-1.031	0	alpha helix	no hbonds	394.684	24	3.0284	7	2	10	6	2	154.666296556	98.46	OXIDOREDUCTASE
T86S	A	WRA	3RG9	Q27783	1.1	0.9	0.2	1.222222222	Ki	3RG9SER86	3RG9	YES	3.5207	21650210	YES	Not in interface	-1.424	0	alpha helix	no hbonds	394.684	24	3.0284	7	2	10	6	2	154.666296556	98.46	OXIDOREDUCTASE
F98Y	X	XCF	3FRF	P0A017	1	13.2	-12.2	-13.2	KD	3FRA	3FRF	YES	4.70005	19211577	YES	Not in interface	-1.056	0	alpha helix	no hbonds	354.403	26	2.3243	7	2	7	5	4	151.53142406	105.51	OXIDOREDUCTASE
F98Y	X	XCF	3FRF	P0A017	0.3	6	-5.7	-20	Ki	3FRA	3FRF	YES	4.70005	19211577	YES	Not in interface	-1.056	0	alpha helix	no hbonds	354.403	26	2.3243	7	2	7	5	4	151.53142406	105.51	OXIDOREDUCTASE
F98Y	X	XCF	3FYV	P0A017	0.22	3.5	-3.28	-15.90909091	Ki	3FY9	3FYV	YES	4.7674	19622858	YES	Not in interface	-0.998	0	alpha helix	no hbonds	354.403	26	2.3243	7	2	7	5	4	151.53142406	105.51	OXIDOREDUCTASE
F98Y	X	XCF	3FYW	P0A017	0.23	0.9	-0.67	-3.913043478	Ki	3FY8	3FYW	YES	4.70318	19622858	YES	Not in interface	-1.03	0	alpha helix	no hbonds	354.403	26	2.3243	7	2	7	5	4	151.53142406	105.51	OXIDOREDUCTASE
I84V	A	XV6	1BV9	P04585	0.1	0.11	-0.01	-1.1	Ki	1BV9	1BV9ILE84	YES	3.59036	9790666	YES	Not in interface	NA	NA	NA	NA	758.908	54	6.1826	9	4	13	14	7	320.13785427	147.99	HYDROLASE
V82F	A	XV6	1BV7	P04585	0.1	0.05	0.05	2	Ki	1BV7	1BV7VAL82	YES	3.42136	9790666	YES	Not in interface	NA	NA	NA	NA	758.908	54	6.1826	9	4	13	14	7	320.13785427	147.99	HYDROLASE
V82F	A	XV6	1BV9	P04585	0.11	2.5	-2.39	-22.72727273	Ki	1BWA	1BV9	YES	3.39714	9790666	YES	Not in interface	-1.109	27.1	bend	no hbonds	758.908	54	6.1826	9	4	13	14	7	320.13785427	147.99	HYDROLASE
I50V	A	YDP	2ZGA	P03367	480	13000	-12520	-27.08333333	Ki	2ZGAVAL50	2ZGA	YES	3.02687	21762812	YES	Not in interface	-0.935	88.6	h-bonded turn	no hbonds	603.753	41	4.0004	7	3	13	12	3	241.536440841	172.97	HYDROLASE
I84V	A	YDP	2ZGA	P03367	480	1900	-1420	-3.958333333	Ki	2ZGAVAL84	2ZGA	YES	3.75114	21762812	YES	Not in interface	-1.558	5.7	extended strand	no hbonds	603.753	41	4.0004	7	3	13	12	3	241.536440841	172.97	HYDROLASE
H274Y	A	ZMR	3CKZ	Q6DPL2	0.1	0.19	-0.09	-1.9	Ki	3CKZ	3CKZHIS274	YES	3.85955	18480754	YES	Not in interface	NA	NA	NA	NA	332.31	23	-3.7855	7	7	11	7	1	130.796670602	200.72	HYDROLASE
H275Y	A	ZMR	4B7N	C7FH46	1.65	3.92	-2.27	-2.375757576	Ki	4B7NTYR275	4B7N	NO	5.59474	23028314	YES	Not in interface	-0.349	0	loop or irregular	no hbonds	332.31	23	-3.7855	7	7	11	7	1	130.796670602	200.72	HYDROLASE
I223R	A	ZMR	4B7N	C7FH46	0.18	1.65	-1.47	-9.166666667	Ki	4B7N	4B7NILE223	YES	4.55649	23028314	YES	Not in interface	NA	NA	NA	NA	332.31	23	-3.7855	7	7	11	7	1	130.796670602	200.72	HYDROLASE
C303D	A	ZST	1MAR	P15121	8.13	216	-207.8707347	-26.58055255	KD	1MARASP303	1MARASP303CYS303	YES	4.33783	18495158	YES	Not in interface	NA	NA	NA	NA	419.377	29	3.592	6	1	10	5	4	164.403211276	85.08	OXIDOREDUCTASE
F121P	A	ZST	1MAR	P15121	8.13	92.28	-84.15566968	-11.35618859	KD	2PDB	2PDBPHE121	NO	7.77057	18495158	YES	Not in interface	NA	NA	NA	NA	419.377	29	3.592	6	1	10	5	4	164.403211276	85.08	OXIDOREDUCTASE
L300A	A	ZST	1MAR	P15121	8.13	50.27	-42.14375958	-6.186206986	KD	2PDI	2PDILEU300	YES	4.09712	18495158	YES	Not in interface	NA	NA	NA	NA	419.377	29	3.592	6	1	10	5	4	164.403211276	85.08	OXIDOREDUCTASE
L300P	A	ZST	1MAR	P15121	8.13	191	-183.1610299	-23.53977866	KD	2PDF	2PDFLEU300	YES	4.09712	18495158	YES	Not in interface	NA	NA	NA	NA	419.377	29	3.592	6	1	10	5	4	164.403211276	85.08	OXIDOREDUCTASE
L301M	A	ZST	1MAR	P15121	8.13	61.55	-53.4261254	-7.574613835	KD	1MARMET301	1MARMET301LEU301	NO	7.45974	18495158	YES	Not in interface	NA	NA	NA	NA	419.377	29	3.592	6	1	10	5	4	164.403211276	85.08	OXIDOREDUCTASE
S302R	A	ZST	1MAR	P15121	8.13	381	-372.6488297	-46.85812902	KD	2PDM	2PDMSER302	NO	7.7231	18495158	YES	Not in interface	NA	NA	NA	NA	419.377	29	3.592	6	1	10	5	4	164.403211276	85.08	OXIDOREDUCTASE
T113Y	A	ZST	1MAR	P15121	8.13	1449	-1440.800196	-178.3047331	KD	1MARTYR113	1MARTYR113THR113	NO	5.02328	18495158	YES	Not in interface	NA	NA	NA	NA	419.377	29	3.592	6	1	10	5	4	164.403211276	85.08	OXIDOREDUCTASE
V47I	A	ZST	1MAR	P15121	8.13	34.92	-26.78975591	-4.296744776	KD	2PD5	2PD5VAL47	NO	5.29043	18495158	YES	Not in interface	NA	NA	NA	NA	419.377	29	3.592	6	1	10	5	4	164.403211276	85.08	OXIDOREDUCTASE
