# Supplementary material for: Rational design of non-resistant targeted cancer therapies
Source: Sci Rep. 2017 Apr 24;7:46632. doi: 10.1038/srep46632 (PMC5402386; doi:10.1038/srep46632)
Supplement: Supplementary Dataset 7 [file srep46632-s8.csv]

mutation	likelihood	blosum62	nt_mutation	pclass	res	sres	isen	neu	RES SCORE (RS)	Normalized RS	CONSERVATION	TCGA
D855A	0.0008582	-2	[G[A>C]T]	Strong resistance	0.389	0.433	0.132	0.046	0.367	1.0	3.19	NO
L792P	0.004031	-3	[C[T>C]C]	Strong resistance	0.208	0.592	0.152	0.048	0.363	0.990629175008	-0.47	NO
G719V	0.0023037	-3	[G[G>T]C]	Strong resistance	0.302	0.466	0.191	0.042	0.312	0.881970656942	0.65	NO
G796V	0.0023037	-3	[G[G>T]C]	Strong resistance	0.282	0.477	0.199	0.042	0.306	0.866974803707	0.39	NO
M793L	0.0064421	2	[C[A>T]T]	Strong resistance	0.205	0.544	0.209	0.043	0.302	0.858865295992	-0.1	NO
M793L	0.003103	2	[C[A>C]T]	Strong resistance	0.205	0.544	0.209	0.043	0.302	0.858865295992	-0.1	NO
G719S	0.0075322	0	[G[G>A]G]	Resistance	0.574	0.212	0.174	0.04	0.301	0.858212098298	0.65	NO
T725P	0.0013146	-1	[C[A>C]C]	Resistance	0.389	0.374	0.169	0.069	0.299	0.853601726988	-0.04	NO
H835Y	0.0099217	2	[G[C>T]A]	Strong resistance	0.259	0.486	0.17	0.085	0.297	0.848047819628	2.95	NO
L718P	0.0080975	-3	[C[T>C]G]	Strong resistance	0.262	0.485	0.202	0.051	0.294	0.842209466802	0.71	NO
M793R	0.00192	-1	[A[T>G]G]	Strong resistance	0.211	0.527	0.203	0.058	0.291	0.836363132087	-0.1	NO
M793K	0.0063649	-1	[A[T>A]G]	Strong resistance	0.225	0.505	0.213	0.057	0.279	0.809144136879	-0.1	NO
G796S	0.0101281	0	[C[G>A]G]	Resistance	0.483	0.273	0.204	0.039	0.278	0.807406141292	0.39	NO
L798P	0.004031	-3	[C[T>C]C]	Strong resistance	0.257	0.458	0.18	0.104	0.264	0.777627397503	-0.55	NO
T854P	0.0013146	-1	[C[A>C]C]	Strong resistance	0.264	0.452	0.202	0.082	0.261	0.770214924493	1.35	NO
L792V	0.0035541	1	[G[C>G]T]	Strong resistance	0.267	0.449	0.246	0.038	0.254	0.75692028494	-0.47	NO
D855N	0.0118934	1	[A[G>A]A]	Resistance	0.365	0.357	0.214	0.064	0.253	0.754586552254	3.19	NO
L792H	0.0055481	-3	[C[T>A]C]	Strong resistance	0.289	0.424	0.218	0.069	0.252	0.752614633405	-0.47	NO
G721A	0.0035541	0	[G[G>C]T]	Resistance	0.478	0.248	0.174	0.1	0.25	0.746658921294	0.33	NO
R841S	0.0037355	-1	[G[G>C]A]	Resistance	0.446	0.27	0.134	0.15	0.248	0.742716564116	1.72	NO
R841S	0.003034	-1	[G[G>T]A]	Resistance	0.446	0.27	0.134	0.15	0.248	0.742716564116	1.72	NO
G796A	0.0044927	0	[G[G>C]C]	Resistance	0.424	0.301	0.235	0.04	0.247	0.741015305331	0.39	NO
G721V	0.00249	-3	[G[G>T]T]	Strong resistance	0.316	0.391	0.186	0.108	0.247	0.740894619474	0.33	NO
D855G	0.0048614	-1	[G[A>G]T]	Strong resistance	0.343	0.369	0.205	0.083	0.247	0.740716992664	3.19	NO
T725A	0.0039845	0	[C[A>G]C]	Resistance	0.448	0.274	0.191	0.087	0.247	0.739886430551	-0.04	NO
F856I	0.0043684	0	[T[T>A]T]	Resistance	0.434	0.282	0.181	0.104	0.243	0.731470501823	2.89	NO
G721S	0.0101281	0	[C[G>A]G]	Resistance	0.498	0.22	0.176	0.106	0.238	0.722436625285	0.33	NO
L792F	0.0095735	0	[G[C>T]T]	Strong resistance	0.307	0.395	0.23	0.068	0.238	0.720704045819	-0.47	NO
R841K	0.0116451	2	[A[G>A]G]	Strong resistance	0.319	0.373	0.146	0.162	0.236	0.717632454929	1.72	NO
C775W	0.004516	-2	[G[C>G]C]	Strong resistance	0.316	0.376	0.182	0.126	0.233	0.709813477199	-0.2	NO
S720A	0.0013611	1	[C[T>G]C]	Resistance	0.472	0.234	0.194	0.1	0.227	0.697221733137	-0.1	NO
T854A	0.0039845	0	[C[A>G]C]	Strong resistance	0.317	0.374	0.218	0.091	0.226	0.696268292799	1.35	NO
H835Q	0.0036835	0	[A[C>G]C]	Resistance	0.387	0.31	0.2	0.103	0.226	0.69562939747	2.95	NO
H835Q	0.0133679	0	[A[C>A]C]	Resistance	0.387	0.31	0.2	0.103	0.226	0.69562939747	2.95	NO
L844P	0.0080975	-3	[C[T>C]G]	Strong resistance	0.164	0.512	0.243	0.081	0.225	0.694082355695	1.51	NO
I853M	0.0105033	1	[T[C>G]A]	Resistance	0.408	0.289	0.194	0.108	0.225	0.69265799042	0.76	NO
T725M	0.0116509	-1	[A[C>T]G]	Resistance	0.433	0.269	0.215	0.083	0.224	0.691759975314	-0.04	NO
G719R	0.0024354	-2	[G[G>C]G]	Resistance	0.459	0.247	0.222	0.073	0.224	0.690831805826	0.65	NO
G779S	0.0075322	0	[G[G>A]G]	Resistance	0.454	0.248	0.203	0.095	0.223	0.689248076844	-0.18	NO
G796R	0.0028217	-2	[C[G>C]G]	Resistance	0.397	0.303	0.242	0.059	0.223	0.688375752938	0.39	NO
V726M	0.0086368	1	[G[G>A]T]	Resistance	0.423	0.28	0.246	0.051	0.222	0.687320442137	0.68	NO
V726G	0.0021293	-3	[G[T>G]G]	Resistance	0.353	0.341	0.241	0.065	0.222	0.686766122815	0.68	NO
C775F	0.0046165	-2	[T[G>T]C]	Resistance	0.344	0.342	0.189	0.125	0.221	0.685803317716	-0.2	NO
V845M	0.0086368	1	[G[G>A]T]	Resistance	0.392	0.304	0.228	0.077	0.22	0.683693527626	-0.18	NO
L792I	0.0115672	2	[G[C>A]T]	Strong resistance	0.311	0.378	0.263	0.048	0.219	0.680104651154	-0.47	NO
Q787L	0.0144798	-2	[C[A>T]G]	Strong resistance	0.257	0.421	0.237	0.085	0.217	0.67672964953	-0.63	NO
V726A	0.0048239	0	[G[T>C]G]	Resistance	0.348	0.34	0.247	0.064	0.216	0.674115462615	0.68	NO
Y727C	0.0050166	-2	[T[A>G]T]	Strong resistance	0.258	0.417	0.236	0.088	0.214	0.669931603877	0.06	NO
T725K	0.0070042	-1	[A[C>A]G]	Resistance	0.424	0.268	0.222	0.085	0.214	0.669863526246	-0.04	NO
G796C	0.0006593	-3	[C[G>T]G]	Resistance	0.354	0.332	0.255	0.059	0.211	0.664038630453	0.39	NO
L778P	0.0080975	-3	[C[T>C]G]	Strong resistance	0.279	0.392	0.211	0.117	0.211	0.663123956097	-0.18	NO
R776S	0.0037534	-1	[C[C>A]G]	Resistance	0.496	0.196	0.176	0.132	0.211	0.662551039071	-0.1	NO
C775Y	0.0268571	-2	[T[G>A]C]	Strong resistance	0.336	0.339	0.198	0.127	0.21	0.660629950455	-0.2	NO
G719C	0.0006915	-3	[G[G>T]G]	Resistance	0.406	0.283	0.243	0.068	0.21	0.660622045395	0.65	NO
V786M	0.0143368	1	[C[G>A]T]	Resistance	0.434	0.257	0.233	0.076	0.21	0.66051256727	-0.47	NO
Q787R	0.0080393	1	[C[A>G]G]	Strong resistance	0.284	0.391	0.245	0.08	0.209	0.659780087021	-0.63	NO
E746D	0.001088	2	[A[A>C]T]	Resistance	0.481	0.212	0.21	0.097	0.209	0.659615602887	-0.42	NO
E746D	0.0038899	2	[A[A>T]T]	Resistance	0.481	0.212	0.21	0.097	0.209	0.659615602887	-0.42	NO
I780M	0.0190206	1	[T[C>G]T]	Resistance	0.428	0.259	0.218	0.095	0.209	0.658076806783	-0.28	NO
D855E	0.0040936	2	[A[T>A]T]	Resistance	0.439	0.242	0.17	0.149	0.207	0.655250066775	3.19	NO
D855E	0.001088	2	[A[T>G]T]	Resistance	0.439	0.242	0.17	0.149	0.207	0.655250066775	3.19	NO
E746K	0.0099217	1	[G[G>A]A]	Resistance	0.455	0.231	0.212	0.102	0.206	0.651489076518	-0.42	NO
G719D	0.0082777	-1	[G[G>A]C]	Resistance	0.399	0.285	0.243	0.073	0.205	0.651367660071	0.65	NO
T725R	0.0016772	-1	[A[C>G]G]	Resistance	0.421	0.264	0.232	0.083	0.205	0.650879845091	-0.04	NO
G779V	0.0023037	-3	[G[G>T]C]	Strong resistance	0.233	0.43	0.239	0.097	0.204	0.648585270263	-0.18	NO
I744M	0.0105033	1	[T[C>G]A]	Resistance	0.375	0.304	0.239	0.082	0.204	0.647775168118	0.36	NO
H835D	0.0037355	-1	[G[C>G]A]	Strong resistance	0.323	0.347	0.22	0.109	0.203	0.645837536221	2.95	NO
G719A	0.0044927	0	[G[G>C]C]	Resistance	0.432	0.257	0.27	0.041	0.203	0.645737452292	0.65	NO
Q787P	0.003325	-1	[C[A>C]G]	Resistance	0.357	0.316	0.228	0.098	0.201	0.642380993741	-0.63	NO
C775R	0.0048239	-3	[G[T>C]G]	Resistance	0.34	0.327	0.2	0.133	0.201	0.640683329317	-0.2	NO
G721R	0.0028217	-2	[C[G>C]G]	Resistance	0.434	0.243	0.195	0.128	0.2	0.639921518452	0.33	NO
M793V	0.0065275	1	[C[A>G]T]	Strong resistance	0.215	0.449	0.294	0.042	0.2	0.639487611189	-0.1	NO
R841W	0.0144798	-3	[C[A>T]G]	Strong resistance	0.288	0.371	0.191	0.15	0.199	0.638068868509	1.72	NO
G796D	0.0082777	-1	[G[G>A]C]	Resistance	0.342	0.331	0.267	0.061	0.198	0.634215543992	0.39	NO
H835R	0.0039845	0	[C[A>G]C]	Strong resistance	0.32	0.344	0.221	0.115	0.197	0.632323108622	2.95	NO
L718V	0.0035541	1	[G[C>G]T]	Strong resistance	0.308	0.362	0.28	0.05	0.196	0.631593469453	0.71	NO
S720C	0.0055991	-1	[T[C>G]C]	Resistance	0.383	0.284	0.197	0.136	0.196	0.630186354824	-0.1	YES
Y727H	0.006201	2	[G[T>C]A]	Strong resistance	0.261	0.399	0.256	0.084	0.195	0.629215572231	0.06	NO
T854R	0.0061444	-1	[A[C>G]A]	Strong resistance	0.318	0.344	0.237	0.101	0.192	0.622873762048	1.35	NO
F856C	0.0036054	-2	[T[T>G]T]	Resistance	0.333	0.327	0.21	0.13	0.192	0.622331572585	2.89	NO
L777P	0.0080975	-3	[C[T>C]G]	Strong resistance	0.225	0.422	0.21	0.142	0.192	0.621708363409	-0.15	NO
V742A	0.0030017	0	[G[T>C]C]	Strong resistance	0.292	0.364	0.221	0.123	0.192	0.62148287736	-0.12	NO
T854K	0.016752	-1	[A[C>A]A]	Resistance	0.334	0.329	0.243	0.093	0.191	0.621081380582	1.35	NO
D800A	9.15e-05	-2	[G[A>C]C]	Resistance	0.397	0.27	0.222	0.111	0.191	0.619696183849	0.04	NO
K728R	0.009702	2	[A[A>G]G]	Resistance	0.405	0.263	0.235	0.097	0.189	0.616440347556	-0.34	NO
A743S	0.0014191	1	[C[G>T]C]	Strong resistance	0.181	0.466	0.274	0.079	0.189	0.615858722609	0.57	NO
L788P	0.004031	-3	[C[T>C]C]	Strong resistance	0.214	0.434	0.249	0.103	0.189	0.615127098369	0.76	NO
D855Y	0.0038952	-3	[A[G>T]A]	Resistance	0.355	0.31	0.259	0.076	0.188	0.614275920974	3.19	NO
L798H	0.0055481	-3	[C[T>A]C]	Strong resistance	0.309	0.346	0.223	0.122	0.188	0.613587953892	-0.55	NO
V726E	0.0062976	-2	[G[T>A]G]	Resistance	0.335	0.328	0.274	0.063	0.187	0.610510910599	0.68	NO
F795I	0.0065468	0	[C[T>A]T]	Resistance	0.402	0.265	0.255	0.078	0.186	0.608600102774	-0.66	NO
H835P	0.0013146	-2	[C[A>C]C]	Resistance	0.338	0.319	0.233	0.11	0.186	0.608447388985	2.95	NO
L798F	0.0189213	0	[C[C>T]T]	Strong resistance	0.312	0.339	0.224	0.125	0.184	0.604290707876	-0.55	NO
V845G	0.0021293	-3	[G[T>G]G]	Strong resistance	0.238	0.407	0.251	0.104	0.182	0.601730549417	-0.18	NO
D800N	0.0099217	1	[G[G>A]A]	Resistance	0.403	0.256	0.215	0.126	0.182	0.601224642826	0.04	NO
M793I	0.005541	1	[T[G>C]C]	Strong resistance	0.211	0.437	0.313	0.039	0.181	0.598057506286	-0.1	NO
M793I	0.0268571	1	[T[G>A]C]	Strong resistance	0.211	0.437	0.313	0.039	0.181	0.598057506286	-0.1	NO
M793I	0.0046165	1	[T[G>T]C]	Strong resistance	0.211	0.437	0.313	0.039	0.181	0.598057506286	-0.1	NO
V742G	9.15e-05	-3	[G[T>G]C]	Strong resistance	0.286	0.361	0.243	0.11	0.18	0.595837287139	-0.12	NO
F856S	0.0051562	-2	[T[T>C]T]	Resistance	0.378	0.273	0.197	0.152	0.179	0.594274775658	2.89	NO
A840D	0.0163385	-2	[G[C>A]C]	Strong resistance	0.268	0.369	0.188	0.175	0.179	0.593446366319	1.08	NO
S720F	0.0436534	-2	[T[C>T]C]	Resistance	0.367	0.283	0.21	0.14	0.178	0.591978823111	-0.1	NO
S720Y	0.0236491	-2	[T[C>A]C]	Resistance	0.363	0.286	0.211	0.14	0.177	0.58938222221	-0.1	NO
C775S	0.005541	-1	[T[G>C]C]	Strong resistance	0.303	0.343	0.249	0.105	0.176	0.587505750597	-0.2	NO
C775S	0.0062976	-1	[G[T>A]G]	Strong resistance	0.303	0.343	0.249	0.105	0.176	0.587505750597	-0.2	NO
R841M	0.0005698	-1	[A[G>T]G]	Resistance	0.324	0.316	0.184	0.176	0.175	0.58579085455	1.72	NO
R776C	0.0113382	-3	[C[C>T]G]	Resistance	0.423	0.231	0.207	0.14	0.175	0.585605129801	-0.1	NO
V726L	0.00249	1	[G[G>T]T]	Strong resistance	0.31	0.341	0.288	0.062	0.175	0.585494145149	0.68	NO
V726L	0.0035541	1	[G[G>C]T]	Strong resistance	0.31	0.341	0.288	0.062	0.175	0.585494145149	0.68	NO
L798V	0.0055493	1	[C[C>G]T]	Resistance	0.326	0.322	0.255	0.097	0.175	0.584965623924	-0.55	NO
G721C	0.0006593	-3	[C[G>T]G]	Resistance	0.379	0.27	0.222	0.128	0.174	0.583791286695	0.33	NO
R841T	0.0016772	-1	[A[G>C]G]	Strong resistance	0.305	0.331	0.185	0.178	0.174	0.583548831168	1.72	NO
V845A	0.0048239	0	[G[T>C]G]	Strong resistance	0.237	0.398	0.243	0.122	0.173	0.58194056479	-0.18	NO
S720P	0.004031	-1	[C[T>C]C]	Resistance	0.389	0.261	0.231	0.119	0.172	0.579186512726	-0.1	NO
K846R	0.0116585	2	[A[A>G]A]	Resistance	0.354	0.292	0.243	0.111	0.171	0.577021149882	-0.55	NO
E758D	0.0008383	2	[A[A>C]A]	Resistance	0.532	0.13	0.207	0.131	0.171	0.576592626175	0.0	NO
E758D	0.0038209	2	[A[A>T]A]	Resistance	0.532	0.13	0.207	0.131	0.171	0.576592626175	0.0	NO
G721D	0.0086368	-1	[G[G>A]T]	Resistance	0.372	0.273	0.223	0.132	0.17	0.575049756615	0.33	NO
R776L	0.0014191	-2	[C[G>T]C]	Resistance	0.434	0.216	0.213	0.136	0.17	0.57445349074	-0.1	NO
V717M	0.0069852	1	[A[G>A]T]	Resistance	0.433	0.223	0.271	0.073	0.169	0.57189100133	-0.31	NO
T854I	0.0118934	-1	[A[C>T]A]	Strong resistance	0.277	0.363	0.289	0.071	0.167	0.56935099343	1.35	NO
M793T	0.0097428	-1	[A[T>C]G]	Strong resistance	0.17	0.456	0.281	0.093	0.167	0.567674217942	-0.1	NO
K716R	0.0116585	2	[A[A>G]A]	Resistance	0.466	0.187	0.242	0.105	0.164	0.562792490586	-0.34	NO
Y727D	0.0003896	-3	[G[T>G]A]	Strong resistance	0.294	0.343	0.272	0.092	0.164	0.561873930351	0.06	NO
E746A	0.0003896	-1	[G[A>C]A]	Resistance	0.365	0.27	0.195	0.17	0.164	0.561787984285	-0.42	NO
Y727N	0.0039837	-2	[G[T>A]A]	Strong resistance	0.289	0.346	0.267	0.098	0.164	0.561017395337	0.06	NO
G729V	0.003034	-3	[G[G>T]A]	Strong resistance	0.246	0.381	0.248	0.125	0.163	0.559892483146	-0.5	NO
G779A	0.0044927	0	[G[G>C]C]	Resistance	0.326	0.312	0.26	0.102	0.163	0.559792529074	-0.18	NO
E746V	0.0039837	-2	[G[A>T]A]	Resistance	0.443	0.206	0.245	0.106	0.163	0.559320641576	-0.42	NO
G779R	0.0024354	-2	[G[G>C]G]	Resistance	0.38	0.263	0.257	0.101	0.163	0.558788430446	-0.18	NO
K745R	0.009702	2	[A[A>G]G]	Resistance	0.335	0.302	0.259	0.104	0.161	0.556323749025	0.76	NO
I789M	0.0105033	1	[T[C>G]A]	Resistance	0.358	0.279	0.244	0.118	0.161	0.55630533567	-0.23	NO
C775G	0.0021293	-3	[G[T>G]G]	Strong resistance	0.288	0.329	0.151	0.231	0.161	0.55457113156	-0.2	NO
A840P	0.0036835	-1	[A[G>C]C]	Strong resistance	0.281	0.342	0.2	0.177	0.161	0.554477590684	1.08	NO
H835N	0.0162718	1	[G[C>A]A]	Resistance	0.333	0.302	0.267	0.097	0.159	0.551104285334	2.95	NO
M766L	0.0028478	2	[G[A>T]T]	Strong resistance	0.255	0.369	0.251	0.126	0.158	0.548772885492	-0.6	NO
M766L	0.0008582	2	[G[A>C]T]	Strong resistance	0.255	0.369	0.251	0.126	0.158	0.548772885492	-0.6	NO
L798I	0.0180802	2	[C[C>A]T]	Resistance	0.339	0.295	0.26	0.107	0.157	0.547332930156	-0.55	NO
A763P	0.0036835	-1	[A[G>C]C]	Strong resistance	0.303	0.325	0.248	0.124	0.157	0.546692794061	-0.68	NO
V845E	0.0062976	-2	[G[T>A]G]	Strong resistance	0.253	0.372	0.275	0.1	0.156	0.545449156603	-0.18	NO
A840V	0.0094995	0	[G[C>T]C]	Strong resistance	0.23	0.385	0.217	0.168	0.156	0.544756189045	1.08	NO
V742L	0.0055318	1	[C[G>C]T]	Strong resistance	0.274	0.351	0.267	0.108	0.154	0.5412016695	-0.12	NO
L718Q	0.0145206	-2	[C[T>A]G]	Resistance	0.342	0.287	0.238	0.133	0.154	0.540685407569	0.71	NO
S720T	0.0055481	1	[C[T>A]C]	Resistance	0.387	0.242	0.203	0.168	0.154	0.540665609663	-0.1	NO
N842T	0.0006419	0	[A[A>C]C]	Strong resistance	0.258	0.355	0.197	0.19	0.154	0.540417004874	2.49	NO
V786G	0.0021293	-3	[G[T>G]G]	Resistance	0.357	0.275	0.258	0.11	0.154	0.540342110402	-0.47	NO
K846N	0.0008383	0	[A[A>C]A]	Resistance	0.32	0.306	0.26	0.113	0.152	0.535889964584	-0.55	NO
K846N	0.0038209	0	[A[A>T]A]	Resistance	0.32	0.306	0.26	0.113	0.152	0.535889964584	-0.55	NO
D855H	0.0061444	-1	[A[G>C]A]	Resistance	0.333	0.287	0.202	0.178	0.151	0.534864267877	3.19	NO
E758K	0.0099217	1	[G[G>A]A]	Resistance	0.463	0.171	0.2	0.167	0.15	0.532478919267	0.0	NO
D761A	0.0008582	-2	[G[A>C]T]	Resistance	0.487	0.153	0.232	0.129	0.15	0.531312703503	-0.63	NO
D855V	0.0028478	-3	[G[A>T]T]	Strong resistance	0.293	0.334	0.319	0.053	0.149	0.52903272175	3.19	NO
F856Y	0.0043684	3	[T[T>A]T]	Resistance	0.332	0.294	0.271	0.102	0.149	0.528584874651	2.89	NO
Y801C	0.0050166	-2	[T[A>G]T]	Strong resistance	0.298	0.321	0.248	0.133	0.148	0.527453761119	-0.39	NO
Y727F	0.0040775	3	[T[A>T]T]	Strong resistance	0.288	0.331	0.253	0.128	0.148	0.527215825096	0.06	NO
V843A	0.006201	0	[G[T>C]A]	Strong resistance	0.287	0.333	0.269	0.111	0.148	0.526782098023	0.55	NO
G779D	0.0082777	-1	[G[G>A]C]	Strong resistance	0.294	0.325	0.258	0.123	0.147	0.525496185366	-0.18	NO
L718M	0.0115672	2	[G[C>A]T]	Resistance	0.352	0.27	0.238	0.14	0.146	0.523683764979	0.71	NO
T725S	0.0054667	1	[C[A>T]C]	Resistance	0.382	0.253	0.315	0.051	0.146	0.522609515084	-0.04	NO
I853N	0.0031824	-3	[A[T>A]C]	Strong resistance	0.278	0.339	0.265	0.119	0.146	0.52238183324	0.76	NO
V786A	0.0048239	0	[G[T>C]G]	Resistance	0.337	0.283	0.251	0.128	0.145	0.520850768581	-0.47	NO
K846T	0.0008383	-1	[A[A>C]A]	Strong resistance	0.262	0.349	0.242	0.147	0.145	0.520727285984	-0.55	NO
I744N	0.0031824	-3	[A[T>A]C]	Strong resistance	0.243	0.371	0.29	0.095	0.144	0.519565580092	0.36	NO
R841G	0.0080393	-2	[C[A>G]G]	Strong resistance	0.271	0.339	0.234	0.156	0.144	0.518262277812	1.72	NO
K745N	0.0005698	0	[A[G>T]G]	Strong resistance	0.292	0.327	0.287	0.094	0.144	0.518112063459	0.76	NO
K745N	0.0016772	0	[A[G>C]G]	Strong resistance	0.292	0.327	0.287	0.094	0.144	0.518112063459	0.76	NO
R803L	0.0006593	-2	[C[G>T]G]	Resistance	0.459	0.169	0.21	0.162	0.144	0.517807610559	-0.26	NO
Q787E	0.0037355	2	[G[C>G]A]	Resistance	0.317	0.303	0.274	0.106	0.143	0.516822352278	-0.63	NO
K745T	0.0018677	-1	[A[A>C]G]	Strong resistance	0.24	0.371	0.282	0.107	0.143	0.516114555189	0.76	NO
I759M	0.0055991	1	[T[C>G]C]	Resistance	0.461	0.168	0.225	0.145	0.143	0.515746876189	0.0	NO
K728T	0.0018677	-1	[A[A>C]G]	Resistance	0.328	0.293	0.277	0.103	0.142	0.514766486181	-0.34	NO
V845L	0.00249	1	[G[G>T]T]	Strong resistance	0.24	0.372	0.289	0.099	0.142	0.514492495474	-0.18	NO
V845L	0.0035541	1	[G[G>C]T]	Strong resistance	0.24	0.372	0.289	0.099	0.142	0.514492495474	-0.18	NO
A840S	0.0024742	1	[A[G>T]C]	Strong resistance	0.221	0.382	0.242	0.155	0.141	0.511709287321	1.08	NO
D800E	0.0109232	2	[A[C>A]T]	Resistance	0.482	0.14	0.154	0.225	0.141	0.511581080182	0.04	NO
D800E	0.0047668	2	[A[C>G]T]	Resistance	0.482	0.14	0.154	0.225	0.141	0.511581080182	0.04	NO
A840T	0.0066366	0	[A[G>A]C]	Strong resistance	0.281	0.324	0.208	0.187	0.14	0.511159774013	1.08	NO
G779C	0.0006915	-3	[G[G>T]G]	Resistance	0.321	0.296	0.266	0.118	0.14	0.510461877483	-0.18	NO
Y801H	0.0053453	2	[C[T>C]A]	Strong resistance	0.292	0.319	0.259	0.129	0.14	0.509823705808	-0.39	NO
R803W	0.0113382	-3	[C[C>T]G]	Resistance	0.382	0.236	0.233	0.149	0.139	0.507642565177	-0.26	NO
I853F	0.0028478	0	[G[A>T]T]	Strong resistance	0.277	0.332	0.259	0.132	0.139	0.507623165877	0.76	NO
A763V	0.0094995	0	[G[C>T]C]	Strong resistance	0.226	0.381	0.288	0.106	0.138	0.506729154249	-0.68	NO
A743D	0.0115672	-2	[G[C>A]T]	Strong resistance	0.256	0.356	0.304	0.084	0.138	0.50645496139	0.57	NO
I744F	0.0040775	0	[T[A>T]T]	Strong resistance	0.249	0.36	0.292	0.099	0.138	0.506436930811	0.36	NO
K728N	0.0005698	0	[A[G>T]G]	Resistance	0.375	0.248	0.292	0.085	0.138	0.505561627575	-0.34	NO
K728N	0.0016772	0	[A[G>C]G]	Resistance	0.375	0.248	0.292	0.085	0.138	0.505561627575	-0.34	NO
I744T	0.0041101	-1	[A[T>C]C]	Strong resistance	0.235	0.372	0.286	0.107	0.138	0.505379795248	0.36	NO
T790P	0.0013146	-1	[C[A>C]C]	Strong resistance	0.229	0.376	0.279	0.115	0.138	0.505316666916	0.04	NO
V717G	0.0021293	-3	[G[T>G]G]	Resistance	0.382	0.24	0.28	0.098	0.137	0.504711108098	-0.31	NO
V843G	0.0003896	-3	[G[T>G]A]	Strong resistance	0.276	0.335	0.288	0.102	0.136	0.502299417391	0.55	NO
V843E	0.0039837	-2	[G[T>A]A]	Strong resistance	0.274	0.336	0.288	0.103	0.136	0.501904401801	0.55	NO
F795C	0.0013599	-2	[T[T>G]C]	Strong resistance	0.299	0.312	0.28	0.109	0.135	0.500464796617	-0.66	NO
K846Q	0.0003896	1	[G[A>C]A]	Strong resistance	0.295	0.306	0.214	0.185	0.135	0.498892818821	-0.55	NO
L844V	0.0047668	1	[A[C>G]T]	Strong resistance	0.236	0.37	0.307	0.087	0.134	0.497525134299	1.51	NO
I853T	0.0041101	-1	[A[T>C]C]	Strong resistance	0.269	0.336	0.273	0.122	0.134	0.496878144985	0.76	NO
I780F	0.0064421	0	[C[A>T]T]	Strong resistance	0.274	0.331	0.27	0.125	0.134	0.49678501461	-0.28	NO
D800Y	0.003034	-3	[G[G>T]A]	Resistance	0.428	0.187	0.209	0.175	0.134	0.496716743782	0.04	NO
K846E	0.0061893	1	[G[A>G]A]	Resistance	0.313	0.293	0.248	0.146	0.133	0.494366766531	-0.55	NO
K852R	0.009702	2	[A[A>G]G]	Resistance	0.345	0.267	0.269	0.118	0.133	0.494172463865	0.01	NO
I853L	0.0008582	2	[G[A>C]T]	Strong resistance	0.259	0.344	0.279	0.118	0.132	0.492707562584	0.76	NO
K846I	0.0038209	-3	[A[A>T]A]	Strong resistance	0.25	0.35	0.262	0.139	0.132	0.492704492632	-0.55	NO
G729R	0.0075322	-2	[G[G>A]G]	Resistance	0.354	0.257	0.26	0.129	0.132	0.492044817881	-0.5	NO
G729R	0.0024354	-2	[G[G>C]G]	Resistance	0.354	0.257	0.26	0.129	0.132	0.492044817881	-0.5	NO
K745M	0.0063126	-1	[A[A>T]G]	Strong resistance	0.259	0.345	0.288	0.108	0.131	0.491651398408	0.76	NO
K745E	0.0052871	1	[C[A>G]A]	Strong resistance	0.298	0.308	0.279	0.114	0.131	0.491198975627	0.76	NO
A767P	0.0044927	-1	[G[G>C]C]	Resistance	0.318	0.281	0.205	0.195	0.131	0.490363971077	-0.68	NO
L792R	0.0013611	-2	[C[T>G]C]	Strong resistance	0.265	0.337	0.28	0.118	0.13	0.488736205178	-0.47	NO
G857V	0.0006915	-3	[G[G>T]G]	Strong resistance	0.227	0.368	0.265	0.141	0.129	0.486096833269	2.84	NO
V717A	0.0048239	0	[G[T>C]G]	Resistance	0.352	0.261	0.3	0.087	0.129	0.485907978862	-0.31	NO
G729A	0.0037355	0	[G[G>C]A]	Resistance	0.347	0.263	0.282	0.109	0.128	0.483580585695	-0.5	NO
K716E	0.0052871	1	[C[A>G]A]	Resistance	0.451	0.165	0.251	0.133	0.127	0.481490926953	-0.34	NO
A767S	0.0023037	1	[G[G>T]C]	Strong resistance	0.262	0.334	0.256	0.149	0.126	0.480774009067	-0.68	NO
K745Q	0.0004936	1	[C[A>C]A]	Strong resistance	0.265	0.329	0.254	0.152	0.125	0.477253047074	0.76	NO
K728E	0.0051091	1	[T[A>G]A]	Resistance	0.4	0.211	0.276	0.112	0.124	0.475757423259	-0.34	NO
D761N	0.0167278	1	[C[G>A]A]	Resistance	0.43	0.179	0.234	0.157	0.123	0.473965516303	-0.63	NO
V786L	0.0028153	1	[C[G>T]T]	Resistance	0.317	0.286	0.293	0.105	0.123	0.473207900264	-0.47	NO
V786L	0.0055318	1	[C[G>C]T]	Resistance	0.317	0.286	0.293	0.105	0.123	0.473207900264	-0.47	NO
K716N	0.0018677	0	[A[A>C]G]	Resistance	0.426	0.189	0.296	0.088	0.123	0.473144420095	-0.34	NO
K716N	0.0063126	0	[A[A>T]G]	Resistance	0.426	0.189	0.296	0.088	0.123	0.473144420095	-0.34	NO
N842D	0.0061893	1	[G[A>G]A]	Strong resistance	0.211	0.38	0.298	0.111	0.122	0.471133518419	2.49	NO
A743T	0.010459	0	[C[G>A]C]	Strong resistance	0.247	0.348	0.312	0.092	0.121	0.469995397757	0.57	NO
F856V	0.0036054	-1	[T[T>G]T]	Resistance	0.304	0.295	0.285	0.117	0.121	0.469862060721	2.89	NO
A767V	0.0094995	0	[G[C>T]C]	Strong resistance	0.271	0.322	0.268	0.139	0.121	0.469839507076	-0.68	NO
G857A	0.0024354	0	[G[G>C]G]	Resistance	0.341	0.259	0.26	0.141	0.121	0.468604598486	2.84	NO
N842K	0.0016772	0	[A[C>G]G]	Strong resistance	0.245	0.346	0.282	0.127	0.121	0.468484731508	2.49	NO
N842K	0.0070042	0	[A[C>A]G]	Strong resistance	0.245	0.346	0.282	0.127	0.121	0.468484731508	2.49	NO
A763T	0.0066366	0	[A[G>A]C]	Strong resistance	0.292	0.302	0.272	0.134	0.12	0.466355719361	-0.68	NO
V786E	0.0062976	-2	[G[T>A]G]	Resistance	0.333	0.269	0.296	0.103	0.119	0.465632228925	-0.47	NO
I780L	0.003103	2	[C[A>C]T]	Strong resistance	0.237	0.353	0.29	0.121	0.119	0.464319584148	-0.28	NO
V843L	0.0028153	1	[C[G>T]T]	Strong resistance	0.265	0.329	0.304	0.102	0.119	0.464208769639	0.55	YES
V843L	0.0055318	1	[C[G>C]T]	Strong resistance	0.265	0.329	0.304	0.102	0.119	0.464208769639	0.55	YES
A763S	0.0024742	1	[A[G>T]C]	Strong resistance	0.238	0.353	0.306	0.104	0.118	0.462835976677	-0.68	NO
I780N	0.0031824	-3	[A[T>A]C]	Strong resistance	0.27	0.32	0.275	0.135	0.118	0.462131600426	-0.28	NO
A763D	0.0163385	-2	[G[C>A]C]	Resistance	0.305	0.29	0.28	0.125	0.118	0.462093327506	-0.68	NO
D800G	0.0029959	-1	[G[A>G]C]	Resistance	0.37	0.228	0.251	0.151	0.117	0.460446498511	0.04	NO
E746Q	0.0037355	2	[G[G>C]A]	Resistance	0.458	0.151	0.265	0.125	0.116	0.459085760837	-0.42	NO
P794S	0.0094995	-1	[G[C>T]C]	Strong resistance	0.264	0.329	0.312	0.096	0.116	0.457855029415	-0.47	NO
A840G	0.004516	0	[G[C>G]C]	Resistance	0.312	0.278	0.256	0.154	0.115	0.456200299619	1.08	NO
A743V	0.0095735	0	[G[C>T]T]	Strong resistance	0.189	0.395	0.337	0.079	0.113	0.451187377188	0.57	NO
L798R	0.0013611	-2	[C[T>G]C]	Strong resistance	0.267	0.314	0.243	0.176	0.113	0.450996998177	-0.55	NO
A767T	0.0082777	0	[G[G>A]C]	Resistance	0.34	0.249	0.24	0.171	0.112	0.450612215277	-0.68	NO
I780T	0.0041101	-1	[A[T>C]C]	Strong resistance	0.277	0.31	0.29	0.123	0.112	0.449840475529	-0.28	NO
N842S	0.0041043	1	[A[A>G]C]	Strong resistance	0.199	0.381	0.301	0.119	0.112	0.449771115764	2.49	NO
V717E	0.0062976	-2	[G[T>A]G]	Resistance	0.348	0.248	0.3	0.104	0.112	0.449383856989	-0.31	NO
H835L	0.0054667	-3	[C[A>T]C]	sensitivity	0.277	0.315	0.329	0.079	0.111	0.448595983649	2.95	NO
K728M	0.0063126	-1	[A[A>T]G]	Resistance	0.329	0.266	0.305	0.1	0.111	0.448583376145	-0.34	NO
I744L	0.003524	2	[T[A>C]T]	Strong resistance	0.214	0.368	0.314	0.104	0.111	0.44671661141	0.36	NO
A743G	0.0035541	0	[G[C>G]T]	Resistance	0.319	0.273	0.301	0.107	0.11	0.445891869807	0.57	NO
E758V	0.0039837	-2	[G[A>T]A]	Resistance	0.423	0.172	0.242	0.164	0.108	0.441689854025	0.0	NO
T854S	0.0054667	1	[C[A>T]C]	sensitivity	0.26	0.329	0.344	0.067	0.108	0.441414836792	1.35	NO
R803Q	0.0101281	1	[C[G>A]G]	Resistance	0.372	0.216	0.241	0.171	0.108	0.441139921598	-0.26	NO
A743P	0.0052067	-1	[C[G>C]C]	Strong resistance	0.245	0.339	0.325	0.091	0.108	0.440728289324	0.57	NO
L799P	0.0080975	-3	[C[T>C]G]	Strong resistance	0.227	0.349	0.291	0.133	0.106	0.436096795609	0.01	NO
K716T	0.0008383	-1	[A[A>C]A]	Resistance	0.357	0.236	0.307	0.1	0.105	0.43559812465	-0.34	NO
E746G	0.0061893	-2	[G[A>G]A]	Resistance	0.381	0.205	0.23	0.184	0.105	0.435471717028	-0.42	NO
K728Q	0.0012293	1	[T[A>C]A]	Resistance	0.355	0.232	0.265	0.148	0.105	0.43529139024	-0.34	NO
I759V	0.0080454	3	[A[A>G]T]	Resistance	0.327	0.257	0.27	0.146	0.104	0.433609399998	0.0	NO
Y801N	0.0038423	-2	[C[T>A]A]	Resistance	0.315	0.267	0.277	0.14	0.104	0.432756385335	-0.39	NO
I789N	0.0031824	-3	[A[T>A]C]	Strong resistance	0.227	0.346	0.287	0.14	0.103	0.431140151268	-0.23	NO
F856L	0.0045923	0	[T[T>A]G]	Resistance	0.283	0.282	0.165	0.271	0.103	0.43038282516	2.89	NO
F856L	0.002587	0	[T[T>G]G]	Resistance	0.283	0.282	0.165	0.271	0.103	0.43038282516	2.89	NO
F856L	0.0051562	0	[T[T>C]T]	Resistance	0.283	0.282	0.165	0.271	0.103	0.43038282516	2.89	NO
K852N	0.0038952	0	[A[G>T]A]	Resistance	0.332	0.254	0.3	0.114	0.103	0.429578898939	0.01	NO
K852N	0.0061444	0	[A[G>C]A]	Resistance	0.332	0.254	0.3	0.114	0.103	0.429578898939	0.01	NO
V742F	0.0028153	-1	[C[G>T]T]	sensitivity	0.269	0.313	0.322	0.096	0.102	0.429275859872	-0.12	NO
I853V	0.0048614	3	[G[A>G]T]	Strong resistance	0.246	0.329	0.287	0.139	0.102	0.428264303148	0.76	NO
V717L	0.0023559	1	[A[G>T]T]	Resistance	0.336	0.251	0.317	0.096	0.102	0.427371140048	-0.31	NO
V717L	0.004761	1	[A[G>C]T]	Resistance	0.336	0.251	0.317	0.096	0.102	0.427371140048	-0.31	NO
E758Q	0.0037355	2	[G[G>C]A]	Resistance	0.496	0.1	0.241	0.163	0.1	0.424774310517	0.0	NO
D761Y	0.0025561	-3	[C[G>T]A]	Resistance	0.461	0.127	0.217	0.195	0.099	0.422688269731	-0.63	NO
D800H	0.0037355	-1	[G[G>C]A]	Resistance	0.404	0.174	0.192	0.23	0.099	0.422484203278	0.04	NO
I789T	0.0041101	-1	[A[T>C]C]	Strong resistance	0.221	0.348	0.286	0.145	0.099	0.421274596977	-0.23	NO
Y801D	0.0004936	-3	[C[T>G]A]	Resistance	0.321	0.258	0.28	0.142	0.099	0.421241587386	-0.39	NO
L844M	0.0109232	2	[A[C>A]T]	Resistance	0.29	0.282	0.258	0.169	0.098	0.420005060645	1.51	NO
Q791R	0.0080393	1	[C[A>G]G]	Strong resistance	0.225	0.347	0.318	0.11	0.098	0.419802647355	0.52	NO
I789F	0.0064421	0	[C[A>T]T]	Strong resistance	0.234	0.335	0.299	0.131	0.097	0.416782217464	-0.23	NO
L777Q	0.0145206	-2	[C[T>A]G]	Resistance	0.294	0.274	0.234	0.199	0.096	0.4157655853	-0.15	NO
L844Q	0.0145206	-2	[C[T>A]G]	Strong resistance	0.277	0.293	0.276	0.154	0.096	0.414695078336	1.51	NO
Y801F	0.0040775	3	[T[A>T]T]	Resistance	0.344	0.228	0.233	0.194	0.095	0.413617917232	-0.39	NO
Q791L	0.0144798	-2	[C[A>T]G]	Strong resistance	0.183	0.379	0.306	0.132	0.094	0.411972161037	0.52	NO
Y764H	0.0053453	2	[C[T>C]A]	Resistance	0.354	0.217	0.216	0.213	0.094	0.411728797528	0.0	NO
P794H	0.0230425	-2	[C[C>A]C]	Resistance	0.317	0.261	0.311	0.111	0.094	0.411408621831	-0.47	NO
A767D	0.0163385	-2	[G[C>A]C]	Resistance	0.334	0.238	0.257	0.17	0.094	0.410242492805	-0.68	NO
R776G	0.0028566	-2	[C[C>G]G]	Resistance	0.298	0.274	0.291	0.137	0.093	0.40846838762	-0.1	NO
Y764C	0.0040182	-2	[T[A>G]C]	Resistance	0.36	0.211	0.231	0.198	0.092	0.407136262288	0.0	NO
G857R	0.0159371	-2	[T[G>A]G]	Resistance	0.376	0.201	0.276	0.146	0.091	0.405215966832	2.84	NO
G857R	0.0017754	-2	[T[G>C]G]	Resistance	0.376	0.201	0.276	0.146	0.091	0.405215966832	2.84	NO
E762D	0.0063126	2	[A[A>T]G]	Resistance	0.344	0.232	0.296	0.128	0.09	0.403535682267	-0.63	NO
E762D	0.0018677	2	[A[A>C]G]	Resistance	0.344	0.232	0.296	0.128	0.09	0.403535682267	-0.63	NO
K716Q	0.0004936	1	[C[A>C]A]	Resistance	0.38	0.196	0.266	0.159	0.09	0.402559807231	-0.34	NO
T790A	0.0039845	0	[C[A>G]C]	Resistance	0.285	0.28	0.275	0.16	0.089	0.401326189678	0.04	NO
A763G	0.004516	0	[G[C>G]C]	Resistance	0.339	0.237	0.313	0.111	0.089	0.401015720454	-0.68	NO
Y764F	0.0032174	3	[T[A>T]C]	Resistance	0.428	0.143	0.212	0.217	0.087	0.39608817584	0.0	NO
E762K	0.1023125	1	[T[G>A]A]	Resistance	0.329	0.241	0.291	0.14	0.087	0.395023170437	-0.63	NO
L788F	0.0095735	0	[G[C>T]T]	sensitivity	0.264	0.3	0.307	0.128	0.086	0.394917643372	0.76	NO
M766K	0.0063649	-1	[A[T>A]G]	sensitivity	0.276	0.287	0.294	0.142	0.086	0.394574991171	-0.6	NO
L777M	0.0180802	2	[C[C>A]T]	Resistance	0.298	0.257	0.206	0.24	0.086	0.393343313001	-0.15	NO
P794T	0.0163385	-1	[G[C>A]C]	sensitivity	0.305	0.264	0.318	0.114	0.085	0.391575329269	-0.47	NO
V765M	0.0143368	1	[C[G>A]T]	Resistance	0.342	0.225	0.273	0.159	0.085	0.391260676704	-0.68	NO
L788H	0.0055481	-3	[C[T>A]C]	sensitivity	0.258	0.304	0.309	0.129	0.085	0.391215796337	0.76	NO
G729E	0.0099217	-2	[G[G>A]A]	sensitivity	0.298	0.267	0.299	0.136	0.084	0.390380884868	-0.5	NO
I789L	0.003103	2	[C[A>C]T]	Strong resistance	0.21	0.345	0.307	0.138	0.084	0.388982739307	-0.23	NO
I759N	0.0031824	-3	[A[T>A]C]	Resistance	0.324	0.241	0.282	0.153	0.084	0.388745852288	0.0	NO
N842Y	0.0039837	-2	[G[A>T]A]	sensitivity	0.254	0.308	0.318	0.121	0.083	0.387988458507	2.49	NO
I759L	0.001088	2	[A[A>C]T]	Resistance	0.334	0.233	0.292	0.141	0.083	0.387433432973	0.0	NO
E758A	0.0003896	-1	[G[A>C]A]	Resistance	0.345	0.213	0.215	0.227	0.082	0.385943878525	0.0	NO
D800V	0.0028154	-3	[G[A>T]C]	Resistance	0.389	0.184	0.294	0.133	0.082	0.385483905927	0.04	NO
M766R	0.00192	-1	[A[T>G]G]	sensitivity	0.28	0.28	0.294	0.146	0.082	0.385187758786	-0.6	NO
K852E	0.0052871	1	[C[A>G]A]	Resistance	0.305	0.257	0.292	0.146	0.081	0.383179433115	0.01	NO
Q787H	0.0036835	0	[A[G>C]C]	sensitivity	0.308	0.261	0.346	0.086	0.081	0.38229058892	-0.63	NO
Q787H	0.0024742	0	[A[G>T]C]	sensitivity	0.308	0.261	0.346	0.086	0.081	0.38229058892	-0.63	NO
K852M	0.0063126	-1	[A[A>T]G]	sensitivity	0.267	0.291	0.309	0.133	0.08	0.379962760967	0.01	NO
I744V	0.0050166	3	[T[A>G]T]	Strong resistance	0.194	0.356	0.313	0.137	0.079	0.378430732032	0.36	NO
I759T	0.0041101	-1	[A[T>C]C]	Resistance	0.315	0.244	0.289	0.152	0.078	0.375723566832	0.0	NO
K852T	0.0018677	-1	[A[A>C]G]	sensitivity	0.255	0.299	0.312	0.134	0.077	0.373531847149	0.01	NO
D761E	0.0063649	2	[A[T>A]G]	Resistance	0.483	0.082	0.19	0.245	0.076	0.372941798951	-0.63	NO
D761E	0.00192	2	[A[T>G]G]	Resistance	0.483	0.082	0.19	0.245	0.076	0.372941798951	-0.63	NO
L778M	0.0115672	2	[G[C>A]T]	Resistance	0.302	0.244	0.203	0.251	0.075	0.371114121763	-0.18	NO
T790R	0.0016772	-1	[A[C>G]G]	sensitivity	0.27	0.285	0.312	0.133	0.075	0.370572574142	0.04	NO
F795S	0.004123	-2	[T[T>C]C]	sensitivity	0.289	0.265	0.295	0.151	0.074	0.36795251064	-0.66	NO
K852Q	0.0004936	1	[C[A>C]A]	Resistance	0.295	0.255	0.261	0.19	0.073	0.366869819799	0.01	NO
T790K	0.0070042	-1	[A[C>A]G]	sensitivity	0.27	0.283	0.314	0.132	0.073	0.366720692189	0.04	NO
R776P	0.0052067	-2	[C[G>C]C]	Resistance	0.32	0.238	0.3	0.143	0.073	0.366697869618	-0.1	NO
I759F	0.0038899	0	[A[A>T]T]	Resistance	0.343	0.213	0.283	0.161	0.072	0.363922244211	0.0	NO
G857E	0.0075322	-2	[G[G>A]G]	Resistance	0.302	0.249	0.289	0.16	0.07	0.359534884822	2.84	NO
L778Q	0.0145206	-2	[C[T>A]G]	Resistance	0.298	0.244	0.232	0.226	0.069	0.356202483006	-0.18	NO
V742I	0.0143368	3	[C[G>A]T]	sensitivity	0.183	0.365	0.392	0.06	0.068	0.355711924266	-0.12	NO
P794R	0.0052299	-2	[C[C>G]C]	sensitivity	0.303	0.248	0.311	0.137	0.068	0.354602305368	-0.47	NO
A767G	0.004516	0	[G[C>G]C]	Resistance	0.387	0.172	0.291	0.15	0.068	0.354402992161	-0.68	NO
D761G	0.0048614	-1	[G[A>G]T]	Resistance	0.402	0.154	0.26	0.185	0.067	0.352473604364	-0.63	NO
Q787K	0.0162718	1	[G[C>A]A]	sensitivity	0.287	0.268	0.366	0.079	0.066	0.351440352459	-0.63	NO
T790M	0.0116509	-1	[A[C>T]G]	sensitivity	0.254	0.292	0.337	0.118	0.064	0.347136288125	0.04	NO
Y727S	0.003524	-2	[T[A>C]T]	sensitivity	0.249	0.3	0.367	0.084	0.064	0.346938626904	0.06	NO
Y764N	0.0038423	-2	[C[T>A]A]	Resistance	0.371	0.174	0.241	0.214	0.062	0.34151212193	0.0	NO
L788I	0.0115672	2	[G[C>A]T]	sensitivity	0.277	0.268	0.333	0.122	0.061	0.338971627102	0.76	NO
N842I	0.0031358	-3	[A[A>T]C]	sensitivity	0.213	0.324	0.338	0.125	0.06	0.337822460976	2.49	NO
V742D	0.0028154	-3	[G[T>A]C]	sensitivity	0.248	0.297	0.365	0.091	0.06	0.337710981919	-0.12	NO
N842H	0.0003896	1	[G[A>C]A]	sensitivity	0.223	0.314	0.329	0.134	0.06	0.337509642161	2.49	NO
Q791P	0.003325	-1	[C[A>C]G]	sensitivity	0.249	0.289	0.331	0.131	0.057	0.331813577851	0.52	NO
I780V	0.0065275	3	[C[A>G]T]	sensitivity	0.212	0.322	0.329	0.137	0.057	0.331678568396	-0.28	NO
I744S	0.0006419	-2	[A[T>G]C]	sensitivity	0.198	0.339	0.379	0.084	0.056	0.330094104191	0.36	NO
Y764D	0.0004936	-3	[C[T>G]A]	Resistance	0.374	0.165	0.239	0.223	0.055	0.327166028825	0.0	NO
F795V	0.0031787	-1	[C[T>G]T]	sensitivity	0.268	0.275	0.377	0.08	0.054	0.325949811618	-0.66	NO
R803G	0.0028566	-2	[C[C>G]G]	sensitivity	0.316	0.225	0.321	0.138	0.054	0.323810479063	-0.26	NO
Q791E	0.0037355	2	[G[C>G]A]	sensitivity	0.244	0.288	0.319	0.149	0.053	0.323483698278	0.52	NO
V843I	0.0143368	3	[C[G>A]T]	sensitivity	0.18	0.355	0.399	0.066	0.053	0.323223140577	0.55	NO
F795L	0.0067893	0	[C[T>C]T]	Resistance	0.268	0.258	0.248	0.226	0.053	0.32316137845	-0.66	NO
F795L	0.0017928	0	[T[C>G]G]	Resistance	0.268	0.258	0.248	0.226	0.053	0.32316137845	-0.66	NO
F795L	0.0050087	0	[T[C>A]G]	Resistance	0.268	0.258	0.248	0.226	0.053	0.32316137845	-0.66	NO
L777V	0.0055493	1	[C[C>G]T]	sensitivity	0.23	0.302	0.343	0.124	0.053	0.321683330489	-0.15	NO
D761H	0.0054286	-1	[C[G>C]A]	Resistance	0.422	0.112	0.18	0.286	0.052	0.319560160669	-0.63	NO
I789V	0.0065275	3	[C[A>G]T]	Strong resistance	0.174	0.346	0.298	0.182	0.051	0.319182539034	-0.23	NO
P794L	0.0163176	-3	[C[C>T]C]	sensitivity	0.259	0.278	0.354	0.11	0.051	0.318909405861	-0.47	NO
E762A	0.0003896	-1	[G[A>C]A]	sensitivity	0.231	0.296	0.316	0.156	0.051	0.317724470384	-0.63	NO
F795Y	0.0033046	3	[T[T>A]C]	sensitivity	0.299	0.241	0.375	0.085	0.048	0.312533371126	-0.66	NO
K716I	0.0038209	-3	[A[A>T]A]	sensitivity	0.324	0.218	0.365	0.094	0.048	0.312259815412	-0.34	NO
L718R	0.0033774	-2	[C[T>G]G]	sensitivity	0.258	0.264	0.317	0.161	0.042	0.298664741808	0.71	NO
P741S	0.0436534	-1	[T[C>T]C]	sensitivity	0.222	0.299	0.346	0.132	0.041	0.296422152141	-0.58	NO
I853S	0.0006419	-2	[A[T>G]C]	sensitivity	0.225	0.298	0.38	0.098	0.038	0.289376724955	0.76	NO
G857W	0.0013404	-2	[T[G>T]G]	Resistance	0.309	0.206	0.268	0.216	0.035	0.282871531379	2.84	NO
L778V	0.0035541	1	[G[C>G]T]	sensitivity	0.25	0.268	0.355	0.127	0.033	0.279626654902	-0.18	NO
V765A	0.0048239	0	[G[T>C]G]	sensitivity	0.274	0.234	0.277	0.216	0.029	0.271196857298	-0.68	NO
V765G	0.0021293	-3	[G[T>G]G]	sensitivity	0.264	0.243	0.304	0.19	0.026	0.264334082061	-0.68	NO
L788R	0.0013611	-2	[C[T>G]C]	sensitivity	0.21	0.291	0.31	0.19	0.025	0.261460014351	0.76	NO
V765E	0.0062976	-2	[G[T>A]G]	sensitivity	0.258	0.246	0.313	0.182	0.023	0.25823916003	-0.68	NO
D761V	0.0028478	-3	[G[A>T]T]	Resistance	0.413	0.11	0.333	0.144	0.021	0.253801917238	-0.63	NO
L778R	0.0033774	-2	[C[T>G]G]	sensitivity	0.218	0.274	0.286	0.222	0.018	0.247438950934	-0.18	NO
R776H	0.010459	0	[C[G>A]C]	sensitivity	0.293	0.208	0.296	0.204	0.017	0.244440885253	-0.1	NO
P794A	0.004516	-1	[G[C>G]C]	sensitivity	0.273	0.231	0.348	0.148	0.016	0.242819725622	-0.47	NO
P741T	0.0236491	-1	[T[C>A]C]	sensitivity	0.267	0.232	0.33	0.171	0.014	0.23770839054	-0.58	NO
R803P	0.0028217	-2	[C[G>C]G]	Resistance	0.338	0.168	0.33	0.164	0.013	0.236034851326	-0.26	NO
T790S	0.0054667	1	[C[A>T]C]	sensitivity	0.224	0.278	0.398	0.101	0.013	0.236015048879	0.04	NO
Y801S	0.003524	-2	[T[A>C]T]	sensitivity	0.28	0.224	0.37	0.126	0.012	0.235336602595	-0.39	NO
P741H	0.0230425	-2	[C[C>A]C]	sensitivity	0.274	0.227	0.351	0.148	0.012	0.235183594882	-0.58	NO
L788V	0.0035541	1	[G[C>G]T]	sensitivity	0.223	0.278	0.401	0.098	0.012	0.234982912076	0.76	NO
E762V	0.0039837	-2	[G[A>T]A]	sensitivity	0.273	0.228	0.354	0.146	0.011	0.233166660729	-0.63	NO
I789S	0.0006419	-2	[A[T>G]C]	sensitivity	0.17	0.322	0.388	0.12	0.011	0.231950957812	-0.23	NO
L799Q	0.0145206	-2	[C[T>A]G]	Resistance	0.322	0.175	0.291	0.212	0.01	0.230357335922	0.01	NO
P741R	0.0052299	-2	[C[C>G]C]	sensitivity	0.277	0.222	0.354	0.147	0.01	0.229960429928	-0.58	NO
V765L	0.0028153	1	[C[G>T]T]	sensitivity	0.255	0.238	0.332	0.176	0.009	0.227029805788	-0.68	NO
V765L	0.0055318	1	[C[G>C]T]	sensitivity	0.255	0.238	0.332	0.176	0.009	0.227029805788	-0.68	NO
L799M	0.0180802	2	[C[C>A]T]	Resistance	0.331	0.16	0.253	0.256	0.008	0.226148174943	0.01	NO
L844R	0.0033774	-2	[C[T>G]G]	sensitivity	0.227	0.261	0.354	0.158	0.004	0.217276980772	1.51	NO
M766V	0.0048614	1	[G[A>G]T]	sensitivity	0.225	0.267	0.395	0.113	0.003	0.214210391413	-0.6	NO
I780S	0.0006419	-2	[A[T>G]C]	sensitivity	0.214	0.275	0.411	0.099	-0.0	0.207934875734	-0.28	NO
L777R	0.0033774	-2	[C[T>G]G]	sensitivity	0.231	0.248	0.324	0.197	-0.002	0.204094266019	-0.15	NO
M766I	0.0013404	1	[T[G>T]G]	sensitivity	0.232	0.254	0.399	0.115	-0.004	0.19926799231	-0.6	NO
M766I	0.0017754	1	[T[G>C]G]	sensitivity	0.232	0.254	0.399	0.115	-0.004	0.19926799231	-0.6	NO
M766I	0.0159371	1	[T[G>A]G]	sensitivity	0.232	0.254	0.399	0.115	-0.004	0.19926799231	-0.6	NO
L799V	0.0055493	1	[C[C>G]T]	sensitivity	0.267	0.221	0.399	0.113	-0.007	0.194066133239	0.01	NO
E762Q	0.0104917	2	[T[G>C]A]	Resistance	0.338	0.144	0.332	0.185	-0.012	0.182221251701	-0.63	NO
Q791H	0.0036835	0	[A[G>C]C]	sensitivity	0.212	0.256	0.396	0.136	-0.021	0.163475723274	0.52	NO
Q791H	0.0024742	0	[A[G>T]C]	sensitivity	0.212	0.256	0.396	0.136	-0.021	0.163475723274	0.52	NO
Y764S	0.0013017	-2	[T[A>C]C]	Resistance	0.335	0.136	0.325	0.203	-0.023	0.15905113138	0.0	NO
P741L	0.0163176	-3	[C[C>T]C]	sensitivity	0.211	0.256	0.417	0.117	-0.025	0.155628460769	-0.58	NO
Q791K	0.0162718	1	[G[C>A]A]	sensitivity	0.204	0.253	0.423	0.119	-0.035	0.13292777146	0.52	NO
L799R	0.0033774	-2	[C[T>G]G]	sensitivity	0.286	0.167	0.333	0.215	-0.038	0.126298764316	0.01	NO
M766T	0.0097428	-1	[A[T>C]G]	sensitivity	0.208	0.237	0.377	0.178	-0.042	0.11753372157	-0.6	NO
E758G	0.0061893	-2	[G[A>G]A]	sensitivity	0.306	0.123	0.309	0.262	-0.063	0.0736443162673	0.0	NO
I759S	0.0006419	-2	[A[T>G]C]	sensitivity	0.234	0.193	0.455	0.118	-0.075	0.0472289512383	0.0	NO
P741A	0.0055991	-1	[T[C>G]C]	sensitivity	0.215	0.18	0.369	0.236	-0.095	0.002807157417	-0.58	NO
E762G	0.0061893	-2	[G[A>G]A]	sensitivity	0.207	0.185	0.363	0.245	-0.097	0.0	-0.63	NO
K745*	0.0038423	-4	[C[A>G]A]	NO
K745*	0.0038423	-4	[C[A>G]A]	NO
E746*	0.003034	-4	[G[G>C]A]	NO
E746*	0.003034	-4	[G[G>C]A]	NO
E762*	0.0072735	-4	[T[G>C]A]	NO
E762*	0.0072735	-4	[T[G>C]A]	NO
Y764*	0.0070042	-4	[T[A>T]C]	NO
Y764*	0.0070042	-4	[T[A>T]C]	NO
Y764*	0.0016772	-4	[T[A>T]C]	NO
Y764*	0.0016772	-4	[T[A>T]C]	NO
Q791*	0.0099217	-4	[G[C>G]A]	NO
Q791*	0.0099217	-4	[G[C>G]A]	NO
K852*	0.0038423	-4	[C[A>G]A]	NO
K852*	0.0038423	-4	[C[A>G]A]	NO
C775*	0.0163385	-4	[T[G>T]C]	NO
C775*	0.0163385	-4	[T[G>T]C]	NO
K716*	0.0038423	-4	[C[A>G]A]	NO
K716*	0.0038423	-4	[C[A>G]A]	NO
E758*	0.003034	-4	[G[G>C]A]	NO
E758*	0.003034	-4	[G[G>C]A]	NO
K846*	0.0039837	-4	[G[A>G]A]	NO
K846*	0.0039837	-4	[G[A>G]A]	NO
Q787*	0.0099217	-4	[G[C>G]A]	NO
Q787*	0.0099217	-4	[G[C>G]A]	NO
Y727*	0.0038791	-4	[T[A>T]T]	NO
Y727*	0.0038791	-4	[T[A>T]T]	NO
Y727*	0.0008383	-4	[T[A>T]T]	NO
Y727*	0.0008383	-4	[T[A>T]T]	NO
Y801*	0.0063649	-4	[T[A>T]T]	NO
Y801*	0.0063649	-4	[T[A>T]T]	NO
Y801*	0.00192	-4	[T[A>T]T]	NO
Y801*	0.00192	-4	[T[A>T]T]	NO
K728*	0.0038584	-4	[T[A>G]A]	NO
K728*	0.0038584	-4	[T[A>G]A]	NO
G729*	0.0006915	-4	[G[G>C]G]	NO
G729*	0.0006915	-4	[G[G>C]G]	NO
