# Supplementary material for: Rational design of non-resistant targeted cancer therapies
Source: Sci Rep. 2017 Apr 24;7:46632. doi: 10.1038/srep46632 (PMC5402386; doi:10.1038/srep46632)
Supplement: Supplementary Dataset 10 [file srep46632-s11.csv]

mutation	likelihood	blosum62	nt_mutation	pclass	res	sres	isen	neu	RES SCORE (RS)	Normalized RS	CONSERVATION	TCGA
L107P	0.001079	-3	[C[T>C]C]	Strong resistance	0.235	0.539	0.154	0.072	0.332	1.0	0.12	NO
D167A	4.71e-05	-2	[G[A>C]C]	Strong resistance	0.299	0.473	0.183	0.045	0.319	0.965000528031	3.21	NO
H147Y	0.0003773	2	[G[C>T]A]	Strong resistance	0.245	0.51	0.15	0.095	0.312	0.946232626114	2.65	NO
M108L	0.001356	2	[C[A>C]T]	Strong resistance	0.295	0.454	0.192	0.059	0.294	0.899632923446	1.53	NO
M108L	0.0002346	2	[C[A>T]T]	Strong resistance	0.295	0.454	0.192	0.059	0.294	0.899632923446	1.53	NO
I86M	0.0002278	1	[T[C>G]A]	Resistance	0.496	0.256	0.145	0.103	0.279	0.860637445824	0.95	NO
L150P	0.001079	-3	[C[T>C]C]	Strong resistance	0.262	0.465	0.17	0.104	0.277	0.854493423099	3.05	NO
E33K	0.0011407	1	[C[G>A]A]	Resistance	0.433	0.31	0.19	0.067	0.271	0.839413888298	0.41	NO
G34V	0.0001393	-3	[G[G>T]C]	Strong resistance	0.235	0.487	0.219	0.059	0.269	0.83431152834	0.95	NO
F168I	0.0019397	0	[C[T>A]T]	Resistance	0.436	0.301	0.185	0.079	0.264	0.821779559342	2.76	NO
E33D	2.76e-05	2	[A[G>T]G]	Resistance	0.416	0.316	0.201	0.067	0.26	0.810523494331	0.41	NO
E33D	1.91e-05	2	[A[G>C]G]	Resistance	0.416	0.316	0.201	0.067	0.26	0.810523494331	0.41	NO
G34S	0.0013731	0	[G[G>A]G]	Resistance	0.492	0.248	0.2	0.06	0.259	0.807838414484	0.95	NO
I84M	0.0010302	1	[T[T>G]G]	Resistance	0.443	0.287	0.173	0.097	0.258	0.805069974029	2.28	NO
D149A	4.71e-05	-2	[G[A>C]C]	Resistance	0.368	0.351	0.162	0.119	0.257	0.803490923716	3.19	NO
L107V	0.00036	1	[C[C>G]T]	Strong resistance	0.319	0.398	0.216	0.067	0.254	0.794798088709	0.12	NO
M108K	0.0009666	-1	[A[T>A]G]	Strong resistance	0.315	0.401	0.21	0.074	0.254	0.794093205309	1.53	NO
L157P	0.001079	-3	[C[T>C]C]	Strong resistance	0.195	0.507	0.214	0.084	0.254	0.794056976454	0.12	NO
I165M	0.0007641	1	[T[C>G]T]	Resistance	0.389	0.329	0.191	0.09	0.25	0.785346944845	-0.15	NO
D111A	0.0003286	-2	[G[A>C]T]	Strong resistance	0.281	0.422	0.177	0.12	0.248	0.78068542478	0.68	NO
I31M	0.0003015	1	[T[C>G]G]	Resistance	0.435	0.288	0.219	0.058	0.246	0.77352615109	1.53	NO
G85V	0.0001909	-3	[G[G>T]A]	Strong resistance	0.327	0.374	0.205	0.093	0.237	0.751005802765	-0.39	NO
G37S	0.0014177	0	[C[G>A]G]	Resistance	0.45	0.26	0.192	0.097	0.234	0.743121044447	0.63	NO
G37V	0.0001393	-3	[G[G>T]C]	Strong resistance	0.24	0.444	0.201	0.115	0.23	0.732299043634	0.63	NO
H147Q	8.17e-05	0	[A[C>G]C]	Resistance	0.386	0.312	0.191	0.111	0.229	0.728486753408	2.65	NO
H147Q	0.0006416	0	[A[C>A]C]	Resistance	0.386	0.312	0.191	0.111	0.229	0.728486753408	2.65	NO
Y36C	0.0001817	-2	[T[A>G]C]	Strong resistance	0.305	0.384	0.211	0.1	0.227	0.724413260343	0.52	NO
I86V	0.000269	3	[A[A>G]T]	Resistance	0.362	0.33	0.204	0.104	0.223	0.715058855186	0.95	NO
E33V	7.62e-05	-2	[G[A>T]G]	Strong resistance	0.333	0.358	0.225	0.084	0.223	0.714338762183	0.41	NO
I84T	0.001311	-1	[A[T>C]T]	Strong resistance	0.302	0.381	0.2	0.117	0.222	0.711145841799	2.28	NO
L155P	0.0012621	-3	[C[T>C]G]	Strong resistance	0.229	0.449	0.228	0.094	0.221	0.709263543537	-0.15	NO
P152S	0.0202731	-1	[G[C>T]C]	Strong resistance	0.214	0.455	0.183	0.148	0.22	0.705095641673	1.4	NO
D167N	0.0009667	1	[T[G>A]A]	Strong resistance	0.286	0.397	0.232	0.085	0.219	0.703660598573	3.21	NO
P58S	0.0956955	-1	[C[C>T]C]	Strong resistance	0.285	0.396	0.216	0.103	0.219	0.703017584685	-0.6	NO
E33A	9.07e-05	-1	[G[A>C]G]	Strong resistance	0.324	0.355	0.17	0.151	0.219	0.702862814234	0.41	NO
M108R	0.0009162	-1	[A[T>G]G]	Strong resistance	0.331	0.354	0.239	0.075	0.216	0.694247496295	1.53	NO
H147D	4.34e-05	-1	[G[C>G]A]	Strong resistance	0.317	0.362	0.202	0.12	0.215	0.691591361628	2.65	NO
G85A	4.34e-05	0	[G[G>C]A]	Resistance	0.436	0.257	0.221	0.086	0.213	0.688647203244	-0.39	NO
I86T	0.0003081	-1	[A[T>C]C]	Resistance	0.375	0.309	0.204	0.113	0.213	0.688250930567	0.95	NO
I31V	0.0006799	3	[C[A>G]T]	Strong resistance	0.297	0.383	0.245	0.076	0.213	0.686699386922	1.53	NO
F168C	0.0017249	-2	[T[T>G]T]	Resistance	0.351	0.33	0.213	0.105	0.212	0.685761448117	2.76	NO
P58H	0.0007115	-2	[C[C>A]C]	Resistance	0.343	0.335	0.201	0.121	0.211	0.683222478089	-0.6	NO
D106A	4.71e-05	-2	[G[A>C]C]	Resistance	0.347	0.329	0.206	0.118	0.209	0.676337485468	2.01	NO
I31T	0.0003081	-1	[A[T>C]C]	Strong resistance	0.311	0.366	0.245	0.078	0.208	0.675570139486	1.53	NO
I86F	0.0001647	0	[A[A>T]T]	Resistance	0.375	0.303	0.2	0.121	0.208	0.673955286527	0.95	NO
P58T	0.0007115	-1	[C[C>A]C]	Resistance	0.341	0.333	0.203	0.123	0.208	0.673598759975	-0.6	NO
D167G	0.0001711	-1	[G[A>G]C]	Strong resistance	0.294	0.38	0.253	0.073	0.206	0.669777895105	3.21	NO
L150F	0.07498	0	[C[C>T]T]	Strong resistance	0.302	0.367	0.203	0.128	0.206	0.669726573049	3.05	NO
I86N	0.0008346	-3	[A[T>A]C]	Resistance	0.363	0.311	0.205	0.121	0.205	0.666149869241	0.95	NO
I103M	0.0001839	1	[T[A>G]G]	Resistance	0.4	0.28	0.223	0.097	0.204	0.663484606732	1.72	NO
I83M	0.0002278	1	[T[C>G]A]	Strong resistance	0.285	0.382	0.224	0.109	0.203	0.662320229979	1.56	NO
Y36H	0.0011072	2	[C[T>C]A]	Strong resistance	0.297	0.371	0.226	0.105	0.203	0.66184293476	0.52	NO
I84N	0.0034801	-3	[A[T>A]T]	Strong resistance	0.313	0.354	0.21	0.123	0.202	0.657764483221	2.28	NO
L156P	0.0012621	-3	[C[T>C]G]	Strong resistance	0.243	0.419	0.243	0.095	0.201	0.654736859948	1.99	NO
T190P	0.0001374	-1	[C[A>C]C]	Strong resistance	0.322	0.345	0.221	0.112	0.2	0.652587072607	0.17	NO
M38L	0.001356	2	[C[A>C]T]	Strong resistance	0.21	0.449	0.266	0.075	0.199	0.651058399948	-0.23	NO
M38L	0.0002346	2	[C[A>T]T]	Strong resistance	0.21	0.449	0.266	0.075	0.199	0.651058399948	-0.23	NO
K114R	0.0003019	2	[A[A>G]G]	Resistance	0.605	0.089	0.188	0.118	0.199	0.649895988657	-0.42	NO
I86L	0.0002008	2	[A[A>C]T]	Resistance	0.362	0.306	0.215	0.117	0.198	0.647072652604	0.95	NO
L150H	0.0014538	-3	[C[T>A]C]	Strong resistance	0.295	0.365	0.21	0.13	0.197	0.646722672904	3.05	NO
Q105P	0.0001451	-1	[C[A>C]G]	Strong resistance	0.321	0.344	0.231	0.104	0.196	0.643753677962	-0.5	NO
I84L	0.001356	2	[C[A>C]T]	Strong resistance	0.329	0.335	0.223	0.113	0.195	0.641135887163	2.28	NO
H147R	0.0003212	0	[C[A>G]C]	Strong resistance	0.331	0.332	0.214	0.123	0.195	0.640657815497	2.65	NO
Y30C	0.0001817	-2	[T[A>G]C]	Strong resistance	0.328	0.336	0.232	0.104	0.195	0.639140769497	-0.66	NO
S153A	0.0010349	1	[T[T>G]C]	Resistance	0.39	0.276	0.191	0.143	0.195	0.638954931942	0.41	NO
F168S	0.0024801	-2	[T[T>C]T]	Resistance	0.388	0.278	0.203	0.13	0.194	0.636488756561	2.76	NO
G34R	6.2e-06	-2	[G[G>C]G]	Resistance	0.381	0.29	0.254	0.074	0.193	0.636205872312	0.95	NO
G32V	0.0001393	-3	[G[G>T]C]	Strong resistance	0.27	0.392	0.278	0.06	0.193	0.634957353771	1.48	NO
L107H	0.0014538	-3	[C[T>A]C]	Resistance	0.344	0.321	0.237	0.099	0.193	0.634218360139	0.12	NO
H147P	0.0001374	-2	[C[A>C]C]	Strong resistance	0.329	0.33	0.222	0.119	0.191	0.628459681776	2.65	NO
G37A	6.04e-05	0	[G[G>C]C]	Resistance	0.332	0.329	0.229	0.111	0.191	0.628448414331	0.63	NO
I53M	0.0002278	1	[T[C>G]A]	Resistance	0.416	0.256	0.252	0.075	0.19	0.626769454537	1.35	NO
M108V	0.0006799	1	[C[A>G]T]	Strong resistance	0.282	0.378	0.28	0.06	0.189	0.625051234878	1.53	NO
T68P	6.16e-05	-1	[A[A>C]C]	Strong resistance	0.213	0.432	0.233	0.122	0.189	0.623470232006	-0.1	NO
F168Y	0.0048708	3	[T[T>A]T]	Resistance	0.338	0.325	0.26	0.076	0.189	0.623428917574	2.76	NO
S57R	0.0004393	-1	[G[C>G]C]	Resistance	0.424	0.244	0.225	0.107	0.188	0.622254731391	-0.58	NO
S57R	0.0002341	-1	[G[C>A]C]	Resistance	0.424	0.244	0.225	0.107	0.188	0.622254731391	-0.58	NO
S57R	0.0001451	-1	[C[A>C]G]	Resistance	0.424	0.244	0.225	0.107	0.188	0.622254731391	-0.58	NO
I84F	0.0002346	0	[C[A>T]T]	Resistance	0.349	0.31	0.223	0.119	0.187	0.620413394955	2.28	NO
K117R	0.0003019	2	[A[A>G]G]	Resistance	0.574	0.098	0.138	0.19	0.186	0.616130049487	-0.52	NO
I31N	0.0008346	-3	[A[T>A]C]	Strong resistance	0.313	0.345	0.265	0.077	0.186	0.616120955778	1.53	NO
E71D	0.0001073	2	[A[G>C]A]	Resistance	0.364	0.297	0.243	0.096	0.186	0.615793852954	1.77	NO
E71D	0.0002104	2	[A[G>T]A]	Resistance	0.364	0.297	0.243	0.096	0.186	0.615793852954	1.77	NO
P58R	0.0004366	-2	[C[C>G]C]	Resistance	0.334	0.321	0.224	0.121	0.185	0.614794645768	-0.6	NO
L107F	0.07498	0	[C[C>T]T]	Resistance	0.357	0.302	0.246	0.095	0.184	0.61095197797	0.12	NO
P152L	0.07498	-3	[C[C>T]T]	Strong resistance	0.209	0.43	0.22	0.142	0.183	0.609285907253	1.4	NO
D111N	0.0009756	1	[A[G>A]A]	Strong resistance	0.28	0.369	0.244	0.107	0.182	0.606843168005	0.68	NO
D167E	0.000217	2	[A[C>G]T]	Resistance	0.378	0.277	0.207	0.139	0.182	0.605564390203	3.21	NO
D167E	0.0005138	2	[A[C>A]T]	Resistance	0.378	0.277	0.207	0.139	0.182	0.605564390203	3.21	NO
P58L	0.0956955	-3	[C[C>T]C]	Strong resistance	0.258	0.39	0.262	0.09	0.181	0.604555142073	-0.6	NO
L107I	0.0013983	2	[C[C>A]T]	Resistance	0.366	0.294	0.264	0.076	0.181	0.603576787678	0.12	NO
Y36F	7.09e-05	3	[T[A>T]C]	Resistance	0.384	0.27	0.203	0.143	0.181	0.603285298212	0.52	NO
C166R	0.0012621	-3	[C[T>C]G]	Strong resistance	0.296	0.355	0.263	0.087	0.179	0.599533792605	1.61	NO
I31F	0.0002346	0	[C[A>T]T]	Strong resistance	0.323	0.331	0.271	0.075	0.179	0.59950425291	1.53	NO
G85R	1.73e-05	-2	[T[G>C]G]	Resistance	0.464	0.202	0.239	0.095	0.179	0.597673341273	-0.39	NO
G85R	0.0010782	-2	[T[G>A]G]	Resistance	0.464	0.202	0.239	0.095	0.179	0.597673341273	-0.39	NO
Y36D	1.49e-05	-3	[C[T>G]A]	Resistance	0.326	0.323	0.24	0.111	0.178	0.594651024791	0.52	NO
E71K	0.0009652	1	[G[G>A]A]	Resistance	0.341	0.308	0.233	0.118	0.177	0.592960987288	1.77	NO
L150I	0.0013983	2	[C[C>A]T]	Resistance	0.345	0.306	0.243	0.106	0.177	0.592429238866	3.05	NO
I103R	3.59e-05	-3	[A[T>G]A]	Strong resistance	0.235	0.405	0.26	0.1	0.177	0.592004710047	1.72	NO
T110P	6.16e-05	-1	[A[A>C]C]	Strong resistance	0.252	0.39	0.264	0.093	0.177	0.591689711818	-0.39	NO
K55R	0.0003665	2	[A[A>G]A]	Resistance	0.349	0.304	0.259	0.088	0.176	0.591288561952	-0.23	NO
Y30H	0.0004183	2	[G[T>C]A]	Resistance	0.325	0.323	0.252	0.1	0.175	0.587362714836	-0.66	NO
I165T	0.0003081	-1	[A[T>C]C]	Strong resistance	0.268	0.373	0.257	0.102	0.174	0.585662146407	-0.15	NO
I165F	7.08e-05	0	[G[A>T]T]	Strong resistance	0.262	0.379	0.261	0.098	0.174	0.585503535248	-0.15	NO
G34C	2.81e-05	-3	[G[G>T]G]	Resistance	0.333	0.316	0.267	0.083	0.174	0.584358256654	0.95	NO
Y36N	4.94e-05	-2	[C[T>A]A]	Strong resistance	0.295	0.346	0.232	0.127	0.174	0.583862527318	0.52	NO
D167Y	0.000237	-3	[T[G>T]A]	Strong resistance	0.293	0.353	0.282	0.072	0.173	0.582592897905	3.21	NO
G37R	3.78e-05	-2	[C[G>C]G]	Resistance	0.374	0.275	0.227	0.124	0.173	0.582579808316	0.63	NO
D149G	0.0001711	-1	[G[A>G]C]	Resistance	0.344	0.298	0.207	0.151	0.172	0.580976926327	3.19	NO
V39M	0.0014704	1	[G[G>A]T]	Resistance	0.338	0.312	0.279	0.072	0.172	0.579708354026	1.75	NO
C166W	0.001701	-2	[G[T>G]G]	Strong resistance	0.284	0.358	0.271	0.087	0.172	0.579070215171	1.61	NO
Q105L	0.0001087	-2	[C[A>T]G]	Strong resistance	0.225	0.411	0.276	0.088	0.172	0.578990428113	-0.5	NO
I56M	0.0002278	1	[T[C>G]A]	Resistance	0.416	0.239	0.256	0.088	0.171	0.578239719591	0.6	NO
G34A	6.04e-05	0	[G[G>C]C]	Resistance	0.378	0.277	0.292	0.053	0.17	0.575592904104	0.95	NO
P152T	0.0002341	-1	[G[C>A]C]	Strong resistance	0.276	0.354	0.195	0.174	0.17	0.573666767519	1.4	NO
K151M	0.000114	-1	[A[A>T]G]	Resistance	0.356	0.289	0.242	0.113	0.169	0.572942023744	2.28	NO
D111G	0.0002356	-1	[G[A>G]T]	Strong resistance	0.277	0.359	0.248	0.115	0.169	0.572743811334	0.68	NO
I165N	0.0008346	-3	[A[T>A]C]	Strong resistance	0.265	0.371	0.26	0.105	0.168	0.569343622428	-0.15	NO
K151N	0.0001679	0	[A[G>T]C]	Resistance	0.409	0.242	0.256	0.093	0.168	0.568523356065	2.28	NO
K151N	8.17e-05	0	[A[G>C]C]	Resistance	0.409	0.242	0.256	0.093	0.168	0.568523356065	2.28	NO
P152H	0.0013983	-2	[C[C>A]T]	Strong resistance	0.278	0.35	0.193	0.179	0.167	0.567894185986	1.4	NO
I31L	0.001356	2	[C[A>C]T]	Strong resistance	0.293	0.348	0.284	0.075	0.167	0.567889610958	1.53	NO
T68N	0.0006416	0	[A[C>A]C]	Strong resistance	0.231	0.398	0.243	0.129	0.167	0.567520051826	-0.1	NO
T63N	0.0006416	0	[A[C>A]C]	Resistance	0.431	0.216	0.213	0.14	0.167	0.566053714032	-0.47	NO
E109K	0.0009652	1	[G[G>A]A]	Resistance	0.399	0.25	0.262	0.09	0.166	0.56323125624	-0.39	NO
I84V	0.0006799	3	[C[A>G]T]	Strong resistance	0.27	0.362	0.245	0.124	0.166	0.563060964251	2.28	NO
C166F	0.0002911	-2	[T[G>T]T]	Strong resistance	0.308	0.332	0.28	0.08	0.166	0.562870357391	1.61	NO
E109D	3.59e-05	2	[A[A>C]A]	Resistance	0.411	0.239	0.27	0.08	0.165	0.560518183499	-0.39	NO
E109D	9.84e-05	2	[A[A>T]A]	Resistance	0.411	0.239	0.27	0.08	0.165	0.560518183499	-0.39	NO
K151T	6.37e-05	-1	[A[A>C]G]	Resistance	0.33	0.307	0.245	0.118	0.164	0.560035863204	2.28	NO
G34D	0.0025766	-1	[G[G>A]C]	Strong resistance	0.318	0.321	0.275	0.085	0.164	0.557856160751	0.95	NO
H147N	0.000475	1	[G[C>A]A]	Resistance	0.339	0.3	0.258	0.103	0.163	0.555535848866	2.65	NO
M108I	1.73e-05	1	[T[G>C]G]	Strong resistance	0.272	0.366	0.311	0.052	0.163	0.555013168238	1.53	NO
M108I	0.0010782	1	[T[G>A]G]	Strong resistance	0.272	0.366	0.311	0.052	0.163	0.555013168238	1.53	NO
M108I	5.77e-05	1	[T[G>T]G]	Strong resistance	0.272	0.366	0.311	0.052	0.163	0.555013168238	1.53	NO
Q105R	0.0003148	1	[C[A>G]G]	Strong resistance	0.253	0.377	0.267	0.103	0.162	0.553922248648	-0.5	NO
R67K	0.0009756	2	[A[G>A]A]	Strong resistance	0.312	0.32	0.248	0.12	0.16	0.548471191733	0.06	NO
C166Y	0.00245	-2	[T[G>A]T]	Strong resistance	0.3	0.335	0.281	0.085	0.16	0.548407236982	1.61	NO
S41A	0.0008952	1	[C[T>G]C]	Resistance	0.433	0.21	0.238	0.119	0.159	0.545788392374	-0.52	NO
A52S	0.0001679	1	[A[G>T]C]	Strong resistance	0.16	0.458	0.304	0.078	0.157	0.539311780504	1.85	NO
E33G	0.0001519	-2	[G[A>G]G]	Resistance	0.321	0.306	0.234	0.138	0.156	0.538476880916	0.41	NO
G37C	4.87e-05	-3	[C[G>T]G]	Strong resistance	0.293	0.333	0.258	0.116	0.155	0.535191834687	0.63	NO
L112P	0.0049426	-3	[C[T>C]T]	Strong resistance	0.229	0.39	0.267	0.115	0.153	0.531196426996	-0.31	NO
L157H	0.0014538	-3	[C[T>A]C]	Strong resistance	0.248	0.374	0.278	0.101	0.153	0.530621948167	0.12	NO
I83N	0.0008346	-3	[A[T>A]C]	Strong resistance	0.173	0.438	0.264	0.124	0.153	0.52992206172	1.56	NO
S29P	0.001079	-1	[C[T>C]C]	Resistance	0.413	0.223	0.241	0.123	0.153	0.529697860914	-0.66	NO
G37D	0.0025766	-1	[G[G>A]C]	Strong resistance	0.299	0.324	0.241	0.137	0.153	0.529276776115	0.63	NO
T63P	4.71e-05	-1	[G[A>C]C]	Resistance	0.395	0.235	0.219	0.151	0.152	0.527410764847	-0.47	NO
Q17L	0.0001087	-2	[C[A>T]G]	Strong resistance	0.261	0.359	0.27	0.11	0.151	0.525304444245	-0.66	NO
I165L	0.0003286	2	[G[A>C]T]	Strong resistance	0.228	0.39	0.277	0.106	0.151	0.524939872276	-0.15	NO
L115P	0.001079	-3	[C[T>C]C]	Strong resistance	0.281	0.339	0.247	0.133	0.151	0.524633387792	-0.44	NO
V39A	0.0004789	0	[G[T>C]G]	Strong resistance	0.252	0.368	0.277	0.103	0.15	0.522889251367	1.75	NO
K151R	0.0003019	2	[A[A>G]G]	Resistance	0.429	0.207	0.252	0.112	0.15	0.522871593034	2.28	NO
E33Q	6.44e-05	2	[C[G>C]A]	Resistance	0.374	0.26	0.287	0.079	0.15	0.522600390876	0.41	NO
Y30D	1.03e-05	-3	[G[T>G]A]	Resistance	0.355	0.274	0.261	0.111	0.15	0.522258888608	-0.66	NO
T190R	0.0001073	-1	[A[C>G]A]	Resistance	0.325	0.297	0.241	0.137	0.149	0.51919398017	0.17	NO
K151Q	1.49e-05	1	[C[A>C]A]	Resistance	0.37	0.251	0.191	0.189	0.149	0.51918007819	2.28	NO
L157F	0.0155456	0	[G[C>T]T]	Strong resistance	0.253	0.364	0.276	0.106	0.148	0.517521657181	0.12	NO
Y30N	5.15e-05	-2	[G[T>A]A]	Resistance	0.354	0.273	0.259	0.114	0.148	0.517191332641	-0.66	NO
G32S	0.0014177	0	[C[G>A]G]	Resistance	0.466	0.178	0.3	0.056	0.148	0.515887667923	1.48	NO
I83T	0.0003081	-1	[A[T>C]C]	Strong resistance	0.173	0.435	0.273	0.119	0.148	0.515708648876	1.56	NO
D149N	0.0009667	1	[T[G>A]A]	Resistance	0.377	0.245	0.212	0.166	0.147	0.514706829078	3.19	NO
K55N	9.84e-05	0	[A[A>T]A]	Resistance	0.346	0.281	0.278	0.095	0.146	0.512784806878	-0.23	NO
K55N	3.59e-05	0	[A[A>C]A]	Resistance	0.346	0.281	0.278	0.095	0.146	0.512784806878	-0.23	NO
V51G	1.03e-05	-3	[G[T>G]A]	Strong resistance	0.279	0.336	0.254	0.131	0.145	0.508141204538	0.01	NO
V39G	0.001701	-3	[G[T>G]G]	Strong resistance	0.259	0.357	0.289	0.095	0.145	0.507938470753	1.75	NO
M38K	0.0009666	-1	[A[T>A]G]	Strong resistance	0.28	0.338	0.292	0.091	0.143	0.504954653059	-0.23	NO
D149Y	0.000237	-3	[T[G>T]A]	Resistance	0.369	0.254	0.256	0.122	0.142	0.502149355496	3.19	NO
N154D	0.0001599	1	[C[A>G]A]	Strong resistance	0.254	0.357	0.27	0.119	0.142	0.500604906637	1.88	NO
K54R	0.0003019	2	[A[A>G]G]	Strong resistance	0.284	0.329	0.272	0.115	0.14	0.496292553923	1.88	NO
F19I	0.001018	0	[G[T>A]T]	Resistance	0.351	0.272	0.292	0.085	0.14	0.49614121401	-0.63	NO
L150V	0.00036	1	[C[C>G]T]	Strong resistance	0.29	0.325	0.283	0.102	0.14	0.494835251134	3.05	NO
P152R	0.00036	-2	[C[C>G]T]	Strong resistance	0.259	0.343	0.232	0.167	0.137	0.487498390813	1.4	NO
V51A	0.0004183	0	[G[T>C]A]	Strong resistance	0.271	0.334	0.248	0.147	0.136	0.486532514044	0.01	NO
L75F	8.76e-05	0	[T[A>C]C]	Resistance	0.334	0.278	0.253	0.135	0.135	0.483160610025	0.81	NO
L75F	7.09e-05	0	[T[A>T]C]	Resistance	0.334	0.278	0.253	0.135	0.135	0.483160610025	0.81	NO
S153C	0.0010406	-1	[T[C>G]C]	Strong resistance	0.286	0.316	0.235	0.162	0.134	0.479964799703	0.41	NO
D167V	4.71e-05	-3	[G[A>T]C]	Strong resistance	0.265	0.347	0.334	0.054	0.134	0.479326024219	3.21	NO
C166S	0.000101	-1	[T[G>C]T]	Strong resistance	0.249	0.36	0.319	0.073	0.134	0.478984403928	1.61	NO
C166S	0.0007718	-1	[C[T>A]G]	Strong resistance	0.249	0.36	0.319	0.073	0.134	0.478984403928	1.61	NO
S153P	0.0019071	-1	[T[T>C]C]	Strong resistance	0.281	0.322	0.246	0.151	0.133	0.478356860346	0.41	NO
E71A	9.07e-05	-1	[G[A>C]G]	Strong resistance	0.259	0.344	0.269	0.128	0.133	0.4777639843	1.77	NO
S29A	0.0008952	1	[C[T>G]C]	Resistance	0.465	0.159	0.261	0.114	0.133	0.476187988441	-0.66	NO
F168V	0.0025875	-1	[C[T>G]T]	Resistance	0.308	0.303	0.292	0.097	0.132	0.475565396797	2.76	NO
C166G	0.0009976	-3	[C[T>G]G]	Strong resistance	0.229	0.362	0.216	0.193	0.131	0.472936426838	1.61	NO
V101G	1.03e-05	-3	[G[T>G]A]	Strong resistance	0.294	0.315	0.299	0.092	0.131	0.472734808438	-0.44	NO
K55T	3.59e-05	-1	[A[A>C]A]	Strong resistance	0.275	0.329	0.279	0.117	0.131	0.472525930045	-0.23	NO
K114M	0.000114	-1	[A[A>T]G]	Resistance	0.483	0.14	0.242	0.136	0.131	0.471319191282	-0.42	NO
T190A	0.0003212	0	[C[A>G]C]	Resistance	0.337	0.27	0.253	0.14	0.13	0.470798001382	0.17	NO
K54N	0.0002104	0	[A[G>T]A]	Strong resistance	0.26	0.342	0.285	0.113	0.13	0.470704629983	1.88	NO
K54N	0.0001073	0	[A[G>C]A]	Strong resistance	0.26	0.342	0.285	0.113	0.13	0.470704629983	1.88	NO
L170P	0.0012621	-3	[C[T>C]G]	Strong resistance	0.224	0.373	0.279	0.124	0.13	0.469529836765	1.77	NO
N154K	8.17e-05	0	[A[C>G]C]	Strong resistance	0.256	0.343	0.266	0.135	0.13	0.469333619468	1.88	NO
N154K	0.0006416	0	[A[C>A]C]	Strong resistance	0.256	0.343	0.266	0.135	0.13	0.469333619468	1.88	NO
I103K	0.0010456	-3	[A[T>A]A]	Strong resistance	0.258	0.343	0.283	0.115	0.13	0.469253016788	1.72	NO
M108T	0.000965	-1	[A[T>C]G]	Strong resistance	0.253	0.347	0.279	0.121	0.13	0.468904684203	1.53	NO
T190K	0.0005893	-1	[A[C>A]A]	Resistance	0.348	0.262	0.273	0.117	0.129	0.467667820042	0.17	NO
L155M	0.0013983	2	[C[C>A]T]	Resistance	0.334	0.27	0.235	0.161	0.129	0.467125252859	-0.15	NO
Q17P	0.0001451	-1	[C[A>C]G]	Resistance	0.341	0.265	0.258	0.135	0.129	0.465855795474	-0.66	NO
C40F	0.0002441	-2	[T[G>T]C]	Strong resistance	0.269	0.334	0.297	0.099	0.128	0.465181652447	-0.39	NO
F19C	0.0010349	-2	[T[T>G]C]	Strong resistance	0.302	0.304	0.291	0.103	0.128	0.465042009971	-0.63	NO
I53T	0.0003081	-1	[A[T>C]C]	Strong resistance	0.267	0.336	0.303	0.094	0.128	0.464798623264	1.35	NO
G85E	0.0009652	-2	[G[G>A]A]	Resistance	0.376	0.236	0.276	0.112	0.128	0.464066308851	-0.39	NO
R50Q	0.0011407	1	[C[G>A]A]	Resistance	0.31	0.294	0.271	0.125	0.128	0.464004066421	-0.42	NO
K164R	0.0003019	2	[A[A>G]G]	Resistance	0.378	0.234	0.274	0.114	0.128	0.463359491217	1.0	NO
N87D	0.0001599	1	[C[A>G]A]	Resistance	0.436	0.185	0.294	0.085	0.128	0.463280597246	-0.39	NO
A42S	0.0002441	1	[T[G>T]C]	Strong resistance	0.201	0.393	0.289	0.118	0.127	0.462787017109	-0.58	NO
I83F	0.0002346	0	[C[A>T]T]	Strong resistance	0.179	0.411	0.284	0.127	0.127	0.461137861182	1.56	NO
D167H	3.83e-05	-1	[T[G>C]A]	Strong resistance	0.278	0.318	0.245	0.159	0.127	0.460572059248	3.21	NO
K151E	0.0001599	1	[C[A>G]A]	Resistance	0.38	0.231	0.272	0.118	0.126	0.45999797117	2.28	NO
L150R	0.0008952	-2	[C[T>G]C]	Strong resistance	0.253	0.34	0.24	0.168	0.126	0.459672379489	3.05	NO
Q105E	0.0001073	2	[A[C>G]A]	Strong resistance	0.282	0.319	0.292	0.107	0.125	0.457693603039	-0.5	NO
D106N	0.0009652	1	[G[G>A]A]	Resistance	0.31	0.293	0.287	0.109	0.125	0.457371853485	2.01	NO
I83L	0.001356	2	[C[A>C]T]	Strong resistance	0.168	0.42	0.291	0.121	0.125	0.45724111012	1.56	NO
Q17R	0.0003148	1	[C[A>G]G]	Strong resistance	0.282	0.319	0.292	0.107	0.125	0.456460074217	-0.66	NO
R50L	0.0001423	-2	[C[G>T]A]	Resistance	0.383	0.226	0.269	0.122	0.125	0.456432363602	-0.42	NO
L155Q	0.0007718	-2	[C[T>A]G]	Resistance	0.321	0.28	0.257	0.143	0.124	0.455116460151	-0.15	NO
Y113C	0.0001817	-2	[T[A>G]C]	Resistance	0.366	0.238	0.256	0.14	0.124	0.452904166304	-0.31	NO
K55E	0.0002063	1	[G[A>G]A]	Resistance	0.343	0.262	0.279	0.116	0.123	0.452221630581	-0.23	NO
I53F	0.0001345	0	[T[A>T]T]	Strong resistance	0.279	0.321	0.307	0.093	0.123	0.450156284682	1.35	NO
K54E	0.0001599	1	[C[A>G]A]	Strong resistance	0.254	0.34	0.285	0.121	0.123	0.450005498027	1.88	NO
H147L	0.0001276	-3	[C[A>T]C]	Strong resistance	0.276	0.324	0.312	0.088	0.123	0.4499136914	2.65	NO
C40R	0.0004789	-3	[G[T>C]G]	Strong resistance	0.242	0.352	0.297	0.109	0.122	0.449236767951	-0.39	NO
I53N	0.0008346	-3	[A[T>A]C]	Strong resistance	0.268	0.33	0.306	0.096	0.122	0.448535673832	1.35	NO
V101E	5.15e-05	-2	[G[T>A]A]	Strong resistance	0.268	0.33	0.306	0.096	0.122	0.448352304913	-0.44	NO
N158Y	4.94e-05	-2	[C[A>T]A]	Resistance	0.386	0.221	0.27	0.124	0.122	0.447647472473	-0.15	NO
K117N	0.0002104	0	[A[G>T]A]	Resistance	0.529	0.088	0.225	0.158	0.121	0.447107002111	-0.52	NO
K117N	0.0001073	0	[A[G>C]A]	Resistance	0.529	0.088	0.225	0.158	0.121	0.447107002111	-0.52	NO
K54Q	1.49e-05	1	[C[A>C]A]	Strong resistance	0.247	0.341	0.253	0.159	0.121	0.446274415963	1.88	NO
M38R	0.0009162	-1	[A[T>G]G]	Strong resistance	0.277	0.321	0.303	0.099	0.121	0.446231260528	-0.23	NO
F168L	0.0010302	0	[T[T>G]G]	Resistance	0.302	0.282	0.171	0.245	0.12	0.444190192993	2.76	NO
F168L	0.0049426	0	[C[T>C]T]	Resistance	0.302	0.282	0.171	0.245	0.12	0.444190192993	2.76	NO
F168L	0.0009984	0	[T[T>A]G]	Resistance	0.302	0.282	0.171	0.245	0.12	0.444190192993	2.76	NO
S57C	0.0001087	-1	[C[A>T]G]	Resistance	0.403	0.202	0.252	0.143	0.12	0.443702687791	-0.58	NO
Y113H	0.0023694	2	[T[T>C]A]	Resistance	0.368	0.234	0.256	0.142	0.12	0.443222114862	-0.31	NO
I56N	0.0008346	-3	[A[T>A]C]	Strong resistance	0.262	0.331	0.294	0.113	0.12	0.442217698497	0.6	NO
N87K	0.0009162	0	[A[T>G]G]	Resistance	0.415	0.193	0.274	0.118	0.119	0.441298154413	-0.39	NO
N87K	0.0009666	0	[A[T>A]G]	Resistance	0.415	0.193	0.274	0.118	0.119	0.441298154413	-0.39	NO
I103T	0.0008401	-1	[A[T>C]A]	Strong resistance	0.245	0.346	0.296	0.112	0.119	0.440262788654	1.72	NO
V51E	5.15e-05	-2	[G[T>A]A]	Strong resistance	0.285	0.309	0.287	0.12	0.117	0.436690739658	0.01	NO
N87Y	4.94e-05	-2	[C[A>T]A]	Resistance	0.414	0.193	0.279	0.114	0.117	0.436567473598	-0.39	NO
A42V	0.0155456	0	[G[C>T]T]	Strong resistance	0.204	0.38	0.287	0.129	0.117	0.435634323127	-0.58	NO
T68A	0.0002134	0	[A[A>G]C]	Strong resistance	0.295	0.297	0.277	0.13	0.117	0.435231830423	-0.1	NO
D149E	8.17e-05	2	[A[C>G]C]	Resistance	0.398	0.194	0.178	0.23	0.117	0.434156383913	3.19	NO
D149E	0.0006416	2	[A[C>A]C]	Resistance	0.398	0.194	0.178	0.23	0.117	0.434156383913	3.19	NO
I31S	6.16e-05	-2	[A[T>G]C]	sensitivity	0.28	0.319	0.34	0.062	0.116	0.433627505224	1.53	NO
V101L	0.000101	1	[T[G>C]T]	Strong resistance	0.263	0.329	0.311	0.097	0.116	0.432801563385	-0.44	NO
V101L	0.0002911	1	[T[G>T]T]	Strong resistance	0.263	0.329	0.311	0.097	0.116	0.432801563385	-0.44	NO
D111Y	0.0002104	-3	[A[G>T]A]	Resistance	0.299	0.295	0.296	0.11	0.116	0.431518416692	0.68	NO
S153Y	0.0021386	-2	[T[C>A]C]	Strong resistance	0.283	0.306	0.266	0.145	0.116	0.431512740469	0.41	NO
S153F	0.2738526	-2	[T[C>T]C]	Strong resistance	0.293	0.296	0.26	0.151	0.115	0.431026516116	0.41	NO
N154T	6.16e-05	0	[A[A>C]C]	Resistance	0.307	0.283	0.264	0.145	0.115	0.429776888164	1.88	NO
L156M	0.0002262	2	[G[C>A]T]	Resistance	0.351	0.243	0.257	0.148	0.115	0.428918595167	1.99	NO
I165V	0.0002356	3	[G[A>G]T]	Strong resistance	0.194	0.385	0.278	0.143	0.114	0.427605485122	-0.15	NO
K117M	0.000114	-1	[A[A>T]G]	Resistance	0.469	0.134	0.222	0.176	0.113	0.425812984991	-0.52	NO
I84S	0.0002008	-2	[A[T>G]T]	Strong resistance	0.265	0.325	0.312	0.098	0.113	0.425100669372	2.28	NO
N154Y	4.94e-05	-2	[C[A>T]A]	Strong resistance	0.271	0.317	0.292	0.119	0.113	0.424347410294	1.88	NO
F19S	0.0019071	-2	[T[T>C]C]	Resistance	0.34	0.254	0.284	0.121	0.113	0.423683156872	-0.63	NO
L75S	0.0023694	-2	[T[T>C]A]	Resistance	0.316	0.273	0.269	0.142	0.111	0.419594947102	0.81	NO
I103L	0.0001345	2	[T[A>T]T]	Strong resistance	0.249	0.337	0.314	0.1	0.11	0.41769955596	1.72	NO
I103L	0.0003987	2	[T[A>C]T]	Strong resistance	0.249	0.337	0.314	0.1	0.11	0.41769955596	1.72	NO
K55Q	1.03e-05	1	[G[A>C]A]	Resistance	0.322	0.264	0.249	0.165	0.11	0.4164401358	-0.23	NO
K54T	6.37e-05	-1	[A[A>C]G]	Strong resistance	0.205	0.372	0.291	0.132	0.11	0.416294894762	1.88	NO
C40W	5.15e-05	-2	[G[C>G]T]	Strong resistance	0.249	0.335	0.313	0.103	0.108	0.412955027632	-0.39	NO
K117T	6.37e-05	-1	[A[A>C]G]	Resistance	0.465	0.132	0.222	0.181	0.108	0.412038012767	-0.52	NO
V101A	0.0004183	0	[G[T>C]A]	Strong resistance	0.271	0.313	0.297	0.119	0.108	0.411477469653	-0.44	NO
N158K	0.0001073	0	[A[C>G]A]	Resistance	0.392	0.203	0.277	0.128	0.108	0.411368880894	-0.15	NO
N158K	0.0005893	0	[A[C>A]A]	Resistance	0.392	0.203	0.277	0.128	0.108	0.411368880894	-0.15	NO
K54M	0.000114	-1	[A[A>T]G]	Strong resistance	0.205	0.373	0.306	0.117	0.108	0.411330884173	1.88	NO
C40Y	0.0039555	-2	[T[G>A]C]	Strong resistance	0.251	0.331	0.302	0.115	0.108	0.411060208733	-0.39	NO
V39E	0.0006446	-2	[G[T>A]G]	Strong resistance	0.252	0.333	0.326	0.089	0.107	0.409475674225	1.75	NO
E71V	7.62e-05	-2	[G[A>T]G]	Resistance	0.304	0.281	0.286	0.13	0.106	0.407277334058	1.77	NO
V51L	0.0001349	1	[A[G>T]T]	Strong resistance	0.268	0.313	0.292	0.127	0.106	0.405891656292	0.01	NO
V51L	0.0001223	1	[A[G>C]T]	Strong resistance	0.268	0.313	0.292	0.127	0.106	0.405891656292	0.01	NO
R67S	5.15e-05	-1	[G[A>T]A]	Resistance	0.431	0.166	0.278	0.125	0.105	0.40408388083	0.06	NO
R67S	1.03e-05	-1	[G[A>C]A]	Resistance	0.431	0.166	0.278	0.125	0.105	0.40408388083	0.06	NO
Y30F	7.09e-05	3	[T[A>T]C]	Resistance	0.334	0.25	0.255	0.162	0.105	0.403903521568	-0.66	NO
C65W	0.0004393	-2	[G[C>G]C]	Resistance	0.293	0.287	0.273	0.146	0.105	0.402800303335	-0.66	NO
I53L	0.0003987	2	[T[A>C]T]	sensitivity	0.26	0.323	0.328	0.089	0.105	0.402622274691	1.35	NO
A52V	0.0155456	0	[G[C>T]T]	Strong resistance	0.162	0.413	0.345	0.08	0.104	0.402563399284	1.85	NO
D111E	6.16e-05	2	[A[T>G]C]	Resistance	0.309	0.265	0.216	0.21	0.103	0.399689997758	0.68	NO
D111E	0.0008346	2	[A[T>A]C]	Resistance	0.309	0.265	0.216	0.21	0.103	0.399689997758	0.68	NO
I83V	0.0006799	3	[C[A>G]T]	Strong resistance	0.147	0.417	0.294	0.141	0.103	0.39742874139	1.56	NO
L157I	0.0002262	2	[G[C>A]T]	sensitivity	0.267	0.317	0.342	0.074	0.102	0.39688046939	0.12	NO
G32R	3.78e-05	-2	[C[G>C]G]	Resistance	0.393	0.202	0.323	0.081	0.102	0.396519034922	1.48	NO
L112F	0.0802505	0	[T[C>T]T]	sensitivity	0.291	0.29	0.297	0.122	0.102	0.396037280252	-0.31	NO
I56T	0.0003081	-1	[A[T>C]C]	Strong resistance	0.256	0.322	0.316	0.106	0.101	0.394422682315	0.6	NO
D106G	0.0001711	-1	[G[A>G]C]	Resistance	0.303	0.276	0.282	0.139	0.1	0.391468066454	2.01	NO
A35S	0.0001432	1	[C[G>T]C]	Strong resistance	0.266	0.309	0.293	0.132	0.1	0.389920902451	-0.04	NO
S57G	0.0003148	0	[C[A>G]G]	Resistance	0.387	0.199	0.268	0.146	0.099	0.389098256283	-0.58	NO
S41C	0.0007641	-1	[T[C>G]T]	sensitivity	0.298	0.281	0.3	0.121	0.099	0.389089528472	-0.52	NO
C65Y	0.0039555	-2	[T[G>A]C]	Resistance	0.299	0.278	0.278	0.145	0.099	0.387578061974	-0.66	NO
C65F	0.0002441	-2	[T[G>T]C]	Resistance	0.299	0.277	0.277	0.148	0.098	0.386776561668	-0.66	NO
T68I	0.0188993	-1	[A[C>T]C]	Strong resistance	0.217	0.356	0.332	0.095	0.098	0.385856666888	-0.1	NO
L156Q	0.0007718	-2	[C[T>A]G]	Resistance	0.327	0.251	0.278	0.145	0.097	0.383297618502	1.99	NO
Y113F	7.09e-05	3	[T[A>T]C]	Resistance	0.452	0.137	0.248	0.164	0.097	0.383088684029	-0.31	NO
A52D	0.0002262	-2	[G[C>A]T]	Strong resistance	0.23	0.341	0.317	0.112	0.097	0.382069885416	1.85	NO
T190I	0.0004688	-1	[A[C>T]A]	sensitivity	0.3	0.28	0.329	0.092	0.096	0.379957440884	0.17	NO
L156V	5.15e-05	1	[G[C>G]T]	sensitivity	0.269	0.307	0.329	0.094	0.096	0.379811560127	1.99	NO
K164N	0.0001073	0	[A[G>C]A]	Resistance	0.339	0.241	0.298	0.122	0.096	0.378999283448	1.0	NO
K164N	0.0002104	0	[A[G>T]A]	Resistance	0.339	0.241	0.298	0.122	0.096	0.378999283448	1.0	NO
Y36S	8.76e-05	-2	[T[A>C]C]	sensitivity	0.291	0.286	0.32	0.102	0.095	0.378418798841	0.52	NO
N87S	0.000269	1	[A[A>G]T]	Resistance	0.331	0.251	0.326	0.091	0.095	0.378309564515	-0.39	NO
A42D	0.0002262	-2	[G[C>A]T]	Strong resistance	0.269	0.3	0.277	0.153	0.095	0.378221161521	-0.58	NO
S29W	0.0003015	-3	[T[C>G]G]	Resistance	0.369	0.211	0.279	0.141	0.095	0.377443163714	-0.66	NO
I56F	0.0001647	0	[A[A>T]T]	sensitivity	0.258	0.314	0.316	0.111	0.095	0.376415047179	0.6	NO
S41P	0.001079	-1	[C[T>C]C]	sensitivity	0.282	0.291	0.3	0.127	0.094	0.375637639479	-0.52	NO
E109Q	4.34e-05	2	[G[G>C]A]	Resistance	0.387	0.196	0.289	0.128	0.094	0.375384070768	-0.39	NO
K114N	0.0001679	0	[A[G>T]C]	Resistance	0.476	0.115	0.279	0.13	0.093	0.373616605328	-0.42	NO
K114N	8.17e-05	0	[A[G>C]C]	Resistance	0.476	0.115	0.279	0.13	0.093	0.373616605328	-0.42	NO
A42P	9.33e-05	-1	[T[G>C]C]	Strong resistance	0.274	0.294	0.282	0.15	0.093	0.372029860706	-0.58	NO
D106Y	0.0001909	-3	[G[G>T]A]	Resistance	0.319	0.255	0.305	0.12	0.091	0.36681578543	2.01	NO
A42T	0.0039555	0	[T[G>A]C]	Strong resistance	0.278	0.288	0.286	0.149	0.089	0.361229479722	-0.58	NO
K55I	9.84e-05	-3	[A[A>T]A]	Strong resistance	0.234	0.33	0.317	0.119	0.088	0.360243936416	-0.23	NO
S57N	0.0027136	1	[A[G>A]C]	Resistance	0.351	0.225	0.313	0.111	0.088	0.359385385541	-0.58	NO
N158D	0.0001599	1	[C[A>G]A]	Resistance	0.357	0.221	0.326	0.096	0.088	0.358304667812	-0.15	NO
I56L	0.0002008	2	[A[A>C]T]	sensitivity	0.253	0.314	0.331	0.102	0.087	0.357970587138	0.6	NO
A42G	5.15e-05	0	[G[C>G]T]	Resistance	0.372	0.205	0.305	0.118	0.087	0.356802808317	-0.58	NO
V104E	5.15e-05	-2	[G[T>A]A]	sensitivity	0.254	0.31	0.313	0.123	0.087	0.356098784518	0.57	NO
D106E	8.17e-05	2	[A[C>G]C]	Resistance	0.366	0.202	0.245	0.186	0.087	0.355838687959	2.01	NO
D106E	0.0006416	2	[A[C>A]C]	Resistance	0.366	0.202	0.245	0.186	0.087	0.355838687959	2.01	NO
C65R	0.0012621	-3	[C[T>C]G]	Resistance	0.295	0.27	0.283	0.152	0.086	0.355297590906	-0.66	NO
T190S	0.0001276	1	[C[A>T]C]	sensitivity	0.311	0.263	0.34	0.086	0.086	0.355204235935	0.17	NO
K114Q	1.49e-05	1	[C[A>C]A]	Resistance	0.463	0.114	0.228	0.196	0.086	0.353989407985	-0.42	NO
K114E	0.0001599	1	[C[A>G]A]	Resistance	0.506	0.077	0.244	0.172	0.086	0.353889359463	-0.42	NO
L157V	5.15e-05	1	[G[C>G]T]	sensitivity	0.212	0.353	0.362	0.074	0.086	0.353502223017	0.12	NO
A52T	0.0027136	0	[A[G>A]C]	Strong resistance	0.225	0.337	0.331	0.107	0.086	0.35306299988	1.85	NO
Y113D	4.4e-05	-3	[T[T>G]A]	Resistance	0.391	0.183	0.277	0.149	0.085	0.352684639782	-0.31	NO
E109V	5.15e-05	-2	[G[A>T]A]	sensitivity	0.316	0.256	0.333	0.094	0.085	0.351883464543	-0.39	NO
M38V	0.0006799	1	[C[A>G]T]	sensitivity	0.218	0.347	0.364	0.072	0.085	0.351566465638	-0.23	NO
L112H	0.0019397	-3	[C[T>A]T]	sensitivity	0.281	0.284	0.308	0.127	0.085	0.35110770034	-0.31	NO
E71Q	4.34e-05	2	[G[G>C]A]	Resistance	0.369	0.2	0.266	0.165	0.085	0.350647854954	1.77	NO
Y64C	0.0001817	-2	[T[A>G]C]	Resistance	0.312	0.254	0.294	0.14	0.084	0.34887392602	-0.52	NO
V39L	0.0001315	1	[G[G>T]T]	sensitivity	0.229	0.334	0.352	0.085	0.083	0.347125380196	1.75	NO
V39L	5.15e-05	1	[G[G>C]T]	sensitivity	0.229	0.334	0.352	0.085	0.083	0.347125380196	1.75	NO
R50G	0.0003015	-2	[T[C>G]G]	sensitivity	0.282	0.284	0.328	0.107	0.083	0.346917772557	-0.42	NO
A52G	5.15e-05	0	[G[C>G]T]	sensitivity	0.315	0.255	0.327	0.104	0.083	0.346745878256	1.85	NO
I86S	6.16e-05	-2	[A[T>G]C]	sensitivity	0.317	0.255	0.348	0.08	0.083	0.346382690574	0.95	NO
A52P	8.17e-05	-1	[A[G>C]C]	Strong resistance	0.23	0.329	0.324	0.117	0.083	0.345493912089	1.85	NO
L75I	0.0019397	2	[C[T>A]T]	Resistance	0.365	0.207	0.314	0.113	0.082	0.344408201606	0.81	NO
K117Q	1.03e-05	1	[G[A>C]A]	Resistance	0.454	0.111	0.175	0.26	0.082	0.344310776176	-0.52	NO
D149V	4.71e-05	-3	[G[A>T]C]	sensitivity	0.32	0.246	0.321	0.113	0.08	0.339308233841	3.19	NO
V104G	1.03e-05	-3	[G[T>G]A]	sensitivity	0.255	0.303	0.316	0.126	0.08	0.338741216637	0.57	NO
L115F	0.0155456	0	[G[C>T]T]	Resistance	0.395	0.175	0.288	0.141	0.08	0.337890713221	-0.44	NO
Y113N	0.0010661	-2	[T[T>A]A]	Resistance	0.382	0.185	0.28	0.152	0.08	0.337680947518	-0.31	NO
F19Y	0.0014918	3	[T[T>A]C]	sensitivity	0.276	0.29	0.359	0.075	0.08	0.337336755768	-0.63	NO
Y64H	0.0011072	2	[C[T>C]A]	Resistance	0.326	0.237	0.296	0.141	0.079	0.336328310808	-0.52	NO
Q17E	4.34e-05	2	[G[C>G]A]	sensitivity	0.304	0.259	0.314	0.123	0.079	0.336022393808	-0.66	NO
D111H	0.0001073	-1	[A[G>C]A]	Strong resistance	0.252	0.297	0.255	0.195	0.079	0.335951841961	0.68	NO
G32D	0.0025766	-1	[G[G>A]C]	sensitivity	0.332	0.237	0.35	0.081	0.078	0.332532484505	1.48	NO
V104L	0.0001349	1	[A[G>T]T]	sensitivity	0.25	0.307	0.332	0.111	0.078	0.332040738359	0.57	NO
V104L	0.0001223	1	[A[G>C]T]	sensitivity	0.25	0.307	0.332	0.111	0.078	0.332040738359	0.57	NO
A35D	0.0002341	-2	[G[C>A]C]	Resistance	0.32	0.24	0.288	0.152	0.078	0.33197370264	-0.04	NO
P58A	0.0004366	-1	[C[C>G]C]	Resistance	0.291	0.262	0.263	0.184	0.077	0.331339983018	-0.6	NO
S29L	0.094867	-2	[T[C>T]G]	Resistance	0.358	0.208	0.31	0.125	0.077	0.32950235641	-0.66	NO
K117E	0.0002063	1	[G[A>G]A]	Resistance	0.49	0.076	0.197	0.236	0.076	0.328787277738	-0.52	NO
D149H	3.83e-05	-1	[T[G>C]A]	Resistance	0.321	0.228	0.212	0.239	0.076	0.326791607688	3.19	NO
S57T	8.17e-05	1	[A[G>C]C]	Resistance	0.418	0.147	0.259	0.175	0.076	0.326723797529	-0.58	NO
I165S	6.16e-05	-2	[A[T>G]C]	sensitivity	0.206	0.347	0.365	0.081	0.075	0.324377978825	-0.15	NO
V104A	0.0004183	0	[G[T>C]A]	sensitivity	0.254	0.299	0.316	0.131	0.074	0.323686557223	0.57	NO
G32A	6.04e-05	0	[G[G>C]C]	sensitivity	0.339	0.231	0.378	0.052	0.074	0.323290699474	1.48	NO
N154S	0.0002134	1	[A[A>G]C]	sensitivity	0.222	0.329	0.336	0.113	0.074	0.321984057554	1.88	NO
N154I	7.68e-05	-3	[A[A>T]C]	sensitivity	0.239	0.314	0.342	0.105	0.073	0.32034847627	1.88	NO
Y64F	7.09e-05	3	[T[A>T]C]	Resistance	0.415	0.149	0.269	0.167	0.073	0.319947233399	-0.52	NO
A35T	0.0037249	0	[C[G>A]C]	Resistance	0.32	0.236	0.298	0.146	0.072	0.318054814171	-0.04	NO
L170Q	0.0007718	-2	[C[T>A]G]	Resistance	0.322	0.229	0.259	0.19	0.072	0.316596689577	1.77	NO
S153T	0.0014918	1	[T[T>A]C]	Resistance	0.296	0.25	0.25	0.204	0.072	0.316044512427	0.41	NO
G32C	4.87e-05	-3	[C[G>T]G]	sensitivity	0.33	0.234	0.361	0.075	0.071	0.315869664201	1.48	NO
G169A	6.04e-05	0	[G[G>C]C]	sensitivity	0.275	0.274	0.293	0.157	0.071	0.315424637508	2.89	NO
L107R	0.0008952	-2	[C[T>G]C]	sensitivity	0.29	0.261	0.298	0.15	0.071	0.315253851348	0.12	NO
G169V	0.0001393	-3	[G[G>T]C]	Strong resistance	0.194	0.348	0.306	0.153	0.071	0.314095618629	2.89	NO
L157R	0.0008952	-2	[C[T>G]C]	Strong resistance	0.22	0.324	0.306	0.15	0.071	0.31367530076	0.12	NO
G169S	0.0010782	0	[T[G>A]G]	Resistance	0.38	0.181	0.301	0.137	0.07	0.313239427817	2.89	NO
N158T	6.16e-05	0	[A[A>C]C]	Resistance	0.368	0.188	0.267	0.178	0.07	0.311823859381	-0.15	NO
K114T	6.37e-05	-1	[A[A>C]G]	Resistance	0.396	0.164	0.285	0.155	0.069	0.30866733603	-0.42	NO
S41F	0.0802505	-2	[T[C>T]T]	sensitivity	0.295	0.258	0.326	0.121	0.069	0.308439889333	-0.52	NO
T63I	0.0188993	-1	[A[C>T]C]	Resistance	0.41	0.156	0.324	0.111	0.068	0.307150323918	-0.47	NO
C40G	0.001701	-3	[G[T>G]G]	Strong resistance	0.203	0.33	0.249	0.219	0.068	0.305955936783	-0.39	NO
L112I	0.0015225	2	[T[C>A]T]	sensitivity	0.33	0.226	0.346	0.098	0.065	0.299698268105	-0.31	NO
N158S	0.0002134	1	[A[A>G]C]	sensitivity	0.307	0.246	0.341	0.106	0.065	0.299322415781	-0.15	NO
L115H	0.0014538	-3	[C[T>A]C]	Resistance	0.368	0.185	0.296	0.151	0.064	0.295433517567	-0.44	NO
T110A	0.0002134	0	[A[A>G]C]	Strong resistance	0.251	0.286	0.272	0.192	0.063	0.293684750154	-0.39	NO
I53V	0.0001954	3	[T[A>G]T]	sensitivity	0.234	0.311	0.356	0.099	0.063	0.292729172261	1.35	NO
D111V	7.08e-05	-3	[G[A>T]T]	sensitivity	0.238	0.306	0.351	0.105	0.063	0.292447080419	0.68	NO
K164M	0.000114	-1	[A[A>T]G]	sensitivity	0.262	0.281	0.324	0.133	0.062	0.291506853706	1.0	NO
E109A	1.03e-05	-1	[G[A>C]A]	Strong resistance	0.238	0.297	0.282	0.184	0.062	0.2900406979	-0.39	NO
S29T	0.0014538	1	[C[T>A]C]	Resistance	0.382	0.169	0.286	0.162	0.061	0.289636584647	-0.66	NO
I103V	0.0001954	3	[T[A>G]T]	Strong resistance	0.208	0.326	0.301	0.165	0.061	0.289385729153	1.72	NO
L170V	0.00036	1	[C[C>G]T]	sensitivity	0.275	0.271	0.337	0.117	0.061	0.289378321443	1.77	NO
K164E	0.0001599	1	[C[A>G]A]	Resistance	0.331	0.217	0.308	0.145	0.061	0.288023061397	1.0	NO
N87I	0.0001647	-3	[A[A>T]T]	Resistance	0.369	0.187	0.348	0.096	0.059	0.283568730287	-0.39	NO
N87H	1.49e-05	1	[C[A>C]A]	Resistance	0.393	0.163	0.336	0.108	0.059	0.281849966558	-0.39	NO
S41Y	0.0015225	-2	[T[C>A]T]	sensitivity	0.293	0.251	0.332	0.124	0.058	0.28168473232	-0.52	NO
N87T	0.0002008	0	[A[A>C]T]	Resistance	0.382	0.163	0.294	0.161	0.054	0.269497102119	-0.39	NO
A35P	5.77e-05	-1	[C[G>C]C]	sensitivity	0.327	0.216	0.33	0.127	0.054	0.269120060177	-0.04	NO
G169R	1.73e-05	-2	[T[G>C]G]	Resistance	0.308	0.228	0.296	0.168	0.053	0.266864853479	2.89	NO
F19V	0.0011812	-1	[G[T>G]T]	sensitivity	0.257	0.283	0.369	0.092	0.053	0.26649973242	-0.63	NO
N158I	7.68e-05	-3	[A[A>T]C]	Resistance	0.356	0.192	0.352	0.1	0.052	0.265428151219	-0.15	NO
Y30S	8.76e-05	-2	[T[A>C]C]	sensitivity	0.304	0.238	0.355	0.103	0.052	0.26514223491	-0.66	NO
P152A	0.0004393	-1	[G[C>G]C]	Strong resistance	0.224	0.293	0.227	0.256	0.051	0.26344141532	1.4	NO
S57I	0.0001679	-2	[A[G>T]C]	Resistance	0.391	0.159	0.345	0.104	0.051	0.262957301135	-0.58	NO
K164Q	1.49e-05	1	[C[A>C]A]	Resistance	0.294	0.237	0.275	0.194	0.051	0.262827415024	1.0	NO
I56V	0.000269	3	[A[A>G]T]	sensitivity	0.218	0.308	0.317	0.156	0.051	0.261784240639	0.6	NO
A35G	0.0004393	0	[G[C>G]C]	sensitivity	0.333	0.208	0.335	0.124	0.05	0.259230895693	-0.04	NO
I83S	6.16e-05	-2	[A[T>G]C]	Strong resistance	0.125	0.397	0.375	0.103	0.05	0.258761693046	1.56	NO
R50P	6.44e-05	-2	[C[G>C]A]	sensitivity	0.318	0.224	0.359	0.099	0.05	0.258432795704	-0.42	NO
L170M	0.0013983	2	[C[C>A]T]	Resistance	0.329	0.2	0.247	0.224	0.049	0.257110715083	1.77	NO
L155R	0.0009976	-2	[C[T>G]G]	sensitivity	0.248	0.282	0.33	0.14	0.049	0.256631059702	-0.15	NO
K164T	6.37e-05	-1	[A[A>C]G]	sensitivity	0.259	0.271	0.326	0.144	0.049	0.256378343441	1.0	NO
D106H	4.34e-05	-1	[G[G>C]A]	Resistance	0.292	0.236	0.271	0.201	0.049	0.256107602455	2.01	NO
L115V	5.15e-05	1	[G[C>G]T]	sensitivity	0.342	0.199	0.353	0.105	0.047	0.250826450546	-0.44	NO
R67I	0.0002104	-3	[A[G>T]A]	sensitivity	0.309	0.226	0.336	0.128	0.047	0.250353427165	0.06	NO
A35V	0.0202731	0	[G[C>T]C]	sensitivity	0.28	0.253	0.358	0.109	0.045	0.246734649085	-0.04	NO
N158H	1.49e-05	1	[C[A>C]A]	Resistance	0.355	0.183	0.338	0.124	0.043	0.24221565475	-0.15	NO
T110R	0.0001073	-1	[A[C>G]A]	sensitivity	0.285	0.247	0.361	0.107	0.043	0.240135278929	-0.39	NO
C40S	9.33e-05	-1	[T[G>C]C]	sensitivity	0.234	0.292	0.376	0.098	0.04	0.234365632418	-0.39	NO
C40S	0.0006446	-1	[G[T>A]G]	sensitivity	0.234	0.292	0.376	0.098	0.04	0.234365632418	-0.39	NO
Y64N	4.94e-05	-2	[C[T>A]A]	Resistance	0.335	0.195	0.319	0.151	0.04	0.233692413044	-0.52	NO
T110K	0.0005893	-1	[A[C>A]A]	sensitivity	0.277	0.252	0.368	0.103	0.04	0.233184492102	-0.39	NO
I53S	6.16e-05	-2	[A[T>G]C]	sensitivity	0.225	0.302	0.399	0.075	0.039	0.231073802677	1.35	NO
R67T	0.0001073	-1	[A[G>C]A]	sensitivity	0.31	0.217	0.326	0.147	0.039	0.230147274348	0.06	NO
Y64D	1.49e-05	-3	[C[T>G]A]	Resistance	0.341	0.189	0.321	0.149	0.039	0.229918897724	-0.52	NO
S41T	0.0014538	1	[C[T>A]C]	sensitivity	0.298	0.226	0.312	0.164	0.039	0.229652318926	-0.52	NO
N154H	1.49e-05	1	[C[A>C]A]	sensitivity	0.234	0.287	0.348	0.132	0.039	0.229369210948	1.88	NO
L155V	0.00036	1	[C[C>G]T]	sensitivity	0.241	0.286	0.408	0.066	0.036	0.222781621437	-0.15	NO
Q105H	2.76e-05	0	[A[G>T]G]	sensitivity	0.248	0.276	0.379	0.098	0.036	0.22257965442	-0.5	NO
Q105H	1.91e-05	0	[A[G>C]G]	sensitivity	0.248	0.276	0.379	0.098	0.036	0.22257965442	-0.5	NO
L75V	0.0025875	1	[C[T>G]T]	sensitivity	0.297	0.23	0.362	0.111	0.035	0.220953726262	0.81	NO
G169D	0.0025766	-1	[G[G>A]C]	sensitivity	0.248	0.265	0.305	0.182	0.034	0.217822566931	2.89	NO
M38T	0.000965	-1	[A[T>C]G]	sensitivity	0.197	0.317	0.375	0.112	0.032	0.212713889671	-0.23	NO
T63A	0.0001711	0	[G[A>G]C]	Resistance	0.4	0.121	0.302	0.176	0.026	0.195953925666	-0.47	NO
R67G	0.0001519	-2	[G[A>G]G]	sensitivity	0.242	0.267	0.357	0.135	0.024	0.190398961565	0.06	NO
L156R	0.0009976	-2	[C[T>G]G]	sensitivity	0.261	0.247	0.334	0.158	0.024	0.190085345885	1.99	NO
F19L	0.0003015	0	[T[C>G]G]	sensitivity	0.239	0.252	0.264	0.245	0.018	0.175155217079	-0.63	NO
F19L	0.0079602	0	[G[T>C]T]	sensitivity	0.239	0.252	0.264	0.245	0.018	0.175155217079	-0.63	NO
F19L	0.0002472	0	[T[C>A]G]	sensitivity	0.239	0.252	0.264	0.245	0.018	0.175155217079	-0.63	NO
E109G	0.0002063	-2	[G[A>G]A]	sensitivity	0.252	0.248	0.326	0.174	0.017	0.174117878088	-0.39	NO
I56S	6.16e-05	-2	[A[T>G]C]	sensitivity	0.211	0.294	0.404	0.091	0.017	0.172588598699	0.6	NO
C65G	0.0009976	-3	[C[T>G]G]	neutral	0.257	0.23	0.222	0.291	0.017	0.171681010709	-0.66	NO
D106V	4.71e-05	-3	[G[A>T]C]	sensitivity	0.264	0.241	0.377	0.117	0.015	0.168167974759	2.01	NO
Q17H	1.91e-05	0	[A[G>C]G]	sensitivity	0.279	0.229	0.387	0.105	0.015	0.167799612635	-0.66	NO
Q17H	2.76e-05	0	[A[G>T]G]	sensitivity	0.279	0.229	0.387	0.105	0.015	0.167799612635	-0.66	NO
C65S	9.33e-05	-1	[T[G>C]C]	sensitivity	0.285	0.219	0.363	0.133	0.013	0.162996940476	-0.66	NO
C65S	0.0007718	-1	[C[T>A]G]	sensitivity	0.285	0.219	0.363	0.133	0.013	0.162996940476	-0.66	NO
Q105K	0.0005893	1	[A[C>A]A]	sensitivity	0.24	0.263	0.401	0.096	0.012	0.159871039785	-0.5	NO
M38I	0.0010782	1	[T[G>A]G]	sensitivity	0.197	0.303	0.434	0.065	0.01	0.155018936034	-0.23	NO
M38I	1.73e-05	1	[T[G>C]G]	sensitivity	0.197	0.303	0.434	0.065	0.01	0.155018936034	-0.23	NO
M38I	5.77e-05	1	[T[G>T]G]	sensitivity	0.197	0.303	0.434	0.065	0.01	0.155018936034	-0.23	NO
T110S	7.68e-05	1	[A[A>T]C]	sensitivity	0.231	0.268	0.404	0.096	0.009	0.151230720606	-0.39	NO
V101I	0.00245	3	[T[G>A]T]	sensitivity	0.155	0.341	0.45	0.054	0.008	0.149613777362	-0.44	NO
L112R	0.0025875	-2	[C[T>G]T]	sensitivity	0.24	0.25	0.323	0.188	0.008	0.148966758243	-0.31	NO
L115I	0.0002262	2	[G[C>A]T]	sensitivity	0.365	0.142	0.376	0.118	0.004	0.139357136288	-0.44	NO
G169C	5.77e-05	-3	[T[G>T]G]	sensitivity	0.236	0.25	0.337	0.177	0.003	0.136559882965	2.89	NO
T68S	7.68e-05	1	[A[A>T]C]	sensitivity	0.225	0.266	0.409	0.1	-0.0	0.127879165355	-0.1	NO
T68S	8.17e-05	1	[A[C>G]C]	sensitivity	0.225	0.266	0.409	0.1	-0.0	0.127879165355	-0.1	NO
E71G	0.0001519	-2	[G[A>G]G]	sensitivity	0.249	0.224	0.312	0.215	-0.009	0.104605506436	1.77	NO
V104I	0.001688	3	[A[G>A]T]	sensitivity	0.145	0.331	0.438	0.087	-0.01	0.10144568643	0.57	NO
Y113S	8.76e-05	-2	[T[A>C]C]	sensitivity	0.336	0.151	0.373	0.14	-0.013	0.0950392949992	-0.31	NO
L170R	0.0009976	-2	[C[T>G]G]	sensitivity	0.238	0.23	0.326	0.206	-0.014	0.0907137646179	1.77	NO
T63S	8.17e-05	1	[A[C>G]C]	sensitivity	0.376	0.113	0.394	0.117	-0.018	0.0801288036717	-0.47	NO
T63S	4.71e-05	1	[G[A>T]C]	sensitivity	0.376	0.113	0.394	0.117	-0.018	0.0801288036717	-0.47	NO
Q17K	0.000475	1	[G[C>A]A]	sensitivity	0.261	0.213	0.413	0.112	-0.022	0.0697942330559	-0.66	NO
L112V	0.0007641	1	[T[C>G]T]	sensitivity	0.263	0.207	0.443	0.087	-0.031	0.047439928086	-0.31	NO
V51I	0.001688	3	[A[G>A]T]	sensitivity	0.154	0.303	0.46	0.083	-0.034	0.0389543746746	0.01	NO
T110I	0.0004688	-1	[A[C>T]A]	sensitivity	0.2	0.255	0.471	0.074	-0.043	0.016113151566	-0.39	NO
L115R	0.0008952	-2	[C[T>G]C]	sensitivity	0.304	0.14	0.326	0.23	-0.048	0.00162991035326	-0.44	NO
Y64S	8.76e-05	-2	[T[A>C]C]	sensitivity	0.289	0.163	0.412	0.136	-0.049	0.0	-0.52	NO
K151*	4.94e-05	-4	[C[A>G]A]	NO
K151*	4.94e-05	-4	[C[A>G]A]	NO
R50*	0.094867	-4	[T[C>G]G]	NO
R50*	0.094867	-4	[T[C>G]G]	NO
K114*	4.94e-05	-4	[C[A>G]A]	NO
K114*	4.94e-05	-4	[C[A>G]A]	NO
K117*	5.15e-05	-4	[G[A>G]A]	NO
K117*	5.15e-05	-4	[G[A>G]A]	NO
Y64*	0.0005138	-4	[T[A>T]C]	NO
Y64*	0.0005138	-4	[T[A>T]C]	NO
Y64*	0.000217	-4	[T[A>T]C]	NO
Y64*	0.000217	-4	[T[A>T]C]	NO
Y113*	0.0005893	-4	[T[A>T]C]	NO
Y113*	0.0005893	-4	[T[A>T]C]	NO
Y113*	0.0001073	-4	[T[A>T]C]	NO
Y113*	0.0001073	-4	[T[A>T]C]	NO
R67*	7.62e-05	-4	[G[A>G]G]	NO
R67*	7.62e-05	-4	[G[A>G]G]	NO
G85*	5.77e-05	-4	[T[G>C]G]	NO
G85*	5.77e-05	-4	[T[G>C]G]	NO
S29*	0.0002472	-4	[C[T>G]C]	NO
S29*	0.0002472	-4	[C[T>G]C]	NO
C40*	0.0002262	-4	[T[G>T]C]	NO
C40*	0.0002262	-4	[T[G>T]C]	NO
L75*	0.0010661	-4	[C[T>G]T]	NO
L75*	0.0010661	-4	[C[T>G]T]	NO
L75*	4.4e-05	-4	[T[T>C]A]	NO
L75*	4.4e-05	-4	[T[T>C]A]	NO
E109*	0.0001909	-4	[G[G>C]A]	NO
E109*	0.0001909	-4	[G[G>C]A]	NO
E71*	0.0001909	-4	[G[G>C]A]	NO
E71*	0.0001909	-4	[G[G>C]A]	NO
K164*	4.94e-05	-4	[C[A>G]A]	NO
K164*	4.94e-05	-4	[C[A>G]A]	NO
C166*	0.0006446	-4	[T[G>T]T]	NO
C166*	0.0006446	-4	[T[G>T]T]	NO
Q105*	0.0004688	-4	[A[C>G]A]	NO
Q105*	0.0004688	-4	[A[C>G]A]	NO
Q17*	0.0003773	-4	[G[C>G]A]	NO
Q17*	0.0003773	-4	[G[C>G]A]	NO
K55*	5.15e-05	-4	[G[A>G]A]	NO
K55*	5.15e-05	-4	[G[A>G]A]	NO
Y30*	0.0005893	-4	[T[A>T]C]	NO
Y30*	0.0005893	-4	[T[A>T]C]	NO
Y30*	0.0001073	-4	[T[A>T]C]	NO
Y30*	0.0001073	-4	[T[A>T]C]	NO
Y36*	2.76e-05	-4	[T[A>T]C]	NO
Y36*	2.76e-05	-4	[T[A>T]C]	NO
Y36*	1.91e-05	-4	[T[A>T]C]	NO
Y36*	1.91e-05	-4	[T[A>T]C]	NO
K54*	4.94e-05	-4	[C[A>G]A]	NO
K54*	4.94e-05	-4	[C[A>G]A]	NO
E33*	0.0001423	-4	[C[G>C]A]	NO
E33*	0.0001423	-4	[C[G>C]A]	NO
C65*	0.0002341	-4	[T[G>T]C]	NO
C65*	0.0002341	-4	[T[G>T]C]	NO
