# Supplementary material for: Rational design of non-resistant targeted cancer therapies
Source: Sci Rep. 2017 Apr 24;7:46632. doi: 10.1038/srep46632 (PMC5402386; doi:10.1038/srep46632)
Supplement: Supplementary Dataset 11 [file srep46632-s12.csv]

Substitution Type	Trinucleotide	Somatic Mutation Type	Signature 1	Signature 2	Signature 3	Signature 4	Signature 5	Signature 6	Signature 7	Signature 8	Signature 9	Signature 10	Signature 11	Signature 12	Signature 13	Signature 14	Signature 15	Signature 16	Signature 17	Signature 18	Signature 19	Signature 20	Signature 21	Signature 22	Signature 23	Signature 24	Signature 25	Signature 26	Signature 27	Signature 28	Signature 29	Signature 30
C>A	ACA	A[C>A]A	0.01109833	0.00068271	0.02217231	0.03650000	0.01494155	0.00170000	0.00040000	0.03671800	0.01200000	0.00070000	0.00020000	0.00770000	0.00033476	0.00010000	0.00130000	0.01610000	0.00183202	0.05053642	0.01070000	0.00117996	0.00010000	0.00150407	0.00045336	0.02864599	0.00989677	0.00203977	0.00520563	0.00139744	0.06998199	0.00000000
C>A	ACC	A[C>A]C	0.00914934	0.00061911	0.01787168	0.03090000	0.00896092	0.00280000	0.00050000	0.03324572	0.00670000	0.00100000	0.00100000	0.00470000	0.00064874	0.00420000	0.00400000	0.00970000	0.00034224	0.01093982	0.00740000	0.00221151	0.00070000	0.00245101	0.00036680	0.02021464	0.00699893	0.00148716	0.00473823	0.00091719	0.05515236	0.00000000
C>A	ACG	A[C>A]G	0.00149007	0.00009928	0.00213834	0.01830000	0.00220785	0.00050000	0.00000000	0.00252531	0.00050000	0.00030000	0.00000000	0.00170000	0.00003814	0.00050000	0.00000000	0.00220000	0.00000158	0.00228807	0.00050000	0.00000016	0.00000000	0.00000000	0.00000000	0.02047900	0.00144844	0.00028395	0.00078270	0.00000000	0.01784698	0.00196730
C>A	ACT	A[C>A]T	0.00623389	0.00032389	0.01626515	0.02430000	0.00920691	0.00190000	0.00040000	0.03359855	0.00680000	0.00920000	0.00020000	0.00460000	0.00084666	0.02960000	0.00570000	0.00880000	0.00317966	0.01942409	0.00740000	0.00300801	0.00060000	0.00092245	0.00000000	0.02460015	0.00496657	0.00059787	0.00271824	0.00051341	0.02680472	0.00000000
C>G	ACA	A[C>G]A	0.00180107	0.00026348	0.02400262	0.00970000	0.01167102	0.00130000	0.00000000	0.00835684	0.00480000	0.00050000	0.00070000	0.00310000	0.00377517	0.00010000	0.00110000	0.00480000	0.00166170	0.00151689	0.00580000	0.00069704	0.00050000	0.00052764	0.00000000	0.01199304	0.00803257	0.00127288	0.00132416	0.00025519	0.00930197	0.00000000
C>G	ACC	A[C>G]C	0.00258091	0.00026987	0.01216030	0.00540000	0.00729209	0.00120000	0.00000000	0.00430638	0.00230000	0.00030000	0.00030000	0.00150000	0.00092082	0.00000000	0.00010000	0.00240000	0.00162690	0.00249878	0.00190000	0.00205931	0.00080000	0.00000000	0.00000000	0.00842512	0.00163597	0.00152819	0.00177108	0.00026890	0.00347905	0.00000000
C>G	ACG	A[C>G]G	0.00059255	0.00021923	0.00527542	0.00310000	0.00230384	0.00000000	0.00000000	0.00058442	0.00000000	0.00000000	0.00000000	0.00000000	0.00001989	0.00000000	0.00060000	0.00000000	0.00002580	0.00261451	0.00000000	0.00001273	0.00000000	0.00000000	0.00000000	0.00000000	0.00000000	0.00030725	0.00000000	0.00000000	0.00015443	0.00482000
C>G	ACT	A[C>G]T	0.00296399	0.00061097	0.02327766	0.00540000	0.01169625	0.00180000	0.00010000	0.00863491	0.00380000	0.00020000	0.00090000	0.00250000	0.00386063	0.00010000	0.00100000	0.00730000	0.00132851	0.00398301	0.00720000	0.00084859	0.00180000	0.00029945	0.00000000	0.00388138	0.00342845	0.00249825	0.00132272	0.00030770	0.00397679	0.00000000
C>T	ACA	A[C>T]A	0.02951453	0.00744156	0.01787217	0.01200000	0.02183919	0.03120000	0.00000000	0.01806669	0.00930000	0.00000000	0.00000000	0.01210000	0.00148018	0.02930000	0.01170000	0.01350000	0.00935049	0.00382562	0.02210000	0.03285805	0.00510000	0.00311339	0.01976715	0.00631552	0.02098762	0.00590723	0.01372329	0.00543379	0.00519722	0.06511900
C>T	ACC	A[C>T]C	0.01432275	0.00272631	0.00889603	0.00750000	0.01275611	0.01630000	0.01970000	0.00565002	0.00560000	0.00320000	0.00000000	0.00540000	0.00004051	0.03210000	0.01690000	0.00760000	0.00422429	0.00246521	0.02030000	0.02219605	0.00620000	0.00152486	0.08188058	0.00384433	0.01314128	0.01062646	0.00542431	0.00181542	0.00897647	0.05439700
C>T	ACG	A[C>T]G	0.17164693	0.00332208	0.00357271	0.00280000	0.01676018	0.09080000	0.00010000	0.01926511	0.01250000	0.01260000	0.00000000	0.00190000	0.00031659	0.04960000	0.03090000	0.00350000	0.00922921	0.00846396	0.03680000	0.03457201	0.02560000	0.00362564	0.00924872	0.00311066	0.01965989	0.01993032	0.00670643	0.00543204	0.03163900	0.02046040
C>T	ACT	A[C>T]T	0.01262376	0.00332653	0.01479761	0.00590000	0.01647795	0.01490000	0.00430000	0.02080597	0.00760000	0.00470000	0.00000000	0.00670000	0.00000000	0.02770000	0.00660000	0.01010000	0.00573596	0.00560574	0.02660000	0.01881956	0.00300000	0.00000000	0.03320965	0.00342042	0.00572852	0.01133453	0.00447561	0.00162921	0.00476967	0.02193590
T>A	ATA	A[T>A]A	0.00402152	0.00000013	0.00842856	0.00480000	0.00890290	0.00060000	0.00100000	0.01336508	0.01210000	0.00000000	0.00020000	0.00580000	0.00124362	0.00000000	0.00210000	0.00810000	0.00061300	0.00303721	0.00110000	0.00057440	0.00830000	0.04961923	0.00000000	0.00116675	0.02043053	0.00445934	0.14307639	0.00096403	0.00000000	0.00757430
T>A	ATC	A[T>A]C	0.00237114	0.00011307	0.00737310	0.00390000	0.00739920	0.00330000	0.00080000	0.01243120	0.00420000	0.00020000	0.00010000	0.00650000	0.00106000	0.00080000	0.00900000	0.00730000	0.00187859	0.00081117	0.00530000	0.00197146	0.02920000	0.01166674	0.00000000	0.00001517	0.00889256	0.01282224	0.00146409	0.00336567	0.00304960	0.00373800
T>A	ATG	A[T>A]G	0.00281091	0.00053293	0.00735730	0.01000000	0.01150805	0.00000000	0.00090000	0.01403666	0.00680000	0.00000000	0.00070000	0.00460000	0.00010255	0.00000000	0.00090000	0.00800000	0.00108735	0.00450321	0.00450000	0.00019059	0.00270000	0.06791545	0.00023742	0.00633246	0.00624195	0.00117234	0.00122628	0.00178575	0.00390998	0.00659060
T>A	ATT	A[T>A]T	0.00836091	0.00014911	0.00875394	0.00300000	0.01119362	0.00530000	0.00350000	0.02410992	0.01850000	0.00120000	0.00030000	0.00600000	0.00097181	0.00090000	0.00790000	0.00840000	0.00204549	0.00273652	0.00330000	0.00742110	0.00430000	0.01459992	0.00000000	0.00000497	0.01485088	0.00399314	0.00253520	0.00565309	0.00510553	0.00934470
T>C	ATA	A[T>C]A	0.01391577	0.00130351	0.01303571	0.00840000	0.03536674	0.00750000	0.00050000	0.01620651	0.02520000	0.00310000	0.00060000	0.04660000	0.00054945	0.00260000	0.01150000	0.07170000	0.00269731	0.00293305	0.01450000	0.01639506	0.02650000	0.01683993	0.00106845	0.00472601	0.02066328	0.05502865	0.00504730	0.00409275	0.01011918	0.00000000
T>C	ATC	A[T>C]C	0.00627496	0.00042558	0.00918629	0.00200000	0.01377110	0.00560000	0.00010000	0.00778780	0.01050000	0.00520000	0.00150000	0.03170000	0.00014551	0.00460000	0.00730000	0.01710000	0.00807815	0.00151328	0.00480000	0.01925179	0.01650000	0.00110826	0.00022157	0.00062795	0.00950248	0.02759460	0.00184569	0.00788073	0.00634968	0.00875470
T>C	ATG	A[T>C]G	0.01013764	0.00057547	0.01171692	0.00810000	0.02844905	0.02170000	0.00070000	0.00985258	0.01760000	0.00260000	0.00080000	0.04870000	0.00027918	0.00350000	0.00730000	0.03480000	0.00443287	0.00332967	0.01350000	0.05478492	0.02240000	0.00491362	0.00049880	0.00272376	0.01991149	0.05179104	0.00568881	0.00552083	0.01465961	0.00904980
T>C	ATT	A[T>C]T	0.00925632	0.00148816	0.01697887	0.00360000	0.02730297	0.00230000	0.00110000	0.02182946	0.02470000	0.00400000	0.00030000	0.02500000	0.00026746	0.00250000	0.00630000	0.04970000	0.00314037	0.00549132	0.01600000	0.00734127	0.01890000	0.00263052	0.00031324	0.00712237	0.01448839	0.03907224	0.00259275	0.00323248	0.00789241	0.00000000
T>G	ATA	A[T>G]A	0.00158764	0.00003372	0.00235137	0.00000000	0.00346215	0.00000000	0.00000000	0.00421972	0.03350000	0.00000000	0.00000000	0.00120000	0.00038620	0.00000000	0.00000000	0.00520000	0.00005314	0.00038614	0.00140000	0.00000177	0.00000000	0.00165200	0.00000000	0.00000000	0.00528168	0.00008065	0.00113634	0.00636468	0.00000000	0.00531180
T>G	ATC	A[T>G]C	0.00178409	0.00002484	0.00146423	0.00020000	0.00224659	0.00170000	0.00000000	0.00079367	0.00510000	0.00400000	0.00000000	0.00100000	0.00011238	0.00200000	0.00060000	0.00420000	0.00646866	0.00125498	0.00000000	0.00038139	0.00310000	0.00000000	0.00000000	0.00146395	0.00000000	0.00016317	0.00095898	0.01661091	0.00000000	0.00245920
T>G	ATG	A[T>G]G	0.00138583	0.00027345	0.00905378	0.00150000	0.00549022	0.00070000	0.00090000	0.00686580	0.00520000	0.00150000	0.00010000	0.00180000	0.00003600	0.00070000	0.00120000	0.00610000	0.00348155	0.00236922	0.00100000	0.00065876	0.00160000	0.00108687	0.00000000	0.00084761	0.00713642	0.00125508	0.00006766	0.00659284	0.00292517	0.00629550
T>G	ATT	A[T>G]T	0.00315854	0.00021769	0.00703098	0.00020000	0.00382123	0.00290000	0.00000000	0.00293992	0.01930000	0.01370000	0.00000000	0.00300000	0.00019249	0.00560000	0.00290000	0.00760000	0.03092638	0.00033860	0.00170000	0.00053213	0.00180000	0.00000000	0.00000000	0.00107546	0.00000000	0.00185038	0.00025603	0.08639290	0.00000000	0.00954160
C>A	CCA	C[C>A]A	0.00659587	0.00067744	0.01878173	0.04610000	0.00967490	0.01010000	0.00120000	0.03172376	0.00980000	0.00310000	0.00070000	0.01350000	0.00171009	0.00560000	0.01060000	0.01590000	0.00103243	0.08876811	0.01120000	0.01737711	0.00200000	0.00454969	0.00016474	0.06355928	0.01483295	0.00370585	0.00506507	0.00116852	0.05141021	0.00000000
C>A	CCC	C[C>A]C	0.00734237	0.00021368	0.01576046	0.06140000	0.00495230	0.02410000	0.00060000	0.02550541	0.00570000	0.00090000	0.00170000	0.01120000	0.00115926	0.01020000	0.00840000	0.01000000	0.00042188	0.02064139	0.01590000	0.03650246	0.00140000	0.00376447	0.00073687	0.03375700	0.00782218	0.00398072	0.00223415	0.00033429	0.02582565	0.00000000
C>A	CCG	C[C>A]G	0.00089284	0.00000677	0.00196339	0.00880000	0.00280063	0.00910000	0.00000000	0.00115962	0.00000000	0.00070000	0.00100000	0.00280000	0.00024417	0.00090000	0.00150000	0.00220000	0.00029746	0.01717840	0.00180000	0.01248259	0.00270000	0.00090016	0.00016395	0.02242899	0.00127698	0.00081174	0.00026631	0.00005365	0.01449618	0.00226240
C>A	CCT	C[C>A]T	0.00718658	0.00041633	0.01472286	0.04320000	0.01101347	0.05710000	0.00130000	0.02879117	0.00910000	0.01600000	0.00140000	0.00710000	0.00125677	0.12570000	0.02280000	0.00840000	0.00003148	0.03767696	0.00960000	0.10340123	0.00560000	0.00443985	0.00072273	0.02008652	0.01256365	0.01903843	0.00310057	0.00018667	0.04035507	0.00000000
C>G	CCA	C[C>G]A	0.00128498	0.00002777	0.01683257	0.01050000	0.00753752	0.00000000	0.00010000	0.00661908	0.00180000	0.00000000	0.00000000	0.00190000	0.00533365	0.00000000	0.00090000	0.00400000	0.00192498	0.00045846	0.00020000	0.00001332	0.00010000	0.00058202	0.00019905	0.01347682	0.00720079	0.00127911	0.00473065	0.00010337	0.00261886	0.00000000
C>G	CCC	C[C>G]C	0.00070213	0.00027964	0.01353144	0.00970000	0.00763323	0.00000000	0.00040000	0.00607770	0.00200000	0.00000000	0.00020000	0.00190000	0.00091230	0.00000000	0.00030000	0.00500000	0.00070937	0.00365423	0.00280000	0.00054814	0.00000000	0.00082530	0.00028378	0.01610569	0.00459847	0.00121498	0.00126164	0.00014431	0.00111151	0.00000000
C>G	CCG	C[C>G]G	0.00050629	0.00001916	0.00417646	0.00630000	0.00261376	0.00000000	0.00060000	0.00065603	0.00000000	0.00000000	0.00080000	0.00000000	0.00028547	0.00000000	0.00040000	0.00280000	0.00000352	0.00540577	0.00020000	0.00000000	0.00000000	0.00038211	0.00000000	0.00079747	0.00082371	0.00020783	0.00036086	0.00000000	0.00152005	0.00324610
C>G	CCT	C[C>G]T	0.00138154	0.00031278	0.02404639	0.00940000	0.00941710	0.00020000	0.00030000	0.00780503	0.00390000	0.00000000	0.00020000	0.00190000	0.00638310	0.00000000	0.00170000	0.00800000	0.00095378	0.00551960	0.00080000	0.00012073	0.00030000	0.00176065	0.00019578	0.01038867	0.00019636	0.00229703	0.00026803	0.00029100	0.00013975	0.00000000
C>T	CCA	C[C>T]A	0.02089645	0.01501951	0.01439506	0.02100000	0.02276921	0.00850000	0.07540000	0.00486581	0.00980000	0.00120000	0.00000000	0.01870000	0.00364728	0.00600000	0.00510000	0.02100000	0.02126521	0.00976751	0.04380000	0.01114519	0.00340000	0.00773135	0.06057263	0.00603545	0.01433399	0.00659444	0.01743848	0.00439153	0.00912647	0.06944720
C>T	CCC	C[C>T]C	0.01850170	0.00351692	0.00854478	0.01440000	0.01750948	0.00990000	0.10070000	0.00398015	0.00690000	0.00240000	0.00000000	0.00940000	0.00100423	0.01670000	0.00880000	0.00980000	0.00384724	0.00565483	0.07530000	0.01815275	0.00910000	0.00711085	0.18637563	0.00000000	0.00593664	0.00651063	0.00714487	0.00264766	0.00706760	0.06384030
C>T	CCG	C[C>T]G	0.09557722	0.00497928	0.00351847	0.00760000	0.01286224	0.09010000	0.02080000	0.00833864	0.00760000	0.01090000	0.00000000	0.00460000	0.00012920	0.02930000	0.01550000	0.00160000	0.01317611	0.01618322	0.02380000	0.04438494	0.03180000	0.00550203	0.01514908	0.00292442	0.01155939	0.01190494	0.00750356	0.00228456	0.01987518	0.01731260
C>T	CCT	C[C>T]T	0.01711331	0.00895655	0.01607555	0.02010000	0.02042951	0.00870000	0.07880000	0.01884363	0.00970000	0.00430000	0.00000000	0.02050000	0.00061177	0.01860000	0.00960000	0.02110000	0.00964803	0.00515332	0.11590000	0.01384714	0.00400000	0.00416978	0.15601540	0.00397120	0.01363260	0.00623856	0.00714803	0.00242398	0.00163406	0.03423180
T>A	CTA	C[T>A]A	0.00118259	0.00015460	0.00757132	0.00750000	0.00504316	0.00010000	0.00000000	0.01202422	0.00550000	0.00000000	0.00040000	0.00170000	0.00028516	0.00000000	0.00160000	0.00540000	0.00003008	0.00041235	0.00430000	0.00004504	0.00000000	0.08689855	0.00059453	0.00276663	0.02629632	0.00356142	0.33060102	0.00256658	0.00176545	0.00531180
T>A	CTC	C[T>A]C	0.00190317	0.00046402	0.01272546	0.01110000	0.00620884	0.00260000	0.00140000	0.01788109	0.00490000	0.00010000	0.00110000	0.00860000	0.00022229	0.00340000	0.00430000	0.01280000	0.01022375	0.00249141	0.00530000	0.00438906	0.00370000	0.05370685	0.00000000	0.00269446	0.01579988	0.00390161	0.00281360	0.01961090	0.00038336	0.00678730
T>A	CTG	C[T>A]G	0.00148796	0.00023041	0.01150856	0.03420000	0.01050757	0.00080000	0.00070000	0.01635677	0.00510000	0.00030000	0.00060000	0.00310000	0.00028695	0.00020000	0.00270000	0.01300000	0.00446704	0.00552305	0.00210000	0.00112784	0.00250000	0.21322087	0.00017312	0.00691116	0.06286061	0.00239030	0.00439686	0.00883360	0.00355685	0.00826280
T>A	CTT	C[T>A]T	0.00217934	0.00057489	0.01645618	0.01150000	0.00978464	0.00110000	0.00180000	0.02624780	0.00690000	0.00090000	0.00040000	0.00540000	0.00000080	0.00200000	0.00070000	0.00960000	0.03124488	0.00331371	0.00220000	0.00238554	0.00100000	0.06182751	0.00045781	0.00291520	0.03662235	0.00163592	0.00543089	0.01094261	0.00223276	0.00000000
T>C	CTA	C[T>C]A	0.00417667	0.00054662	0.00789501	0.00520000	0.01423863	0.00620000	0.00100000	0.00517384	0.01540000	0.00050000	0.00010000	0.03120000	0.00004275	0.00060000	0.00320000	0.01460000	0.00742700	0.00019217	0.00660000	0.01486770	0.02190000	0.00402735	0.00000000	0.00184888	0.00902801	0.03788938	0.00489908	0.02073800	0.00000000	0.00000000
T>C	CTC	C[T>C]C	0.00525259	0.00039233	0.01443117	0.00260000	0.01248950	0.00400000	0.00080000	0.01093689	0.01180000	0.00190000	0.00040000	0.03850000	0.00004331	0.00530000	0.00500000	0.01940000	0.03965700	0.00305019	0.00700000	0.01835616	0.01000000	0.00135244	0.00000000	0.00445369	0.01077163	0.02174073	0.00572445	0.04328380	0.00277495	0.00000000
T>C	CTG	C[T>C]G	0.00701323	0.00036202	0.00842297	0.01000000	0.01874163	0.02700000	0.00100000	0.00565777	0.01540000	0.00150000	0.00010000	0.04150000	0.00005427	0.00160000	0.01280000	0.01900000	0.02860970	0.00259646	0.00400000	0.07415056	0.02110000	0.00274967	0.00032070	0.00000000	0.01335066	0.04724010	0.00566148	0.03708826	0.00690241	0.00000000
T>C	CTT	C[T>C]T	0.00671381	0.00056090	0.01193243	0.00540000	0.01905408	0.00330000	0.00450000	0.01112039	0.02750000	0.00200000	0.00090000	0.03240000	0.00000076	0.00270000	0.00350000	0.02630000	0.10186966	0.00131003	0.00530000	0.01100112	0.02040000	0.00236335	0.00000000	0.00159739	0.00896103	0.02074062	0.00390059	0.00505272	0.00304142	0.00000000
T>G	CTA	C[T>G]A	0.00030269	0.00011378	0.00197418	0.00000000	0.00204165	0.00010000	0.00000000	0.00242405	0.02160000	0.00220000	0.00000000	0.00130000	0.00001509	0.00000000	0.00000000	0.00020000	0.00009147	0.00006100	0.00000000	0.00002326	0.00000000	0.00112036	0.00000000	0.00000000	0.00000000	0.00009540	0.00000000	0.00958984	0.00111685	0.00462330
T>G	CTC	C[T>G]C	0.00209850	0.00002210	0.00582430	0.00130000	0.00347850	0.00400000	0.00080000	0.00209621	0.00640000	0.00180000	0.00010000	0.00490000	0.00014762	0.00200000	0.00190000	0.00820000	0.01981429	0.00201570	0.00110000	0.00847649	0.00050000	0.00106458	0.00019014	0.00218544	0.00288645	0.00391946	0.00038124	0.03391322	0.00000000	0.00600040
T>G	CTG	C[T>G]G	0.00159955	0.00022825	0.01046465	0.00460000	0.00714746	0.00500000	0.00090000	0.00660405	0.01260000	0.00370000	0.00110000	0.00450000	0.00004599	0.00050000	0.00070000	0.00670000	0.01344984	0.00531197	0.00130000	0.01538378	0.00040000	0.00418857	0.00000000	0.00011391	0.01176949	0.00549736	0.00040326	0.01851648	0.00216969	0.00737750
T>G	CTT	C[T>G]T	0.00275854	0.00006711	0.00872439	0.00120000	0.01148681	0.00860000	0.00130000	0.00486671	0.05090000	0.01820000	0.00090000	0.00630000	0.00046371	0.00630000	0.00450000	0.01860000	0.26145661	0.00234163	0.00190000	0.00218539	0.00320000	0.00162941	0.00021083	0.00253372	0.00855081	0.00678872	0.00143910	0.11896710	0.00114366	0.00914810
C>A	GCA	G[C>A]A	0.00823260	0.00035201	0.00969654	0.03760000	0.01189217	0.00240000	0.00030000	0.02368233	0.01180000	0.00140000	0.00040000	0.00620000	0.00013211	0.00180000	0.00240000	0.00960000	0.00653540	0.12872416	0.00320000	0.00111612	0.00010000	0.00129837	0.00034991	0.05467645	0.01346530	0.00137531	0.01075587	0.00213663	0.07804661	0.00885300
C>A	GCC	G[C>A]C	0.00575802	0.00013382	0.01084334	0.03990000	0.00924786	0.00580000	0.00010000	0.01582190	0.00920000	0.00220000	0.00100000	0.00560000	0.00075424	0.01140000	0.00990000	0.00940000	0.00129380	0.01609288	0.00310000	0.00327143	0.00380000	0.00180962	0.00056834	0.10994599	0.00646830	0.00196164	0.01244234	0.00042921	0.07346091	0.00934490
C>A	GCG	G[C>A]G	0.00061634	0.00017844	0.00092914	0.02270000	0.00280919	0.00210000	0.00000000	0.00085091	0.00000000	0.00020000	0.00000000	0.00150000	0.00009682	0.00110000	0.00130000	0.00360000	0.00128366	0.00927142	0.00000000	0.00375161	0.00030000	0.00033384	0.00014942	0.04652487	0.00065810	0.00001323	0.00162963	0.00000000	0.01738330	0.00088530
C>A	GCT	G[C>A]T	0.00445908	0.00012283	0.01221538	0.02580000	0.01030127	0.00870000	0.00010000	0.02106124	0.00850000	0.00880000	0.00060000	0.00270000	0.00055110	0.07360000	0.03090000	0.00630000	0.00310377	0.07201707	0.00720000	0.01293719	0.00230000	0.00051915	0.00000000	0.05042871	0.01047308	0.00193500	0.00741236	0.00131851	0.05960247	0.00816450
C>G	GCA	G[C>G]A	0.00060212	0.00004484	0.01191684	0.00700000	0.00555942	0.00000000	0.00000000	0.00372457	0.00110000	0.00000000	0.00000000	0.00120000	0.00134942	0.00020000	0.00220000	0.00310000	0.00129632	0.00092388	0.00200000	0.00133977	0.00040000	0.00000000	0.00000000	0.00494506	0.00416966	0.00132061	0.00141817	0.00008159	0.00026576	0.00737750
C>G	GCC	G[C>G]C	0.00239335	0.00001452	0.00982365	0.00910000	0.00538880	0.00300000	0.00040000	0.00304660	0.00290000	0.00020000	0.00020000	0.00110000	0.00078881	0.00010000	0.00050000	0.00320000	0.00026076	0.00064865	0.00000000	0.00181115	0.00420000	0.00000000	0.00013750	0.00936988	0.00239280	0.00184550	0.00134672	0.00010522	0.00094501	0.00659060
C>G	GCG	G[C>G]G	0.00000025	0.00004067	0.00167105	0.00620000	0.00110059	0.00000000	0.00000000	0.00032121	0.00000000	0.00000000	0.00000000	0.00000000	0.00008179	0.00000000	0.00060000	0.00000000	0.00000438	0.00054284	0.00000000	0.00000064	0.00000000	0.00021470	0.00000000	0.00562573	0.00041819	0.00020506	0.00000000	0.00000000	0.00000000	0.00157390
C>G	GCT	G[C>G]T	0.00089008	0.00026843	0.01791433	0.00600000	0.00604125	0.00170000	0.00000000	0.00577566	0.00440000	0.00040000	0.00000000	0.00090000	0.00268012	0.00030000	0.00180000	0.00290000	0.00182039	0.00137672	0.00000000	0.00123826	0.00040000	0.00053844	0.00000000	0.00305577	0.00199401	0.00122553	0.00456069	0.00015968	0.00479674	0.00000000
C>T	GCA	G[C>T]A	0.02494381	0.00639081	0.01612727	0.00870000	0.02003826	0.06530000	0.00000000	0.00226126	0.00620000	0.00000000	0.00000000	0.01240000	0.00293414	0.05570000	0.04760000	0.01250000	0.00206875	0.00270307	0.03740000	0.05679395	0.01630000	0.00191537	0.05328206	0.02367905	0.01003811	0.00960652	0.01421531	0.00338424	0.01163879	0.04859340
C>T	GCC	G[C>T]C	0.02716149	0.00199582	0.00820863	0.00800000	0.01802231	0.07730000	0.02100000	0.00161665	0.00690000	0.01340000	0.00000000	0.00920000	0.00251517	0.06180000	0.13450000	0.00920000	0.00032548	0.00419931	0.06140000	0.05442986	0.03920000	0.00322913	0.16291834	0.01591920	0.00695388	0.01950743	0.02014365	0.00168741	0.00378175	0.04947870
C>T	GCG	G[C>T]G	0.10357076	0.00030302	0.00121292	0.00230000	0.01319382	0.13390000	0.00020000	0.01160671	0.00880000	0.02700000	0.00000000	0.00230000	0.00320526	0.09780000	0.18290000	0.00090000	0.00751110	0.01189736	0.02780000	0.00459269	0.00190000	0.00330060	0.01304649	0.01264808	0.01046836	0.02250272	0.00936847	0.00218931	0.01968439	0.01573870
C>T	GCT	G[C>T]T	0.01768985	0.00326582	0.01061165	0.00820000	0.01950292	0.05240000	0.01610000	0.00628493	0.01010000	0.01520000	0.00000000	0.01150000	0.00168773	0.05550000	0.08000000	0.01160000	0.00092570	0.00191338	0.09170000	0.04958086	0.01660000	0.00111406	0.10759040	0.01812978	0.00982382	0.01730747	0.00758963	0.00104399	0.00576134	0.01888650
T>A	GTA	G[T>A]A	0.00068929	0.00011499	0.00443478	0.00690000	0.00674039	0.00000000	0.00000000	0.00813918	0.00300000	0.00000000	0.00030000	0.00150000	0.00013796	0.00000000	0.00000000	0.00300000	0.00000855	0.00187543	0.00260000	0.00016313	0.00000000	0.05370915	0.00000000	0.00222513	0.03621780	0.00224289	0.10985187	0.00055146	0.00293010	0.00373800
T>A	GTC	G[T>A]C	0.00055241	0.00029386	0.00561543	0.00520000	0.00402160	0.00280000	0.00000000	0.00791008	0.00290000	0.00010000	0.00030000	0.00390000	0.00025287	0.00250000	0.00380000	0.00400000	0.00257347	0.00151031	0.00000000	0.00379918	0.01420000	0.00948940	0.00018320	0.00485315	0.00584711	0.00520729	0.00002346	0.00316399	0.00000000	0.00334450
T>A	GTG	G[T>A]G	0.00120023	0.00008872	0.00807014	0.01330000	0.00681435	0.00060000	0.00060000	0.00905726	0.00280000	0.00000000	0.00040000	0.00190000	0.00015352	0.00000000	0.00260000	0.00510000	0.00353882	0.00150537	0.00160000	0.00082833	0.00310000	0.05029390	0.00000000	0.00019576	0.03824118	0.00135812	0.00156594	0.00215285	0.00053363	0.00501670
T>A	GTT	G[T>A]T	0.00210714	0.00021576	0.00867912	0.00450000	0.00510103	0.00210000	0.00100000	0.01781224	0.00360000	0.00040000	0.00010000	0.00310000	0.00012275	0.00090000	0.00430000	0.00330000	0.00387901	0.00361103	0.00520000	0.00190075	0.00410000	0.01060146	0.00000000	0.00000000	0.02016795	0.00251311	0.00000000	0.00200773	0.00000000	0.00639390
T>C	GTA	G[T>C]A	0.01124784	0.00000467	0.00685006	0.00610000	0.01629498	0.01220000	0.00020000	0.00572078	0.00910000	0.00640000	0.00100000	0.05730000	0.00105408	0.00780000	0.01950000	0.01610000	0.00001140	0.00052913	0.00390000	0.00246932	0.14260000	0.00421745	0.00025117	0.00126975	0.01748982	0.09805282	0.00477738	0.00365505	0.00709080	0.00000000
T>C	GTC	G[T>C]C	0.00699972	0.00018607	0.00626075	0.00160000	0.00957456	0.00590000	0.00010000	0.00518105	0.00970000	0.01010000	0.00160000	0.02740000	0.00052990	0.01270000	0.04990000	0.00990000	0.00965771	0.00227913	0.00300000	0.00156563	0.06650000	0.00000000	0.00053822	0.00671034	0.00404561	0.04022636	0.00196495	0.00707118	0.00711133	0.00659060
T>C	GTG	G[T>C]G	0.00497759	0.00000050	0.00609876	0.00420000	0.01410393	0.01150000	0.00030000	0.00504071	0.00940000	0.00540000	0.00190000	0.04100000	0.00063010	0.00820000	0.01540000	0.01480000	0.00465413	0.00587106	0.00600000	0.02734176	0.08840000	0.00147488	0.00000000	0.00027768	0.01340225	0.04462070	0.00122917	0.00823224	0.00564306	0.00786940
T>C	GTT	G[T>C]T	0.01066741	0.00057860	0.00750934	0.00240000	0.01566687	0.00420000	0.00810000	0.00848822	0.01260000	0.01240000	0.00230000	0.04050000	0.00067619	0.00860000	0.00940000	0.01420000	0.00814923	0.00477157	0.00990000	0.00149826	0.10030000	0.00156104	0.00099577	0.00423848	0.01415969	0.05552807	0.00374723	0.00040788	0.01123767	0.00845960
T>G	GTA	G[T>G]A	0.00009905	0.00009555	0.00414449	0.00000000	0.00162766	0.00000000	0.00000000	0.00097458	0.00720000	0.00000000	0.00000000	0.00000000	0.00001849	0.00000000	0.00000000	0.00000000	0.00003919	0.00134153	0.00000000	0.00000358	0.00000000	0.00000000	0.00000000	0.00000000	0.00554623	0.00003739	0.00000000	0.00000000	0.00000000	0.00324610
T>G	GTC	G[T>G]C	0.00020237	0.00004700	0.00450199	0.00000000	0.00032773	0.00160000	0.00000000	0.00052482	0.00060000	0.00200000	0.00000000	0.00040000	0.00009337	0.00190000	0.00220000	0.00320000	0.00907846	0.00000092	0.00000000	0.00283058	0.00060000	0.00000000	0.00000000	0.00107363	0.00000000	0.00246070	0.00005079	0.00000000	0.00000000	0.00186900
T>G	GTG	G[T>G]G	0.00118835	0.00010993	0.01639145	0.00180000	0.00594888	0.00100000	0.00170000	0.00608775	0.00500000	0.00090000	0.00100000	0.00110000	0.00001058	0.00120000	0.00370000	0.00080000	0.00478278	0.00969500	0.00430000	0.00273322	0.00040000	0.00187759	0.00018713	0.00292470	0.00868524	0.00081720	0.00474292	0.00421781	0.00364059	0.00334450
T>G	GTT	G[T>G]T	0.00080072	0.00008648	0.00706724	0.00020000	0.00330747	0.00350000	0.00090000	0.00542743	0.01850000	0.00300000	0.00000000	0.00320000	0.00005374	0.00380000	0.01900000	0.00440000	0.06349776	0.00289055	0.00250000	0.00355856	0.00080000	0.00000000	0.00000000	0.00082510	0.00276857	0.00783356	0.00229848	0.03164900	0.00618102	0.00560690
C>A	TCA	T[C>A]A	0.01225006	0.01512743	0.01165322	0.03300000	0.01477402	0.00170000	0.00100000	0.02703238	0.02220000	0.03740000	0.00090000	0.00660000	0.04816605	0.00050000	0.00570000	0.01220000	0.00182456	0.06708064	0.00510000	0.00068830	0.00010000	0.00405163	0.00207129	0.03145126	0.00693815	0.00268006	0.00707928	0.00077590	0.02689441	0.00000000
C>A	TCC	T[C>A]C	0.01116223	0.00653249	0.01660678	0.05380000	0.01204346	0.00290000	0.00200000	0.01808977	0.00430000	0.01030000	0.00250000	0.00990000	0.01732956	0.01660000	0.00620000	0.01450000	0.00128652	0.04186901	0.00630000	0.00405823	0.00050000	0.00273977	0.00069641	0.06253829	0.01024661	0.00203164	0.00626880	0.00082929	0.03160814	0.00000000
C>A	TCG	T[C>A]G	0.00227550	0.00165646	0.00135724	0.01040000	0.00390236	0.00110000	0.00020000	0.00169488	0.00000000	0.00310000	0.00010000	0.00190000	0.00229316	0.00000000	0.00250000	0.00400000	0.00217294	0.01516238	0.00180000	0.00100110	0.00000000	0.00051315	0.00009939	0.01280259	0.00000000	0.00026507	0.00144640	0.00000000	0.01250047	0.00167220
C>A	TCT	T[C>A]T	0.01525910	0.01239461	0.01632808	0.03700000	0.01824340	0.00580000	0.00130000	0.03814133	0.03220000	0.30830000	0.00040000	0.00490000	0.01863458	0.05160000	0.01450000	0.01570000	0.00501232	0.11787785	0.00870000	0.01222910	0.00040000	0.00360565	0.00020743	0.03029768	0.02462579	0.00301719	0.00980628	0.00199807	0.04120718	0.00000000
C>G	TCA	T[C>G]A	0.00187485	0.03724185	0.01604141	0.00320000	0.00268106	0.00000000	0.00020000	0.00411788	0.00330000	0.00000000	0.00010000	0.00240000	0.28023495	0.00000000	0.00090000	0.00500000	0.00039268	0.00180297	0.00050000	0.00002430	0.00020000	0.00022549	0.00023061	0.01022086	0.00979872	0.00420190	0.00287043	0.00052137	0.00082044	0.00000000
C>G	TCC	T[C>G]C	0.00206742	0.00001941	0.02014992	0.01050000	0.00792405	0.00020000	0.00100000	0.00379965	0.00250000	0.00000000	0.00110000	0.00270000	0.06388529	0.00000000	0.00260000	0.00640000	0.00065560	0.00786301	0.00110000	0.00015200	0.00030000	0.00062870	0.00016579	0.00757837	0.00326651	0.00280776	0.00310797	0.00066733	0.00044412	0.00000000
C>G	TCG	T[C>G]G	0.00030490	0.00162547	0.00252791	0.00310000	0.00131908	0.00000000	0.00030000	0.00002565	0.00000000	0.00000000	0.00030000	0.00000000	0.00952849	0.00000000	0.00000000	0.00000000	0.00001364	0.00151322	0.00000000	0.00000000	0.00000000	0.00039581	0.00000000	0.00159271	0.00205744	0.00000001	0.00001281	0.00000000	0.00014330	0.00196730
C>G	TCT	T[C>G]T	0.00315157	0.06687990	0.03267364	0.00500000	0.00664460	0.00010000	0.00070000	0.00624755	0.00490000	0.00010000	0.00080000	0.00150000	0.33022548	0.00010000	0.00150000	0.01690000	0.00285238	0.00356710	0.01050000	0.00068306	0.00030000	0.00025738	0.00043896	0.00610073	0.01640092	0.00801938	0.00213059	0.00124578	0.00136987	0.00000000
C>T	TCA	T[C>T]A	0.01449210	0.41994140	0.00888021	0.00350000	0.01099756	0.00740000	0.12020000	0.00718067	0.00500000	0.00370000	0.00000000	0.01380000	0.11384209	0.00920000	0.01120000	0.01720000	0.01610078	0.01492339	0.02180000	0.01071032	0.00640000	0.00201672	0.01455861	0.02657189	0.01107752	0.01130329	0.01875778	0.00762226	0.01207658	0.08498920
C>T	TCC	T[C>T]C	0.01768078	0.08197250	0.01352957	0.00700000	0.02064496	0.00670000	0.28870000	0.00406103	0.00840000	0.02110000	0.00000000	0.00950000	0.01502484	0.02830000	0.01560000	0.01310000	0.01677998	0.00996274	0.03300000	0.00817551	0.00860000	0.00199083	0.04351045	0.01205569	0.00644879	0.01080753	0.00798918	0.00511662	0.00000000	0.09030100
C>T	TCG	T[C>T]G	0.07600222	0.04772019	0.00170541	0.00110000	0.00753449	0.03910000	0.09920000	0.00553512	0.00470000	0.21410000	0.00000000	0.00100000	0.00610210	0.00940000	0.01040000	0.00360000	0.01627210	0.01154972	0.00900000	0.02316390	0.01260000	0.00149847	0.00275264	0.00536336	0.01408342	0.01036433	0.00460913	0.00191803	0.01583020	0.01514850
C>T	TCT	T[C>T]T	0.01376170	0.22867492	0.01030442	0.00770000	0.01178746	0.00470000	0.08440000	0.01220907	0.00960000	0.03920000	0.00000000	0.00900000	0.02814066	0.02290000	0.00760000	0.01930000	0.01982742	0.00539801	0.02670000	0.00954009	0.00640000	0.00118223	0.02432879	0.00553250	0.01241859	0.00724915	0.01188093	0.00619316	0.01346214	0.04554400
T>A	TTA	T[T>A]A	0.00560016	0.00008075	0.00713268	0.00450000	0.00920564	0.00020000	0.00100000	0.01514000	0.02150000	0.00000000	0.00030000	0.00570000	0.00040326	0.00000000	0.00080000	0.00850000	0.00069881	0.00466328	0.00390000	0.00092455	0.00270000	0.04081050	0.00000000	0.00000000	0.02183033	0.00062815	0.05281389	0.00020324	0.00119121	0.00767260
T>A	TTC	T[T>A]C	0.00199908	0.00000480	0.00910280	0.00460000	0.00683534	0.00080000	0.00150000	0.01209355	0.00270000	0.00080000	0.00000000	0.01320000	0.00077181	0.00160000	0.00190000	0.00870000	0.00257936	0.00257816	0.00480000	0.00070821	0.00450000	0.02557040	0.00000000	0.00799413	0.00340569	0.00507375	0.00004709	0.01018096	0.00168266	0.00649220
T>A	TTG	T[T>A]G	0.00109007	0.00006661	0.00656586	0.00820000	0.00714421	0.00000000	0.00100000	0.00836255	0.01400000	0.00000000	0.00000000	0.00370000	0.00024519	0.00000000	0.00060000	0.00630000	0.00002113	0.00201674	0.00520000	0.00009700	0.00000000	0.06984522	0.00023153	0.01120214	0.01019152	0.00002014	0.00000000	0.00325043	0.00243876	0.00363960
T>A	TTT	T[T>A]T	0.00398102	0.00027632	0.01471214	0.00450000	0.01024085	0.00070000	0.00500000	0.02765330	0.01390000	0.00280000	0.00080000	0.00940000	0.00016035	0.00120000	0.00030000	0.00800000	0.00388313	0.00281868	0.00850000	0.00231349	0.00080000	0.02357906	0.00000000	0.00027058	0.01452754	0.00123554	0.00192977	0.01649281	0.00000000	0.00000000
T>C	TTA	T[T>C]A	0.00807362	0.00010193	0.00911550	0.00280000	0.01705964	0.00590000	0.00230000	0.00490107	0.01560000	0.00300000	0.00020000	0.05000000	0.00078406	0.00180000	0.00680000	0.02460000	0.00170859	0.00030230	0.00520000	0.00573423	0.03890000	0.00480367	0.00000000	0.00168229	0.01451505	0.02878968	0.00172102	0.00992955	0.01149867	0.00000000
T>C	TTC	T[T>C]C	0.00485738	0.00047034	0.01095379	0.00160000	0.01419571	0.00350000	0.00180000	0.00608101	0.01370000	0.00970000	0.00090000	0.03420000	0.00013297	0.00560000	0.00990000	0.01830000	0.01107415	0.00626079	0.00200000	0.01123425	0.03130000	0.00091216	0.00023061	0.00234453	0.00740608	0.03663949	0.00348921	0.02901056	0.00358422	0.00914810
T>C	TTG	T[T>C]G	0.00832545	0.00019235	0.00611303	0.00360000	0.01259650	0.01060000	0.00190000	0.00171248	0.00980000	0.00650000	0.00070000	0.03200000	0.00003740	0.00340000	0.00390000	0.01650000	0.00593200	0.00154127	0.00570000	0.02376761	0.02490000	0.00178174	0.00023951	0.00048127	0.00489253	0.01914369	0.00115285	0.01568322	0.00169430	0.00600040
T>C	TTT	T[T>C]T	0.00625711	0.00058533	0.01077434	0.00220000	0.01737514	0.00290000	0.00240000	0.01000344	0.03090000	0.00990000	0.00050000	0.03710000	0.00017970	0.00260000	0.00470000	0.01740000	0.00720822	0.00135780	0.00380000	0.00539519	0.02740000	0.00000000	0.00000000	0.00035815	0.01701478	0.02307169	0.00152796	0.01729156	0.00379971	0.00000000
T>G	TTA	T[T>G]A	0.00139755	0.00007174	0.00542718	0.00000000	0.00520287	0.00090000	0.00000000	0.00174322	0.05020000	0.00500000	0.00000000	0.00190000	0.00054658	0.00000000	0.00000000	0.00680000	0.00013341	0.00003632	0.00320000	0.00000027	0.00000000	0.00165170	0.00000000	0.00000000	0.00208148	0.00000853	0.00118902	0.00938966	0.00000000	0.00865630
T>G	TTC	T[T>G]C	0.00129174	0.00001428	0.00616025	0.00030000	0.00513161	0.00190000	0.00100000	0.00254984	0.00810000	0.00920000	0.00000000	0.00270000	0.00023535	0.00150000	0.00040000	0.00690000	0.00961335	0.00323384	0.00180000	0.00037723	0.00180000	0.00000000	0.00000000	0.00000000	0.00057898	0.00271851	0.00028030	0.03011708	0.00000000	0.00432820
T>G	TTG	T[T>G]G	0.00203108	0.00020662	0.01107653	0.00300000	0.00605525	0.00110000	0.00100000	0.00603040	0.00880000	0.00220000	0.00030000	0.00110000	0.00000048	0.00020000	0.00090000	0.00490000	0.00452246	0.00075460	0.00110000	0.00051542	0.00030000	0.00257275	0.00024750	0.00136050	0.00942920	0.00136916	0.00235306	0.01269875	0.00035370	0.00826280
T>G	TTT	T[T>G]T	0.00403013	0.00002360	0.01300098	0.00110000	0.01336994	0.00720000	0.00140000	0.00722400	0.05450000	0.06330000	0.00030000	0.00320000	0.00067059	0.00250000	0.00330000	0.01630000	0.05804041	0.00212644	0.00130000	0.00061566	0.00030000	0.00000000	0.00000000	0.00006952	0.00786967	0.00256808	0.00013956	0.23365978	0.00610483	0.00000000
G>T	AGA	A[G>T]A	0.01109833	0.00068271	0.02217231	0.00000000	0.01494155	0.00170000	0.00000000	0.03671800	0.01200000	0.00070000	0.00020000	0.00770000	0.00033476	0.00010000	0.00130000	0.01610000	0.00183202	0.05053642	0.01070000	0.00117996	0.00010000	0.00150407	0.00045336	0.00000000	0.00989677	0.00203977	0.00520563	0.00139744	0.00000000	0.00000000
G>T	AGC	A[G>T]C	0.00914934	0.00061911	0.01787168	0.00000000	0.00896092	0.00280000	0.00000000	0.03324572	0.00670000	0.00100000	0.00100000	0.00470000	0.00064874	0.00420000	0.00400000	0.00970000	0.00034224	0.01093982	0.00740000	0.00221151	0.00070000	0.00245101	0.00036680	0.00000000	0.00699893	0.00148716	0.00473823	0.00091719	0.00000000	0.00000000
G>T	AGG	A[G>T]G	0.00149007	0.00009928	0.00213834	0.00000000	0.00220785	0.00050000	0.00000000	0.00252531	0.00050000	0.00030000	0.00000000	0.00170000	0.00003814	0.00050000	0.00000000	0.00220000	0.00000158	0.00228807	0.00050000	0.00000016	0.00000000	0.00000000	0.00000000	0.00000000	0.00144844	0.00028395	0.00078270	0.00000000	0.00000000	0.00196730
G>T	AGT	A[G>T]T	0.00623389	0.00032389	0.01626515	0.00000000	0.00920691	0.00190000	0.00000000	0.03359855	0.00680000	0.00920000	0.00020000	0.00460000	0.00084666	0.02960000	0.00570000	0.00880000	0.00317966	0.01942409	0.00740000	0.00300801	0.00060000	0.00092245	0.00000000	0.00000000	0.00496657	0.00059787	0.00271824	0.00051341	0.00000000	0.00000000
G>C	AGA	A[G>C]A	0.00180107	0.00026348	0.02400262	0.00970000	0.01167102	0.00130000	0.00000000	0.00835684	0.00480000	0.00050000	0.00070000	0.00310000	0.00377517	0.00010000	0.00110000	0.00480000	0.00166170	0.00151689	0.00580000	0.00069704	0.00050000	0.00052764	0.00000000	0.01199304	0.00803257	0.00127288	0.00132416	0.00025519	0.00930197	0.00000000
G>C	AGC	A[G>C]C	0.00258091	0.00026987	0.01216030	0.00540000	0.00729209	0.00120000	0.00000000	0.00430638	0.00230000	0.00030000	0.00030000	0.00150000	0.00092082	0.00000000	0.00010000	0.00240000	0.00162690	0.00249878	0.00190000	0.00205931	0.00080000	0.00000000	0.00000000	0.00842512	0.00163597	0.00152819	0.00177108	0.00026890	0.00347905	0.00000000
G>C	AGG	A[G>C]G	0.00059255	0.00021923	0.00527542	0.00310000	0.00230384	0.00000000	0.00000000	0.00058442	0.00000000	0.00000000	0.00000000	0.00000000	0.00001989	0.00000000	0.00060000	0.00000000	0.00002580	0.00261451	0.00000000	0.00001273	0.00000000	0.00000000	0.00000000	0.00000000	0.00000000	0.00030725	0.00000000	0.00000000	0.00015443	0.00482000
G>C	AGT	A[G>C]T	0.00296399	0.00061097	0.02327766	0.00540000	0.01169625	0.00180000	0.00000000	0.00863491	0.00380000	0.00020000	0.00090000	0.00250000	0.00386063	0.00010000	0.00100000	0.00730000	0.00132851	0.00398301	0.00720000	0.00084859	0.00180000	0.00029945	0.00000000	0.00388138	0.00342845	0.00249825	0.00132272	0.00030770	0.00397679	0.00000000
G>A	AGA	A[G>A]A	0.02951453	0.00744156	0.01787217	0.01200000	0.02183919	0.03120000	0.00000000	0.01806669	0.00930000	0.00000000	0.02250000	0.01210000	0.00148018	0.02930000	0.01170000	0.01350000	0.00935049	0.00382562	0.02210000	0.03285805	0.00510000	0.00311339	0.00000000	0.00631552	0.02098762	0.00590723	0.01372329	0.00543379	0.00519722	0.06511900
G>A	AGC	A[G>A]C	0.01432275	0.00272631	0.00889603	0.00750000	0.01275611	0.01630000	0.00000000	0.00565002	0.00560000	0.00320000	0.10990000	0.00540000	0.00004051	0.03210000	0.01690000	0.00760000	0.00422429	0.00246521	0.02030000	0.02219605	0.00620000	0.00152486	0.00000000	0.00384433	0.01314128	0.01062646	0.00542431	0.00181542	0.00897647	0.05439700
G>A	AGG	A[G>A]G	0.17164693	0.00332208	0.00357271	0.00280000	0.01676018	0.09080000	0.00000000	0.01926511	0.01250000	0.01260000	0.00720000	0.00190000	0.00031659	0.04960000	0.03090000	0.00350000	0.00922921	0.00846396	0.03680000	0.03457201	0.02560000	0.00362564	0.00000000	0.00311066	0.01965989	0.01993032	0.00670643	0.00543204	0.03163900	0.02046040
G>A	AGT	A[G>A]T	0.01262376	0.00332653	0.01479761	0.00590000	0.01647795	0.01490000	0.00000000	0.02080597	0.00760000	0.00470000	0.06390000	0.00670000	0.00000000	0.02770000	0.00660000	0.01010000	0.00573596	0.00560574	0.02660000	0.01881956	0.00300000	0.00000000	0.00000000	0.00342042	0.00572852	0.01133453	0.00447561	0.00162921	0.00476967	0.02193590
A>T	AAA	A[A>T]A	0.00402152	0.00000013	0.00842856	0.00480000	0.00890290	0.00060000	0.00000000	0.01336508	0.01210000	0.00000000	0.00020000	0.00580000	0.00124362	0.00000000	0.00210000	0.00810000	0.00061300	0.00303721	0.00110000	0.00057440	0.00830000	0.00000000	0.00000000	0.00116675	0.02043053	0.00445934	0.00000000	0.00096403	0.00000000	0.00757430
A>T	AAC	A[A>T]C	0.00237114	0.00011307	0.00737310	0.00390000	0.00739920	0.00330000	0.00000000	0.01243120	0.00420000	0.00020000	0.00010000	0.00650000	0.00106000	0.00080000	0.00900000	0.00730000	0.00187859	0.00081117	0.00530000	0.00197146	0.02920000	0.00000000	0.00000000	0.00001517	0.00889256	0.01282224	0.00000000	0.00336567	0.00304960	0.00373800
A>T	AAG	A[A>T]G	0.00281091	0.00053293	0.00735730	0.01000000	0.01150805	0.00000000	0.00000000	0.01403666	0.00680000	0.00000000	0.00070000	0.00460000	0.00010255	0.00000000	0.00090000	0.00800000	0.00108735	0.00450321	0.00450000	0.00019059	0.00270000	0.00000000	0.00023742	0.00633246	0.00624195	0.00117234	0.00000000	0.00178575	0.00390998	0.00659060
A>T	AAT	A[A>T]T	0.00836091	0.00014911	0.00875394	0.00300000	0.01119362	0.00530000	0.00000000	0.02410992	0.01850000	0.00120000	0.00030000	0.00600000	0.00097181	0.00090000	0.00790000	0.00840000	0.00204549	0.00273652	0.00330000	0.00742110	0.00430000	0.00000000	0.00000000	0.00000497	0.01485088	0.00399314	0.00000000	0.00565309	0.00510553	0.00934470
A>G	AAA	A[A>G]A	0.01391577	0.00130351	0.01303571	0.00840000	0.03536674	0.00750000	0.00000000	0.01620651	0.02520000	0.00310000	0.00060000	0.00000000	0.00054945	0.00260000	0.01150000	0.00000000	0.00269731	0.00293305	0.01450000	0.01639506	0.02650000	0.01683993	0.00106845	0.00472601	0.02066328	0.05502865	0.00504730	0.00409275	0.01011918	0.00000000
A>G	AAC	A[A>G]C	0.00627496	0.00042558	0.00918629	0.00200000	0.01377110	0.00560000	0.00000000	0.00778780	0.01050000	0.00520000	0.00150000	0.00000000	0.00014551	0.00460000	0.00730000	0.00000000	0.00807815	0.00151328	0.00480000	0.01925179	0.01650000	0.00110826	0.00022157	0.00062795	0.00950248	0.02759460	0.00184569	0.00788073	0.00634968	0.00875470
A>G	AAG	A[A>G]G	0.01013764	0.00057547	0.01171692	0.00810000	0.02844905	0.02170000	0.00000000	0.00985258	0.01760000	0.00260000	0.00080000	0.00000000	0.00027918	0.00350000	0.00730000	0.00000000	0.00443287	0.00332967	0.01350000	0.05478492	0.02240000	0.00491362	0.00049880	0.00272376	0.01991149	0.05179104	0.00568881	0.00552083	0.01465961	0.00904980
A>G	AAT	A[A>G]T	0.00925632	0.00148816	0.01697887	0.00360000	0.02730297	0.00230000	0.00000000	0.02182946	0.02470000	0.00400000	0.00030000	0.00000000	0.00026746	0.00250000	0.00630000	0.00000000	0.00314037	0.00549132	0.01600000	0.00734127	0.01890000	0.00263052	0.00031324	0.00712237	0.01448839	0.03907224	0.00259275	0.00323248	0.00789241	0.00000000
A>C	AAA	A[A>C]A	0.00158764	0.00003372	0.00235137	0.00000000	0.00346215	0.00000000	0.00000000	0.00421972	0.03350000	0.00000000	0.00000000	0.00120000	0.00038620	0.00000000	0.00000000	0.00520000	0.00005314	0.00038614	0.00140000	0.00000177	0.00000000	0.00165200	0.00000000	0.00000000	0.00528168	0.00008065	0.00113634	0.00636468	0.00000000	0.00531180
A>C	AAC	A[A>C]C	0.00178409	0.00002484	0.00146423	0.00020000	0.00224659	0.00170000	0.00000000	0.00079367	0.00510000	0.00400000	0.00000000	0.00100000	0.00011238	0.00200000	0.00060000	0.00420000	0.00646866	0.00125498	0.00000000	0.00038139	0.00310000	0.00000000	0.00000000	0.00146395	0.00000000	0.00016317	0.00095898	0.01661091	0.00000000	0.00245920
A>C	AAG	A[A>C]G	0.00138583	0.00027345	0.00905378	0.00150000	0.00549022	0.00070000	0.00000000	0.00686580	0.00520000	0.00150000	0.00010000	0.00180000	0.00003600	0.00070000	0.00120000	0.00610000	0.00348155	0.00236922	0.00100000	0.00065876	0.00160000	0.00108687	0.00000000	0.00084761	0.00713642	0.00125508	0.00006766	0.00659284	0.00292517	0.00629550
A>C	AAT	A[A>C]T	0.00315854	0.00021769	0.00703098	0.00020000	0.00382123	0.00290000	0.00000000	0.00293992	0.01930000	0.01370000	0.00000000	0.00300000	0.00019249	0.00560000	0.00290000	0.00760000	0.03092638	0.00033860	0.00170000	0.00053213	0.00180000	0.00000000	0.00000000	0.00107546	0.00000000	0.00185038	0.00025603	0.08639290	0.00000000	0.00954160
G>T	CGA	C[G>T]A	0.00659587	0.00067744	0.01878173	0.00000000	0.00967490	0.01010000	0.00000000	0.03172376	0.00980000	0.00310000	0.00070000	0.01350000	0.00171009	0.00560000	0.01060000	0.01590000	0.00103243	0.08876811	0.01120000	0.01737711	0.00200000	0.00454969	0.00016474	0.00000000	0.01483295	0.00370585	0.00506507	0.00116852	0.00000000	0.00000000
G>T	CGC	C[G>T]C	0.00734237	0.00021368	0.01576046	0.00000000	0.00495230	0.02410000	0.00000000	0.02550541	0.00570000	0.00090000	0.00170000	0.01120000	0.00115926	0.01020000	0.00840000	0.01000000	0.00042188	0.02064139	0.01590000	0.03650246	0.00140000	0.00376447	0.00073687	0.00000000	0.00782218	0.00398072	0.00223415	0.00033429	0.00000000	0.00000000
G>T	CGG	C[G>T]G	0.00089284	0.00000677	0.00196339	0.00000000	0.00280063	0.00910000	0.00000000	0.00115962	0.00000000	0.00070000	0.00100000	0.00280000	0.00024417	0.00090000	0.00150000	0.00220000	0.00029746	0.01717840	0.00180000	0.01248259	0.00270000	0.00090016	0.00016395	0.00000000	0.00127698	0.00081174	0.00026631	0.00005365	0.00000000	0.00226240
G>T	CGT	C[G>T]T	0.00718658	0.00041633	0.01472286	0.00000000	0.01101347	0.05710000	0.00000000	0.02879117	0.00910000	0.01600000	0.00140000	0.00710000	0.00125677	0.12570000	0.02280000	0.00840000	0.00003148	0.03767696	0.00960000	0.10340123	0.00560000	0.00443985	0.00072273	0.00000000	0.01256365	0.01903843	0.00310057	0.00018667	0.00000000	0.00000000
G>C	CGA	C[G>C]A	0.00128498	0.00002777	0.01683257	0.01050000	0.00753752	0.00000000	0.00000000	0.00661908	0.00180000	0.00000000	0.00000000	0.00190000	0.00533365	0.00000000	0.00090000	0.00400000	0.00192498	0.00045846	0.00020000	0.00001332	0.00010000	0.00058202	0.00019905	0.01347682	0.00720079	0.00127911	0.00473065	0.00010337	0.00261886	0.00000000
G>C	CGC	C[G>C]C	0.00070213	0.00027964	0.01353144	0.00970000	0.00763323	0.00000000	0.00000000	0.00607770	0.00200000	0.00000000	0.00020000	0.00190000	0.00091230	0.00000000	0.00030000	0.00500000	0.00070937	0.00365423	0.00280000	0.00054814	0.00000000	0.00082530	0.00028378	0.01610569	0.00459847	0.00121498	0.00126164	0.00014431	0.00111151	0.00000000
G>C	CGG	C[G>C]G	0.00050629	0.00001916	0.00417646	0.00630000	0.00261376	0.00000000	0.00000000	0.00065603	0.00000000	0.00000000	0.00080000	0.00000000	0.00028547	0.00000000	0.00040000	0.00280000	0.00000352	0.00540577	0.00020000	0.00000000	0.00000000	0.00038211	0.00000000	0.00079747	0.00082371	0.00020783	0.00036086	0.00000000	0.00152005	0.00324610
G>C	CGT	C[G>C]T	0.00138154	0.00031278	0.02404639	0.00940000	0.00941710	0.00020000	0.00000000	0.00780503	0.00390000	0.00000000	0.00020000	0.00190000	0.00638310	0.00000000	0.00170000	0.00800000	0.00095378	0.00551960	0.00080000	0.00012073	0.00030000	0.00176065	0.00019578	0.01038867	0.00019636	0.00229703	0.00026803	0.00029100	0.00013975	0.00000000
G>A	CGA	C[G>A]A	0.02089645	0.01501951	0.01439506	0.02100000	0.02276921	0.00850000	0.00000000	0.00486581	0.00980000	0.00120000	0.03100000	0.01870000	0.00364728	0.00600000	0.00510000	0.02100000	0.02126521	0.00976751	0.04380000	0.01114519	0.00340000	0.00773135	0.00000000	0.00603545	0.01433399	0.00659444	0.01743848	0.00439153	0.00912647	0.06944720
G>A	CGC	C[G>A]C	0.01850170	0.00351692	0.00854478	0.01440000	0.01750948	0.00990000	0.00000000	0.00398015	0.00690000	0.00240000	0.15180000	0.00940000	0.00100423	0.01670000	0.00880000	0.00980000	0.00384724	0.00565483	0.07530000	0.01815275	0.00910000	0.00711085	0.00000000	0.00000000	0.00593664	0.00651063	0.00714487	0.00264766	0.00706760	0.06384030
G>A	CGG	C[G>A]G	0.09557722	0.00497928	0.00351847	0.00760000	0.01286224	0.09010000	0.00000000	0.00833864	0.00760000	0.01090000	0.01350000	0.00460000	0.00012920	0.02930000	0.01550000	0.00160000	0.01317611	0.01618322	0.02380000	0.04438494	0.03180000	0.00550203	0.00000000	0.00292442	0.01155939	0.01190494	0.00750356	0.00228456	0.01987518	0.01731260
G>A	CGT	C[G>A]T	0.01711331	0.00895655	0.01607555	0.02010000	0.02042951	0.00870000	0.00000000	0.01884363	0.00970000	0.00430000	0.08160000	0.02050000	0.00061177	0.01860000	0.00960000	0.02110000	0.00964803	0.00515332	0.11590000	0.01384714	0.00400000	0.00416978	0.00000000	0.00397120	0.01363260	0.00623856	0.00714803	0.00242398	0.00163406	0.03423180
A>T	CAA	C[A>T]A	0.00118259	0.00015460	0.00757132	0.00750000	0.00504316	0.00010000	0.00000000	0.01202422	0.00550000	0.00000000	0.00040000	0.00170000	0.00028516	0.00000000	0.00160000	0.00540000	0.00003008	0.00041235	0.00430000	0.00004504	0.00000000	0.00000000	0.00059453	0.00276663	0.02629632	0.00356142	0.00000000	0.00256658	0.00176545	0.00531180
A>T	CAC	C[A>T]C	0.00190317	0.00046402	0.01272546	0.01110000	0.00620884	0.00260000	0.00000000	0.01788109	0.00490000	0.00010000	0.00110000	0.00860000	0.00022229	0.00340000	0.00430000	0.01280000	0.01022375	0.00249141	0.00530000	0.00438906	0.00370000	0.00000000	0.00000000	0.00269446	0.01579988	0.00390161	0.00000000	0.01961090	0.00038336	0.00678730
A>T	CAG	C[A>T]G	0.00148796	0.00023041	0.01150856	0.03420000	0.01050757	0.00080000	0.00000000	0.01635677	0.00510000	0.00030000	0.00060000	0.00310000	0.00028695	0.00020000	0.00270000	0.01300000	0.00446704	0.00552305	0.00210000	0.00112784	0.00250000	0.00000000	0.00017312	0.00691116	0.06286061	0.00239030	0.00000000	0.00883360	0.00355685	0.00826280
A>T	CAT	C[A>T]T	0.00217934	0.00057489	0.01645618	0.01150000	0.00978464	0.00110000	0.00000000	0.02624780	0.00690000	0.00090000	0.00040000	0.00540000	0.00000080	0.00200000	0.00070000	0.00960000	0.03124488	0.00331371	0.00220000	0.00238554	0.00100000	0.00000000	0.00045781	0.00291520	0.03662235	0.00163592	0.00000000	0.01094261	0.00223276	0.00000000
A>G	CAA	C[A>G]A	0.00417667	0.00054662	0.00789501	0.00520000	0.01423863	0.00620000	0.00000000	0.00517384	0.01540000	0.00050000	0.00010000	0.00000000	0.00004275	0.00060000	0.00320000	0.00000000	0.00742700	0.00019217	0.00660000	0.01486770	0.02190000	0.00402735	0.00000000	0.00184888	0.00902801	0.03788938	0.00489908	0.02073800	0.00000000	0.00000000
A>G	CAC	C[A>G]C	0.00525259	0.00039233	0.01443117	0.00260000	0.01248950	0.00400000	0.00000000	0.01093689	0.01180000	0.00190000	0.00040000	0.00000000	0.00004331	0.00530000	0.00500000	0.00000000	0.03965700	0.00305019	0.00700000	0.01835616	0.01000000	0.00135244	0.00000000	0.00445369	0.01077163	0.02174073	0.00572445	0.04328380	0.00277495	0.00000000
A>G	CAG	C[A>G]G	0.00701323	0.00036202	0.00842297	0.01000000	0.01874163	0.02700000	0.00000000	0.00565777	0.01540000	0.00150000	0.00010000	0.00000000	0.00005427	0.00160000	0.01280000	0.00000000	0.02860970	0.00259646	0.00400000	0.07415056	0.02110000	0.00274967	0.00032070	0.00000000	0.01335066	0.04724010	0.00566148	0.03708826	0.00690241	0.00000000
A>G	CAT	C[A>G]T	0.00671381	0.00056090	0.01193243	0.00540000	0.01905408	0.00330000	0.00000000	0.01112039	0.02750000	0.00200000	0.00090000	0.00000000	0.00000076	0.00270000	0.00350000	0.00000000	0.10186966	0.00131003	0.00530000	0.01100112	0.02040000	0.00236335	0.00000000	0.00159739	0.00896103	0.02074062	0.00390059	0.00505272	0.00304142	0.00000000
A>C	CAA	C[A>C]A	0.00030269	0.00011378	0.00197418	0.00000000	0.00204165	0.00010000	0.00000000	0.00242405	0.02160000	0.00220000	0.00000000	0.00130000	0.00001509	0.00000000	0.00000000	0.00020000	0.00009147	0.00006100	0.00000000	0.00002326	0.00000000	0.00112036	0.00000000	0.00000000	0.00000000	0.00009540	0.00000000	0.00958984	0.00111685	0.00462330
A>C	CAC	C[A>C]C	0.00209850	0.00002210	0.00582430	0.00130000	0.00347850	0.00400000	0.00000000	0.00209621	0.00640000	0.00180000	0.00010000	0.00490000	0.00014762	0.00200000	0.00190000	0.00820000	0.01981429	0.00201570	0.00110000	0.00847649	0.00050000	0.00106458	0.00019014	0.00218544	0.00288645	0.00391946	0.00038124	0.03391322	0.00000000	0.00600040
A>C	CAG	C[A>C]G	0.00159955	0.00022825	0.01046465	0.00460000	0.00714746	0.00500000	0.00000000	0.00660405	0.01260000	0.00370000	0.00110000	0.00450000	0.00004599	0.00050000	0.00070000	0.00670000	0.01344984	0.00531197	0.00130000	0.01538378	0.00040000	0.00418857	0.00000000	0.00011391	0.01176949	0.00549736	0.00040326	0.01851648	0.00216969	0.00737750
A>C	CAT	C[A>C]T	0.00275854	0.00006711	0.00872439	0.00120000	0.01148681	0.00860000	0.00000000	0.00486671	0.05090000	0.01820000	0.00090000	0.00630000	0.00046371	0.00630000	0.00450000	0.01860000	0.26145661	0.00234163	0.00190000	0.00218539	0.00320000	0.00162941	0.00021083	0.00253372	0.00855081	0.00678872	0.00143910	0.11896710	0.00114366	0.00914810
G>T	GGA	G[G>T]A	0.00823260	0.00035201	0.00969654	0.00000000	0.01189217	0.00240000	0.00000000	0.02368233	0.01180000	0.00140000	0.00040000	0.00620000	0.00013211	0.00180000	0.00240000	0.00960000	0.00653540	0.12872416	0.00320000	0.00111612	0.00010000	0.00129837	0.00034991	0.00000000	0.01346530	0.00137531	0.01075587	0.00213663	0.00000000	0.00885300
G>T	GGC	G[G>T]C	0.00575802	0.00013382	0.01084334	0.00000000	0.00924786	0.00580000	0.00000000	0.01582190	0.00920000	0.00220000	0.00100000	0.00560000	0.00075424	0.01140000	0.00990000	0.00940000	0.00129380	0.01609288	0.00310000	0.00327143	0.00380000	0.00180962	0.00056834	0.00000000	0.00646830	0.00196164	0.01244234	0.00042921	0.00000000	0.00934490
G>T	GGG	G[G>T]G	0.00061634	0.00017844	0.00092914	0.00000000	0.00280919	0.00210000	0.00000000	0.00085091	0.00000000	0.00020000	0.00000000	0.00150000	0.00009682	0.00110000	0.00130000	0.00360000	0.00128366	0.00927142	0.00000000	0.00375161	0.00030000	0.00033384	0.00014942	0.00000000	0.00065810	0.00001323	0.00162963	0.00000000	0.00000000	0.00088530
G>T	GGT	G[G>T]T	0.00445908	0.00012283	0.01221538	0.00000000	0.01030127	0.00870000	0.00000000	0.02106124	0.00850000	0.00880000	0.00060000	0.00270000	0.00055110	0.07360000	0.03090000	0.00630000	0.00310377	0.07201707	0.00720000	0.01293719	0.00230000	0.00051915	0.00000000	0.00000000	0.01047308	0.00193500	0.00741236	0.00131851	0.00000000	0.00816450
G>C	GGA	G[G>C]A	0.00060212	0.00004484	0.01191684	0.00700000	0.00555942	0.00000000	0.00000000	0.00372457	0.00110000	0.00000000	0.00000000	0.00120000	0.00134942	0.00020000	0.00220000	0.00310000	0.00129632	0.00092388	0.00200000	0.00133977	0.00040000	0.00000000	0.00000000	0.00494506	0.00416966	0.00132061	0.00141817	0.00008159	0.00026576	0.00737750
G>C	GGC	G[G>C]C	0.00239335	0.00001452	0.00982365	0.00910000	0.00538880	0.00300000	0.00000000	0.00304660	0.00290000	0.00020000	0.00020000	0.00110000	0.00078881	0.00010000	0.00050000	0.00320000	0.00026076	0.00064865	0.00000000	0.00181115	0.00420000	0.00000000	0.00013750	0.00936988	0.00239280	0.00184550	0.00134672	0.00010522	0.00094501	0.00659060
G>C	GGG	G[G>C]G	0.00000025	0.00004067	0.00167105	0.00620000	0.00110059	0.00000000	0.00000000	0.00032121	0.00000000	0.00000000	0.00000000	0.00000000	0.00008179	0.00000000	0.00060000	0.00000000	0.00000438	0.00054284	0.00000000	0.00000064	0.00000000	0.00021470	0.00000000	0.00562573	0.00041819	0.00020506	0.00000000	0.00000000	0.00000000	0.00157390
G>C	GGT	G[G>C]T	0.00089008	0.00026843	0.01791433	0.00600000	0.00604125	0.00170000	0.00000000	0.00577566	0.00440000	0.00040000	0.00000000	0.00090000	0.00268012	0.00030000	0.00180000	0.00290000	0.00182039	0.00137672	0.00000000	0.00123826	0.00040000	0.00053844	0.00000000	0.00305577	0.00199401	0.00122553	0.00456069	0.00015968	0.00479674	0.00000000
G>A	GGA	G[G>A]A	0.02494381	0.00639081	0.01612727	0.00870000	0.02003826	0.06530000	0.00000000	0.00226126	0.00620000	0.00000000	0.02610000	0.01240000	0.00293414	0.05570000	0.04760000	0.01250000	0.00206875	0.00270307	0.03740000	0.05679395	0.01630000	0.00191537	0.00000000	0.02367905	0.01003811	0.00960652	0.01421531	0.00338424	0.01163879	0.04859340
G>A	GGC	G[G>A]C	0.02716149	0.00199582	0.00820863	0.00800000	0.01802231	0.07730000	0.00000000	0.00161665	0.00690000	0.01340000	0.09750000	0.00920000	0.00251517	0.06180000	0.13450000	0.00920000	0.00032548	0.00419931	0.06140000	0.05442986	0.03920000	0.00322913	0.00000000	0.01591920	0.00695388	0.01950743	0.02014365	0.00168741	0.00378175	0.04947870
G>A	GGG	G[G>A]G	0.10357076	0.00030302	0.00121292	0.00230000	0.01319382	0.13390000	0.00000000	0.01160671	0.00880000	0.02700000	0.00900000	0.00230000	0.00320526	0.09780000	0.18290000	0.00090000	0.00751110	0.01189736	0.02780000	0.00459269	0.00190000	0.00330060	0.00000000	0.01264808	0.01046836	0.02250272	0.00936847	0.00218931	0.01968439	0.01573870
G>A	GGT	G[G>A]T	0.01768985	0.00326582	0.01061165	0.00820000	0.01950292	0.05240000	0.00000000	0.00628493	0.01010000	0.01520000	0.05220000	0.01150000	0.00168773	0.05550000	0.08000000	0.01160000	0.00092570	0.00191338	0.09170000	0.04958086	0.01660000	0.00111406	0.00000000	0.01812978	0.00982382	0.01730747	0.00758963	0.00104399	0.00576134	0.01888650
A>T	GAA	G[A>T]A	0.00068929	0.00011499	0.00443478	0.00690000	0.00674039	0.00000000	0.00000000	0.00813918	0.00300000	0.00000000	0.00030000	0.00150000	0.00013796	0.00000000	0.00000000	0.00300000	0.00000855	0.00187543	0.00260000	0.00016313	0.00000000	0.00000000	0.00000000	0.00222513	0.03621780	0.00224289	0.00000000	0.00055146	0.00293010	0.00373800
A>T	GAC	G[A>T]C	0.00055241	0.00029386	0.00561543	0.00520000	0.00402160	0.00280000	0.00000000	0.00791008	0.00290000	0.00010000	0.00030000	0.00390000	0.00025287	0.00250000	0.00380000	0.00400000	0.00257347	0.00151031	0.00000000	0.00379918	0.01420000	0.00000000	0.00018320	0.00485315	0.00584711	0.00520729	0.00000000	0.00316399	0.00000000	0.00334450
A>T	GAG	G[A>T]G	0.00120023	0.00008872	0.00807014	0.01330000	0.00681435	0.00060000	0.00000000	0.00905726	0.00280000	0.00000000	0.00040000	0.00190000	0.00015352	0.00000000	0.00260000	0.00510000	0.00353882	0.00150537	0.00160000	0.00082833	0.00310000	0.00000000	0.00000000	0.00019576	0.03824118	0.00135812	0.00000000	0.00215285	0.00053363	0.00501670
A>T	GAT	G[A>T]T	0.00210714	0.00021576	0.00867912	0.00450000	0.00510103	0.00210000	0.00000000	0.01781224	0.00360000	0.00040000	0.00010000	0.00310000	0.00012275	0.00090000	0.00430000	0.00330000	0.00387901	0.00361103	0.00520000	0.00190075	0.00410000	0.00000000	0.00000000	0.00000000	0.02016795	0.00251311	0.00000000	0.00200773	0.00000000	0.00639390
A>G	GAA	G[A>G]A	0.01124784	0.00000467	0.00685006	0.00610000	0.01629498	0.01220000	0.00000000	0.00572078	0.00910000	0.00640000	0.00000000	0.05730000	0.00105408	0.00780000	0.01950000	0.00000000	0.00001140	0.00052913	0.00390000	0.00246932	0.14260000	0.00421745	0.00025117	0.00126975	0.01748982	0.09805282	0.00477738	0.00365505	0.00709080	0.00000000
A>G	GAC	G[A>G]C	0.00699972	0.00018607	0.00626075	0.00160000	0.00957456	0.00590000	0.00000000	0.00518105	0.00970000	0.01010000	0.00000000	0.02740000	0.00052990	0.01270000	0.04990000	0.00000000	0.00965771	0.00227913	0.00300000	0.00156563	0.06650000	0.00000000	0.00053822	0.00671034	0.00404561	0.04022636	0.00196495	0.00707118	0.00711133	0.00659060
A>G	GAG	G[A>G]G	0.00497759	0.00000050	0.00609876	0.00420000	0.01410393	0.01150000	0.00000000	0.00504071	0.00940000	0.00540000	0.00000000	0.04100000	0.00063010	0.00820000	0.01540000	0.00000000	0.00465413	0.00587106	0.00600000	0.02734176	0.08840000	0.00147488	0.00000000	0.00027768	0.01340225	0.04462070	0.00122917	0.00823224	0.00564306	0.00786940
A>G	GAT	G[A>G]T	0.01066741	0.00057860	0.00750934	0.00240000	0.01566687	0.00420000	0.00000000	0.00848822	0.01260000	0.01240000	0.00000000	0.04050000	0.00067619	0.00860000	0.00940000	0.00000000	0.00814923	0.00477157	0.00990000	0.00149826	0.10030000	0.00156104	0.00099577	0.00423848	0.01415969	0.05552807	0.00374723	0.00040788	0.01123767	0.00845960
A>C	GAA	G[A>C]A	0.00009905	0.00009555	0.00414449	0.00000000	0.00162766	0.00000000	0.00000000	0.00097458	0.00720000	0.00000000	0.00000000	0.00000000	0.00001849	0.00000000	0.00000000	0.00000000	0.00003919	0.00134153	0.00000000	0.00000358	0.00000000	0.00000000	0.00000000	0.00000000	0.00554623	0.00003739	0.00000000	0.00000000	0.00000000	0.00324610
A>C	GAC	G[A>C]C	0.00020237	0.00004700	0.00450199	0.00000000	0.00032773	0.00160000	0.00000000	0.00052482	0.00060000	0.00200000	0.00000000	0.00040000	0.00009337	0.00190000	0.00220000	0.00320000	0.00907846	0.00000092	0.00000000	0.00283058	0.00060000	0.00000000	0.00000000	0.00107363	0.00000000	0.00246070	0.00005079	0.00000000	0.00000000	0.00186900
A>C	GAG	G[A>C]G	0.00118835	0.00010993	0.01639145	0.00180000	0.00594888	0.00100000	0.00000000	0.00608775	0.00500000	0.00090000	0.00100000	0.00110000	0.00001058	0.00120000	0.00370000	0.00080000	0.00478278	0.00969500	0.00430000	0.00273322	0.00040000	0.00187759	0.00018713	0.00292470	0.00868524	0.00081720	0.00474292	0.00421781	0.00364059	0.00334450
A>C	GAT	G[A>C]T	0.00080072	0.00008648	0.00706724	0.00020000	0.00330747	0.00350000	0.00000000	0.00542743	0.01850000	0.00300000	0.00000000	0.00320000	0.00005374	0.00380000	0.01900000	0.00440000	0.06349776	0.00289055	0.00250000	0.00355856	0.00080000	0.00000000	0.00000000	0.00082510	0.00276857	0.00783356	0.00229848	0.03164900	0.00618102	0.00560690
G>T	TGA	T[G>T]A	0.01225006	0.01512743	0.01165322	0.00000000	0.01477402	0.00170000	0.00000000	0.02703238	0.02220000	0.03740000	0.00090000	0.00660000	0.04816605	0.00050000	0.00570000	0.01220000	0.00182456	0.06708064	0.00510000	0.00068830	0.00010000	0.00405163	0.00207129	0.00000000	0.00693815	0.00268006	0.00707928	0.00077590	0.00000000	0.00000000
G>T	TGC	T[G>T]C	0.01116223	0.00653249	0.01660678	0.00000000	0.01204346	0.00290000	0.00000000	0.01808977	0.00430000	0.01030000	0.00250000	0.00990000	0.01732956	0.01660000	0.00620000	0.01450000	0.00128652	0.04186901	0.00630000	0.00405823	0.00050000	0.00273977	0.00069641	0.00000000	0.01024661	0.00203164	0.00626880	0.00082929	0.00000000	0.00000000
G>T	TGG	T[G>T]G	0.00227550	0.00165646	0.00135724	0.00000000	0.00390236	0.00110000	0.00000000	0.00169488	0.00000000	0.00310000	0.00010000	0.00190000	0.00229316	0.00000000	0.00250000	0.00400000	0.00217294	0.01516238	0.00180000	0.00100110	0.00000000	0.00051315	0.00009939	0.00000000	0.00000000	0.00026507	0.00144640	0.00000000	0.00000000	0.00167220
G>T	TGT	T[G>T]T	0.01525910	0.01239461	0.01632808	0.00000000	0.01824340	0.00580000	0.00000000	0.03814133	0.03220000	0.00000000	0.00040000	0.00490000	0.01863458	0.05160000	0.01450000	0.01570000	0.00501232	0.11787785	0.00870000	0.01222910	0.00040000	0.00360565	0.00020743	0.00000000	0.02462579	0.00301719	0.00980628	0.00199807	0.00000000	0.00000000
G>C	TGA	T[G>C]A	0.00187485	0.03724185	0.01604141	0.00320000	0.00268106	0.00000000	0.00000000	0.00411788	0.00330000	0.00000000	0.00010000	0.00240000	0.28023495	0.00000000	0.00090000	0.00500000	0.00039268	0.00180297	0.00050000	0.00002430	0.00020000	0.00022549	0.00023061	0.01022086	0.00979872	0.00420190	0.00287043	0.00052137	0.00082044	0.00000000
G>C	TGC	T[G>C]C	0.00206742	0.00001941	0.02014992	0.01050000	0.00792405	0.00020000	0.00000000	0.00379965	0.00250000	0.00000000	0.00110000	0.00270000	0.06388529	0.00000000	0.00260000	0.00640000	0.00065560	0.00786301	0.00110000	0.00015200	0.00030000	0.00062870	0.00016579	0.00757837	0.00326651	0.00280776	0.00310797	0.00066733	0.00044412	0.00000000
G>C	TGG	T[G>C]G	0.00030490	0.00162547	0.00252791	0.00310000	0.00131908	0.00000000	0.00000000	0.00002565	0.00000000	0.00000000	0.00030000	0.00000000	0.00952849	0.00000000	0.00000000	0.00000000	0.00001364	0.00151322	0.00000000	0.00000000	0.00000000	0.00039581	0.00000000	0.00159271	0.00205744	0.00000001	0.00001281	0.00000000	0.00014330	0.00196730
G>C	TGT	T[G>C]T	0.00315157	0.06687990	0.03267364	0.00500000	0.00664460	0.00010000	0.00000000	0.00624755	0.00490000	0.00010000	0.00080000	0.00150000	0.33022548	0.00010000	0.00150000	0.01690000	0.00285238	0.00356710	0.01050000	0.00068306	0.00030000	0.00025738	0.00043896	0.00610073	0.01640092	0.00801938	0.00213059	0.00124578	0.00136987	0.00000000
G>A	TGA	T[G>A]A	0.01449210	0.41994140	0.00888021	0.00350000	0.01099756	0.00740000	0.00000000	0.00718067	0.00500000	0.00370000	0.03020000	0.01380000	0.11384209	0.00920000	0.01120000	0.01720000	0.01610078	0.01492339	0.02180000	0.01071032	0.00640000	0.00201672	0.00000000	0.02657189	0.01107752	0.01130329	0.01875778	0.00762226	0.01207658	0.08498920
G>A	TGC	T[G>A]C	0.01768078	0.08197250	0.01352957	0.00700000	0.02064496	0.00670000	0.00000000	0.00406103	0.00840000	0.02110000	0.15890000	0.00950000	0.01502484	0.02830000	0.01560000	0.01310000	0.01677998	0.00996274	0.03300000	0.00817551	0.00860000	0.00199083	0.00000000	0.01205569	0.00644879	0.01080753	0.00798918	0.00511662	0.00000000	0.09030100
G>A	TGG	T[G>A]G	0.07600222	0.04772019	0.00170541	0.00110000	0.00753449	0.03910000	0.00000000	0.00553512	0.00470000	0.21410000	0.00800000	0.00100000	0.00610210	0.00940000	0.01040000	0.00360000	0.01627210	0.01154972	0.00900000	0.02316390	0.01260000	0.00149847	0.00000000	0.00536336	0.01408342	0.01036433	0.00460913	0.00191803	0.01583020	0.01514850
G>A	TGT	T[G>A]T	0.01376170	0.22867492	0.01030442	0.00770000	0.01178746	0.00470000	0.00000000	0.01220907	0.00960000	0.03920000	0.09540000	0.00900000	0.02814066	0.02290000	0.00760000	0.01930000	0.01982742	0.00539801	0.02670000	0.00954009	0.00640000	0.00118223	0.00000000	0.00553250	0.01241859	0.00724915	0.01188093	0.00619316	0.01346214	0.04554400
A>T	TAA	T[A>T]A	0.00560016	0.00008075	0.00713268	0.00450000	0.00920564	0.00020000	0.00000000	0.01514000	0.02150000	0.00000000	0.00030000	0.00570000	0.00040326	0.00000000	0.00080000	0.00850000	0.00069881	0.00466328	0.00390000	0.00092455	0.00270000	0.04081050	0.00000000	0.00000000	0.02183033	0.00062815	0.00000000	0.00020324	0.00119121	0.00767260
A>T	TAC	T[A>T]C	0.00199908	0.00000480	0.00910280	0.00460000	0.00683534	0.00080000	0.00000000	0.01209355	0.00270000	0.00080000	0.00000000	0.01320000	0.00077181	0.00160000	0.00190000	0.00870000	0.00257936	0.00257816	0.00480000	0.00070821	0.00450000	0.02557040	0.00000000	0.00799413	0.00340569	0.00507375	0.00000000	0.01018096	0.00168266	0.00649220
A>T	TAG	T[A>T]G	0.00109007	0.00006661	0.00656586	0.00820000	0.00714421	0.00000000	0.00000000	0.00836255	0.01400000	0.00000000	0.00000000	0.00370000	0.00024519	0.00000000	0.00060000	0.00630000	0.00002113	0.00201674	0.00520000	0.00009700	0.00000000	0.06984522	0.00000000	0.01120214	0.01019152	0.00002014	0.00000000	0.00325043	0.00243876	0.00363960
A>T	TAT	T[A>T]T	0.00398102	0.00027632	0.01471214	0.00450000	0.01024085	0.00070000	0.00000000	0.02765330	0.01390000	0.00280000	0.00080000	0.00940000	0.00016035	0.00120000	0.00030000	0.00800000	0.00388313	0.00281868	0.00850000	0.00231349	0.00080000	0.02357906	0.00000000	0.00027058	0.01452754	0.00123554	0.00000000	0.01649281	0.00000000	0.00000000
A>G	TAA	T[A>G]A	0.00807362	0.00010193	0.00911550	0.00280000	0.01705964	0.00590000	0.00000000	0.00490107	0.01560000	0.00300000	0.00000000	0.05000000	0.00078406	0.00180000	0.00680000	0.00000000	0.00170859	0.00030230	0.00520000	0.00573423	0.03890000	0.00480367	0.00000000	0.00168229	0.01451505	0.02878968	0.00172102	0.00992955	0.01149867	0.00000000
A>G	TAC	T[A>G]C	0.00485738	0.00047034	0.01095379	0.00160000	0.01419571	0.00350000	0.00000000	0.00608101	0.01370000	0.00970000	0.00000000	0.03420000	0.00013297	0.00560000	0.00990000	0.00000000	0.01107415	0.00626079	0.00200000	0.01123425	0.03130000	0.00091216	0.00023061	0.00234453	0.00740608	0.03663949	0.00348921	0.02901056	0.00358422	0.00914810
A>G	TAG	T[A>G]G	0.00832545	0.00019235	0.00611303	0.00360000	0.01259650	0.01060000	0.00000000	0.00171248	0.00980000	0.00650000	0.00000000	0.03200000	0.00003740	0.00340000	0.00390000	0.00000000	0.00593200	0.00154127	0.00570000	0.02376761	0.02490000	0.00178174	0.00023951	0.00048127	0.00489253	0.01914369	0.00115285	0.01568322	0.00169430	0.00600040
A>G	TAT	T[A>G]T	0.00625711	0.00058533	0.01077434	0.00220000	0.01737514	0.00290000	0.00000000	0.01000344	0.03090000	0.00990000	0.00000000	0.03710000	0.00017970	0.00260000	0.00470000	0.00000000	0.00720822	0.00135780	0.00380000	0.00539519	0.02740000	0.00000000	0.00000000	0.00035815	0.01701478	0.02307169	0.00152796	0.01729156	0.00379971	0.00000000
A>C	TAA	T[A>C]A	0.00139755	0.00007174	0.00542718	0.00000000	0.00520287	0.00090000	0.00000000	0.00174322	0.05020000	0.00500000	0.00000000	0.00190000	0.00054658	0.00000000	0.00000000	0.00680000	0.00013341	0.00003632	0.00320000	0.00000027	0.00000000	0.00165170	0.00000000	0.00000000	0.00208148	0.00000853	0.00118902	0.00938966	0.00000000	0.00865630
A>C	TAC	T[A>C]C	0.00129174	0.00001428	0.00616025	0.00030000	0.00513161	0.00190000	0.00000000	0.00254984	0.00810000	0.00920000	0.00000000	0.00270000	0.00023535	0.00150000	0.00040000	0.00690000	0.00961335	0.00323384	0.00180000	0.00037723	0.00180000	0.00000000	0.00000000	0.00000000	0.00057898	0.00271851	0.00028030	0.03011708	0.00000000	0.00432820
A>C	TAG	T[A>C]G	0.00203108	0.00020662	0.01107653	0.00300000	0.00605525	0.00110000	0.00000000	0.00603040	0.00880000	0.00220000	0.00030000	0.00110000	0.00000048	0.00020000	0.00090000	0.00490000	0.00452246	0.00075460	0.00110000	0.00051542	0.00030000	0.00257275	0.00024750	0.00136050	0.00942920	0.00136916	0.00235306	0.01269875	0.00035370	0.00826280
A>C	TAT	T[A>C]T	0.00403013	0.00002360	0.01300098	0.00110000	0.01336994	0.00720000	0.00000000	0.00722400	0.05450000	0.06330000	0.00030000	0.00320000	0.00067059	0.00250000	0.00330000	0.01630000	0.05804041	0.00212644	0.00130000	0.00061566	0.00030000	0.00000000	0.00000000	0.00006952	0.00786967	0.00256808	0.00013956	0.23365978	0.00610483	0.00000000
