# Supplementary material for: Rational design of non-resistant targeted cancer therapies
Source: Sci Rep. 2017 Apr 24;7:46632. doi: 10.1038/srep46632 (PMC5402386; doi:10.1038/srep46632)
Supplement: Supplementary Dataset 12 [file srep46632-s13.csv]

'Molecular Surface Area WT.'	'Molecular Surface Area MT.'	'Molecular Surface Diff'	'Solvent Acc. WT'	'Solvent Acc. MT'	'Diff Solv Acc.'	'Solvent RSA WT'	'Solvent RSA MT'	'Diff RSA'	'SS WT.'	'SS MT.'	'Half Sphere Exposure CA up wt.'	'Half Sphere Exposure CA up mt.'	'Diff Half Sphere Exposure CA up'	'Half Sphere Exposure CA bot wt.'	'Half Sphere Exposure CA bot mt.'	'Diff Half Sphere Exposure CA bot'	'Half Sphere Exposure CN wt.'	'Half Sphere Exposure CN mt.'	'Diff Half Sphere Exposure CN bot'	V	I	L	E	Q	D	N	H	W	F	Y	R	K	S	T	M	A	G	P	C	'Distance HB WT.'	'Distance HB MT.'	V1	I1A	L1A	E1A	Q1A	D1A	N1A	H1A
4200.55	4345.34	-144.79	44	74	-30	0.52	0.52	0	E	E	3	3	-11	13	14	-1	16	17	-1	1	0	0	0	0	0	0	0	0	0	0	0	0	0	0	0	0	-1	0	0	-1	-1	0	0	0	0	0	0	0	0
4200.55	4183.98	16.57	32	33	-1	0.19	0.23	-0.04	T	T	1	1	-7	9	8	1	10	9	1	1	-1	0	0	0	0	0	0	0	0	0	0	0	0	0	0	0	0	0	0	-1	-1	0	0	0	0	0	0	0	0
4200.55	2158.07	2042.48	21	23	-2	0.12	0.16	-0.04	E	E	11	10	0	10	11	-1	21	21	0	1	-1	0	0	0	0	0	0	0	0	0	0	0	0	0	0	0	0	0	0	-1	-1	0	0	0	0	0	0	0	0
2098.53	2097.03	1.5	121	115	6	0.64	0.7	-0.06	E	E	4	4	-11	15	15	0	19	19	0	0	0	1	0	0	0	0	0	0	0	0	0	0	0	0	-1	0	0	0	0	-1	-1	0	0	0	0	0	0	0	0
4397.18	4274.94	122.24	40	42	-2	0.25	0.32	-0.07	H	H	9	9	-12	21	21	0	30	30	0	0	0	0	0	0	0	-1	0	0	0	0	0	0	1	0	0	0	0	0	0	-1	-1	0	0	0	0	0	0	0	0
2087.81	2104.12	-16.31	2	3	-1	0.01	0.02	0	E	E	19	19	-3	24	22	2	43	41	2	-1	1	0	0	0	0	0	0	0	0	0	0	0	0	0	0	0	0	0	0	-1	-1	0	0	0	0	0	0	0	0
2091.01	2180.26	-89.25	55	53	2	0.34	0.34	0	S	S	13	13	-6	20	19	1	33	32	1	0	0	0	0	0	-1	1	0	0	0	0	0	0	0	0	0	0	0	0	0	-1	-1	0	0	0	0	0	0	0	0
2091.01	2185.14	-94.13	21	17	4	0.12	0.12	0	T	T	1	1	-9	10	10	0	11	11	0	1	-1	0	0	0	0	0	0	0	0	0	0	0	0	0	0	0	0	0	0	-1	-1	0	0	0	0	0	0	0	0
7022.8	7031.66	-8.86	14	17	-3	0.13	0.13	0	E	E	19	20	-4	24	23	1	43	43	0	0	0	0	0	0	0	0	0	0	0	0	0	0	1	0	0	-1	0	0	0	-1	-1	0	0	0	0	0	0	0	0
7022.8	7049.15	-26.35	25	30	-5	0.19	0.19	0	H	H	21	20	5	15	16	-1	36	36	0	0	0	0	0	0	0	1	0	0	0	0	0	0	-1	0	0	0	0	0	0	-1	-1	0	0	0	0	0	0	0	0
3756.13	3722.06	34.07	6	8	-2	0.06	0.06	0	E	E	17	15	6	11	11	0	28	26	2	1	0	0	0	0	0	0	0	0	0	0	0	0	0	0	0	-1	0	0	0	-1	-1	0	0	0	0	0	0	0	0
3754.08	3756.13	-2.05	47	54	-7	0.29	0.34	-0.06	S	S	13	14	-6	20	19	1	33	33	0	0	0	0	0	0	-1	1	0	0	0	0	0	0	0	0	0	0	0	0	0	-1	-1	0	0	0	0	0	0	0	0
4190.67	4193.84	-3.17	57	52	5	0.35	0.33	0.02	S	S	14	13	-5	19	19	0	33	32	1	0	0	0	0	0	-1	1	0	0	0	0	0	0	0	0	0	0	0	0	0	-1	-1	0	0	0	0	0	0	0	0
3756.13	3720.37	35.76	0	0	0	0	0	0	H	H	16	17	-1	18	17	1	34	34	0	0	0	-1	0	0	0	0	0	0	0	0	0	0	0	0	1	0	0	0	0	-1	-1	0	0	0	0	0	0	0	0
3756.13	3715.03	41.1	48	45	3	0.31	0.28	0.03	H	H	9	9	-11	21	20	1	30	29	1	0	0	0	0	0	1	-1	0	0	0	0	0	0	0	0	0	0	0	0	0	-1	-1	0	0	0	0	0	0	0	0
2707.03	2729.84	-22.81	0	12	-12	0	0.08	-0.08	E	E	13	15	-9	24	22	2	37	37	0	1	-1	0	0	0	0	0	0	0	0	0	0	0	0	0	0	0	0	0	0	-1	-1	0	0	0	0	0	0	0	0
4314.24	4284.76	29.48	67	46	21	0.41	0.34	0.07	-	-	9	10	-1	11	10	1	20	20	0	0	0	-1	0	0	0	0	0	0	0	0	0	0	0	0	0	0	0	1	0	-1	-1	0	0	0	0	0	0	0	0
4314.24	4418.31	-104.07	4	4	0	0.03	0.03	0	-	-	14	16	-12	26	26	0	40	42	-2	1	0	0	0	0	0	0	0	0	0	0	0	0	0	-1	0	0	0	0	0	-1	-1	0	0	0	0	0	0	0	0
4314.24	4320.9	-6.66	4	15	-11	0.03	0.07	-0.04	-	S	14	16	-11	26	25	1	40	41	-1	0	0	0	0	0	0	0	0	0	0	1	0	0	0	-1	0	0	0	0	0	-1	-1	0	0	0	0	0	0	0	0
4205.41	4213.77	-8.36	9	4	5	0.07	0.02	0.04	G	G	18	19	8	11	10	1	29	29	0	0	0	0	0	0	1	0	0	0	0	0	0	0	0	0	0	0	0	0	-1	-1	-1	0	0	0	0	0	0	0	0
4205.41	4139.09	66.32	46	51	-5	0.23	0.38	-0.14	S	S	10	10	-2	12	12	0	22	22	0	0	0	0	0	0	0	0	0	0	-1	0	0	0	0	0	0	0	0	1	0	-1	-1	0	0	0	0	0	0	0	0
4205.41	4178.58	26.83	61	44	17	0.37	0.32	0.05	-	-	10	9	-2	11	12	-1	21	21	0	0	0	-1	0	0	0	0	0	0	0	0	0	0	0	0	0	0	0	1	0	3.02	3.1	0	0	0	0	0	0	0	0
4205.41	4330.3	-124.89	32	96	-64	0.25	0.39	-0.14	G	G	12	10	2	10	10	0	22	20	2	0	0	0	0	0	0	0	0	0	0	0	1	0	-1	0	0	0	0	0	0	-1	-1	0	0	0	0	0	0	0	0
4205.41	4219.46	-14.05	3	3	0	0.02	0.01	0.01	-	-	17	20	-7	26	24	2	43	44	-1	0	0	0	0	0	0	0	0	0	0	1	0	0	0	-1	0	0	0	0	0	-1	2.72	0	0	0	0	0	0	0	0
2027.45	2046.8	-19.35	18	15	3	0.11	0.11	0	T	T	1	1	-9	10	10	0	11	11	0	1	-1	0	0	0	0	0	0	0	0	0	0	0	0	0	0	0	0	0	0	-1	-1	0	0	0	0	0	0	0	0
2027.45	2021.15	6.3	19	12	7	0.11	0.08	0.03	E	E	13	15	-9	25	22	3	38	37	1	1	-1	0	0	0	0	0	0	0	0	0	0	0	0	0	0	0	0	0	0	-1	-1	0	0	0	0	0	0	0	0
2027.45	2046.41	-18.96	3	4	-1	0.02	0.02	0	E	E	19	19	-3	23	22	1	42	41	1	-1	1	0	0	0	0	0	0	0	0	0	0	0	0	0	0	0	0	0	0	-1	-1	0	0	0	0	0	0	0	0
3967.66	3956.33	11.33	12	6	6	0.09	0.04	0.05	G	G	18	19	7	11	11	0	29	30	-1	0	0	0	0	0	1	0	0	0	0	0	0	0	0	0	0	0	0	0	-1	-1	-1	0	0	0	0	0	0	0	0
3967.66	3918.06	49.6	81	59	22	0.49	0.43	0.06	-	-	10	11	-1	12	11	1	22	22	0	0	0	-1	0	0	0	0	0	0	0	0	0	0	0	0	0	0	0	1	0	3.09	3.13	0	0	0	0	0	0	0	0
3967.66	3951.39	16.27	30	134	-104	0.23	0.54	-0.31	G	G	11	9	-1	10	12	-2	21	21	0	0	0	0	0	0	0	0	0	0	0	0	1	0	-1	0	0	0	0	0	0	-1	-1	0	0	0	0	0	0	0	0
3967.66	3956.88	10.78	5	6	-1	0.04	0.03	0.01	-	-	15	18	-9	26	24	2	41	42	-1	0	0	0	0	0	0	0	0	0	0	1	0	0	0	-1	0	0	0	0	0	-1	-1	0	0	0	0	0	0	0	0
3967.66	3977.48	-9.82	23	25	-2	0.16	0.15	0.01	G	G	11	11	-5	16	16	0	27	27	0	-1	1	0	0	0	0	0	0	0	0	0	0	0	0	0	0	0	0	0	0	-1	-1	0	0	0	0	0	0	0	0
2939.86	2898.48	41.38	18	15	3	0.09	0.14	-0.05	-	-	22	21	3	17	19	-2	39	40	-1	0	0	0	-1	0	0	0	0	0	0	0	0	0	0	0	0	1	0	0	0	3	-1	0	0	0	0	0	0	0	0
2939.86	2901.92	37.94	0	10	-10	0	0.06	-0.06	B	B	17	16	-11	28	28	0	45	44	1	0	0	0	0	0	1	0	0	0	-1	0	0	0	0	0	0	0	0	0	0	2.94	2.96	0	0	0	0	0	0	0	0
3676.28	3597.34	78.94	166	80	86	0.67	0.75	-0.09	-	-	5	5	-6	11	11	0	16	16	0	0	0	0	0	0	0	0	0	0	0	0	-1	0	0	0	0	1	0	0	0	3.13	3.15	0	0	0	0	0	0	0	0
3018.4	2971.32	47.08	22	11	11	0.13	0.1	0.03	-	-	17	16	3	15	14	1	32	30	2	0	0	-1	0	0	0	0	0	0	0	0	0	0	0	0	0	1	0	0	0	-1	-1	0	0	0	0	0	0	0	0
3018.4	2996.43	21.97	48	37	11	0.29	0.26	0.03	G	G	13	13	-4	18	17	1	31	30	1	1	0	-1	0	0	0	0	0	0	0	0	0	0	0	0	0	0	0	0	0	-1	-1	0	0	0	0	0	0	0	0
3068.88	3029.35	39.53	15	13	2	0.08	0.12	-0.05	-	-	22	21	3	18	19	-1	40	40	0	0	0	0	-1	0	0	0	0	0	0	0	0	0	0	0	0	1	0	0	0	3.17	-1	0	0	0	0	0	0	0	0
3068.88	3031.51	37.37	0	2	-2	0	0.01	-0.01	T	T	26	26	5	21	21	0	47	47	0	0	0	0	0	0	1	0	0	0	-1	0	0	0	0	0	0	0	0	0	0	-1	-1	0	0	0	0	0	0	0	0
3068.88	3045.72	23.16	0	2	-2	0	0.01	-0.01	T	T	26	24	4	21	22	-1	47	46	1	0	0	0	1	0	0	0	0	0	-1	0	0	0	0	0	0	0	0	0	0	-1	-1	0	0	0	0	0	0	0	0
3068.88	3033.86	35.02	0	11	-11	0	0.07	-0.07	B	B	17	16	-13	28	30	-2	45	46	-1	0	0	0	0	0	1	0	0	0	-1	0	0	0	0	0	0	0	0	0	0	2.87	2.89	0	0	0	0	0	0	0	0
3068.88	3049.36	19.52	0	7	-7	0	0.04	-0.04	B	B	17	17	-12	28	29	-1	45	46	-1	0	0	0	1	0	0	0	0	0	-1	0	0	0	0	0	0	0	0	0	0	2.87	2.89	0	0	0	0	0	0	0	0
5038.88	5046.29	-7.41	11	17	-6	0.08	0.11	-0.03	E	E	15	17	-9	28	24	4	43	41	2	0	0	0	0	0	0	1	0	0	0	0	0	0	0	0	0	0	0	0	-1	-1	3.14	0	0	0	0	0	0	0	0
6346.78	6347.32	-0.54	24	13	11	0.12	0.08	0.04	H	H	19	19	-3	22	22	0	41	41	0	0	0	0	-1	0	1	0	0	0	0	0	0	0	0	0	0	0	0	0	0	-1	-1	0	0	0	0	0	0	0	0
6346.78	6318.63	28.15	55	47	8	0.39	0.44	-0.06	-	-	0	0	0	0	0	0	0	0	0	-1	0	0	0	0	0	0	0	0	0	0	0	0	0	0	0	1	0	0	0	3.13	-1	0	0	0	0	0	0	0	0
3330.37	3295.73	34.64	66	32	34	0.4	0.3	0.1	-	-	9	10	-5	15	14	1	24	24	0	0	0	0	0	0	-1	0	0	0	0	0	0	0	0	0	0	1	0	0	0	3.03	-1	0	0	0	0	0	0	0	0
9862.13	9861.14	0.99	59	38	21	0.36	0.24	0.12	-	-	10	10	-4	14	14	0	24	24	0	0	0	0	0	0	-1	1	0	0	0	0	0	0	0	0	0	0	0	0	0	-1	-1	0	0	0	0	0	0	0	0
7902.16	7892.6	9.56	9	6	3	0.07	0.06	0.01	T	T	24	24	0	24	24	0	48	48	0	0	0	0	0	0	0	0	0	0	0	0	0	0	-1	0	0	1	0	0	0	-1	-1	0	0	0	0	0	0	0	0
7498.3	7505.08	-6.78	0	2	-2	0	0.01	-0.01	E	E	20	20	-5	25	25	0	45	45	0	-1	0	0	0	0	0	0	0	0	0	0	0	0	0	0	1	0	0	0	0	-1	-1	0	0	0	0	0	0	0	0
2705.51	2693.75	11.76	60	54	6	0.27	0.27	0	E	E	10	11	-7	18	17	1	28	28	0	0	0	0	0	0	0	0	0	0	1	-1	0	0	0	0	0	0	0	0	0	-1	-1	0	0	0	0	0	0	0	0
5155.51	5128.41	27.1	65	45	20	0.46	0.42	0.03	S	S	8	8	-7	14	15	-1	22	23	-1	-1	0	0	0	0	0	0	0	0	0	0	0	0	0	0	0	1	0	0	0	-1	-1	0	0	0	0	0	0	0	0
7524.84	7526.44	-1.6	4	5	-1	0.02	0.03	-0.01	E	E	17	17	-5	21	22	-1	38	39	-1	0	0	0	0	0	-1	1	0	0	0	0	0	0	0	0	0	0	0	0	0	3.13	2.85	0	0	0	0	0	0	0	0
7524.84	7526.44	-1.6	4	5	-1	0.02	0.03	-0.01	E	E	17	17	-5	21	22	-1	38	39	-1	0	0	0	0	0	-1	1	0	0	0	0	0	0	0	0	0	0	0	0	0	3.13	2.85	0	0	0	0	0	0	0	0
7524.84	7526.44	-1.6	4	5	-1	0.02	0.03	-0.01	E	E	17	17	-5	21	22	-1	38	39	-1	0	0	0	0	0	-1	1	0	0	0	0	0	0	0	0	0	0	0	0	0	3.13	2.85	0	0	0	0	0	0	0	0
7524.84	7526.44	-1.6	4	5	-1	0.02	0.03	-0.01	E	E	17	17	-5	21	22	-1	38	39	-1	0	0	0	0	0	-1	1	0	0	0	0	0	0	0	0	0	0	0	0	0	3.13	2.85	0	0	0	0	0	0	0	0
7524.84	7526.44	-1.6	4	5	-1	0.02	0.03	-0.01	E	E	17	17	-5	21	22	-1	38	39	-1	0	0	0	0	0	-1	1	0	0	0	0	0	0	0	0	0	0	0	0	0	3.13	2.85	0	0	0	0	0	0	0	0
7524.84	7526.44	-1.6	4	5	-1	0.02	0.03	-0.01	E	E	17	17	-5	21	22	-1	38	39	-1	0	0	0	0	0	-1	1	0	0	0	0	0	0	0	0	0	0	0	0	0	3.13	2.85	0	0	0	0	0	0	0	0
7524.84	7526.44	-1.6	4	5	-1	0.02	0.03	-0.01	E	E	17	17	-5	21	22	-1	38	39	-1	0	0	0	0	0	-1	1	0	0	0	0	0	0	0	0	0	0	0	0	0	3.13	2.85	0	0	0	0	0	0	0	0
11012.59	11012.57	0.02	47	79	-32	0.44	0.48	-0.04	H	T	7	6	-2	8	9	-1	15	15	0	0	0	1	0	0	0	0	0	0	0	0	0	0	0	0	0	-1	0	0	0	-1	-1	0	0	0	0	0	0	0	0
7032.51	7006.21	26.3	24	20	4	0.15	0.14	0.01	B	B	15	16	-4	19	19	0	34	35	-1	0	0	-1	0	0	0	0	0	0	0	0	0	0	0	1	0	0	0	0	0	-1	-1	0	0	0	0	0	0	0	0
4252.11	4283.6	-31.49	128	70	58	0.52	0.66	-0.14	S	S	13	13	-1	15	14	1	28	27	1	0	0	0	0	0	0	0	0	0	0	0	-1	0	0	0	0	1	0	0	0	-1	-1	0	0	0	0	0	0	0	0
4252.11	4283.6	-31.49	128	70	58	0.52	0.66	-0.14	S	S	13	13	-1	15	14	1	28	27	1	0	0	0	0	0	0	0	0	0	0	0	-1	0	0	0	0	1	0	0	0	-1	-1	0	0	0	0	0	0	0	0
6749.64	6763.91	-14.27	0	0	0	0	0	0	B	B	22	22	6	16	16	0	38	38	0	0	0	0	-1	0	0	0	0	0	0	0	0	1	0	0	0	0	0	0	0	3.01	-1	0	0	0	0	0	0	0	0
6749.64	6749.19	0.45	3	6	-3	0.02	0.04	-0.02	E	E	17	17	-1	18	18	0	35	35	0	0	0	1	0	-1	0	0	0	0	0	0	0	0	0	0	0	0	0	0	0	2.9	-1	0	0	0	0	0	0	0	0
8760.33	8750.86	9.47	9	6	3	0.07	0.06	0.01	T	T	24	25	-1	25	25	0	49	50	-1	0	0	0	0	0	0	0	0	0	0	0	0	0	-1	0	0	1	0	0	0	-1	-1	0	0	0	0	0	0	0	0
8760.33	8750.86	9.47	9	6	3	0.07	0.06	0.01	T	T	24	25	-1	25	25	0	49	50	-1	0	0	0	0	0	0	0	0	0	0	0	0	0	-1	0	0	1	0	0	0	-1	-1	0	0	0	0	0	0	0	0
2804.12	2793.01	11.11	17	13	4	0.11	0.1	0.01	E	E	17	17	-4	20	21	-1	37	38	-1	0	0	0	0	0	0	-1	0	0	0	0	0	0	0	0	0	0	0	0	1	-1	-1	0	0	0	0	0	0	0	0
2804.12	2803.97	0.15	17	16	1	0.11	0.1	0.01	E	E	17	17	-4	20	21	-1	37	38	-1	0	0	0	0	0	1	-1	0	0	0	0	0	0	0	0	0	0	0	0	0	-1	-1	0	0	0	0	0	0	0	0
2804.12	2821.92	-17.8	17	22	-5	0.11	0.11	-0.01	E	E	17	18	-3	20	20	0	37	38	-1	0	0	0	1	0	0	-1	0	0	0	0	0	0	0	0	0	0	0	0	0	-1	2.98	0	0	0	0	0	0	0	0
2804.12	2821.86	-17.74	17	22	-5	0.11	0.11	0	E	E	17	17	-3	20	20	0	37	37	0	0	0	0	0	1	0	-1	0	0	0	0	0	0	0	0	0	0	0	0	0	-1	-1	0	0	0	0	0	0	0	0
2347.06	2361.64	-14.58	9	13	-4	0.07	0.09	-0.03	-	-	30	29	3	26	27	-1	56	56	0	1	0	0	0	0	0	0	0	0	0	0	0	0	0	0	0	0	0	-1	0	-1	3.13	0	0	0	0	0	0	0	0
2357.25	2347.06	10.19	13	9	4	0.09	0.07	0.03	-	-	29	30	3	27	26	1	56	56	0	0	0	0	0	0	0	0	0	0	0	0	0	0	0	-1	0	0	0	1	0	3.14	-1	0	0	0	0	0	0	0	0
5791.64	5797.21	-5.57	20	23	-3	0.24	0.22	0.02	H	H	20	20	2	18	18	0	38	38	0	0	0	0	0	0	0	0	0	0	0	0	0	0	0	0	0	1	-1	0	0	3	2.99	0	0	0	0	0	0	0	0
5791.64	5787.99	3.65	20	24	-4	0.24	0.12	0.12	H	H	20	21	4	18	16	2	38	37	1	0	0	0	0	0	0	0	0	0	1	0	0	0	0	0	0	0	-1	0	0	3	3.08	0	0	0	0	0	0	0	0
5791.64	5808.86	-17.22	20	28	-8	0.24	0.17	0.07	H	H	20	22	5	18	15	3	38	37	1	0	1	0	0	0	0	0	0	0	0	0	0	0	0	0	0	0	-1	0	0	3	3.07	0	0	0	0	0	0	0	0
14327.23	14341.9	-14.67	14	15	-1	0.09	0.08	0.01	E	E	16	16	4	12	12	0	28	28	0	0	0	0	0	0	0	-1	0	0	0	0	0	0	0	0	1	0	0	0	0	-1	-1	0	0	0	0	0	0	0	0
13766.16	13756.88	9.28	25	18	7	0.19	0.17	0.02	-	-	12	12	-5	17	17	0	29	29	0	0	0	0	0	0	0	0	0	0	0	0	0	0	-1	0	0	1	0	0	0	2.87	-1	0	0	0	0	0	0	0	0
7038.18	6968.39	69.79	22	27	-5	0.14	0.25	-0.11	G	G	5	5	-21	26	26	0	31	31	0	0	0	0	0	0	0	-1	0	0	0	0	0	0	0	0	0	1	0	0	0	2.86	-1	0	0	0	0	0	0	0	0
7038.18	6968.39	69.79	22	27	-5	0.14	0.25	-0.11	G	G	5	5	-21	26	26	0	31	31	0	0	0	0	0	0	0	-1	0	0	0	0	0	0	0	0	0	1	0	0	0	2.86	-1	0	0	0	0	0	0	0	0
7038.18	6968.39	69.79	22	27	-5	0.14	0.25	-0.11	G	G	5	5	-21	26	26	0	31	31	0	0	0	0	0	0	0	-1	0	0	0	0	0	0	0	0	0	1	0	0	0	2.86	-1	0	0	0	0	0	0	0	0
2992.16	2950.43	41.73	67	58	9	0.36	0.45	-0.08	-	-	11	11	-9	20	20	0	31	31	0	0	0	0	0	0	0	0	-1	0	0	0	0	0	1	0	0	0	0	0	0	2.89	-1	0	0	0	0	0	0	0	0
2992.16	2944.86	47.3	23	11	12	0.14	0.1	0.04	-	-	17	17	2	15	15	0	32	32	0	0	0	-1	0	0	0	0	0	0	0	0	0	0	0	0	0	1	0	0	0	-1	-1	0	0	0	0	0	0	0	0
2992.16	2944.86	47.3	23	11	12	0.14	0.1	0.04	-	-	17	17	2	15	15	0	32	32	0	0	0	-1	0	0	0	0	0	0	0	0	0	0	0	0	0	1	0	0	0	-1	-1	0	0	0	0	0	0	0	0
2992.16	2944.67	47.49	18	11	7	0.11	0.1	0.01	-	-	12	12	-2	14	14	0	26	26	0	0	0	-1	0	0	0	0	0	0	0	0	0	0	0	0	0	1	0	0	0	-1	-1	0	0	0	0	0	0	0	0
2992.16	2944.67	47.49	18	11	7	0.11	0.1	0.01	-	-	12	12	-2	14	14	0	26	26	0	0	0	-1	0	0	0	0	0	0	0	0	0	0	0	0	0	1	0	0	0	-1	-1	0	0	0	0	0	0	0	0
2992.16	2953.68	38.48	18	13	5	0.11	0.09	0.02	-	-	12	11	-3	14	15	-1	26	26	0	1	0	-1	0	0	0	0	0	0	0	0	0	0	0	0	0	0	0	0	0	-1	-1	0	0	0	0	0	0	0	0
2992.16	2965.96	26.2	51	40	11	0.31	0.28	0.03	G	G	12	12	-5	18	17	1	30	29	1	1	0	-1	0	0	0	0	0	0	0	0	0	0	0	0	0	0	0	0	0	-1	-1	0	0	0	0	0	0	0	0
2992.16	2965.96	26.2	51	40	11	0.31	0.28	0.03	G	G	12	12	-5	18	17	1	30	29	1	1	0	-1	0	0	0	0	0	0	0	0	0	0	0	0	0	0	0	0	0	-1	-1	0	0	0	0	0	0	0	0
3706.8	3706.8	0	7	6	1	0.05	0.06	0	T	T	22	24	-3	26	25	1	48	49	-1	0	0	0	0	0	0	0	0	0	0	0	0	0	-1	0	0	1	0	0	0	-1	-1	0	0	0	0	0	0	0	0
14038.54	13993.78	44.76	59	16	43	0.3	0.15	0.15	H	H	7	7	-20	28	27	1	35	34	1	0	0	0	-1	0	0	0	0	0	0	0	0	0	0	0	0	1	0	0	0	2.81	2.81	0	0	0	0	0	0	0	0
120845.45	120799.53	45.92	56	51	5	0.34	0.48	-0.14	E	E	9	10	-6	16	15	1	25	25	0	0	0	-1	0	0	0	0	0	0	0	0	0	0	0	0	0	1	0	0	0	-1	-1	0	0	0	0	0	0	0	0
120845.45	120758.93	86.52	44	11	33	0.18	0.13	0.05	H	H	17	16	6	10	11	-1	27	27	0	0	0	0	0	0	0	0	0	0	0	0	-1	0	0	0	0	0	1	0	0	2.65	-1	0	0	0	0	0	0	0	0
7286.52	7297.56	-11.04	12	14	-2	0.11	0.11	0.01	E	E	18	18	-5	23	23	0	41	41	0	0	0	0	0	0	0	0	0	0	0	0	0	0	1	0	0	-1	0	0	0	-1	-1	0	0	0	0	0	0	0	0
7286.52	7314.18	-27.66	30	30	0	0.23	0.19	0.04	H	H	20	19	4	15	16	-1	35	35	0	0	0	0	0	0	0	1	0	0	0	0	0	0	-1	0	0	0	0	0	0	-1	-1	0	0	0	0	0	0	0	0
3593.15	3605.18	-12.03	32	39	-7	0.23	0.25	-0.02	H	H	19	19	2	18	17	1	37	36	1	0	0	0	0	0	0	1	0	0	0	0	0	0	0	-1	0	0	0	0	0	-1	-1	0	0	0	0	0	0	0	0
7338.81	7277.48	61.33	2	1	1	0.01	0.01	0	E	E	24	24	-2	26	26	0	50	50	0	0	0	0	0	0	0	0	0	0	1	-1	0	0	0	0	0	0	0	0	0	-1	-1	0	0	0	0	0	0	0	0
3602.16	3565.73	36.43	8	2	6	0.04	0.01	0.03	-	-	17	18	-10	29	27	2	46	45	1	0	0	0	0	0	1	0	0	0	-1	0	0	0	0	0	0	0	0	0	0	-1	-1	0	0	0	0	0	0	0	0
4599.84	4588.46	11.38	25	26	-1	0.13	0.17	-0.04	-	-	1	1	-13	14	14	0	15	15	0	0	0	0	-1	0	0	1	0	0	0	0	0	0	0	0	0	0	0	0	0	2.54	2.54	0	0	0	0	0	0	0	0
37560.54	18643.35	18917.19	5	4	1	0.02	0.03	-0.01	-	-	14	15	-5	19	19	0	33	34	-1	0	0	0	0	0	0	0	0	0	0	-1	0	0	0	0	0	0	0	0	1	-1	-1	0	0	0	0	0	0	0	0
37560.54	18725.28	18835.26	5	0	5	0.02	0	0.02	-	-	14	13	-5	19	19	0	33	32	1	0	0	0	0	0	0	0	1	0	0	-1	0	0	0	0	0	0	0	0	0	-1	-1	0	0	0	0	0	0	0	0
8330.05	8271.43	58.62	16	15	1	0.1	0.18	-0.08	S	S	22	23	13	9	9	0	31	32	-1	0	0	-1	0	0	0	0	0	0	0	0	0	0	0	0	0	0	1	0	0	-1	-1	0	0	0	0	0	0	0	0
3727.76	3677.51	50.25	7	13	-6	0.03	0.08	-0.05	H	H	19	18	-6	24	25	-1	43	43	0	0	0	1	0	0	0	0	0	-1	0	0	0	0	0	0	0	0	0	0	0	-1	-1	0	0	0	0	0	0	0	0
7640.8	7644.28	-3.48	1	12	-11	0.01	0.08	-0.07	H	H	13	13	-9	22	22	0	35	35	0	0	0	0	0	0	-1	1	0	0	0	0	0	0	0	0	0	0	0	0	0	-1	-1	0	0	0	0	0	0	0	0
7535.69	7583.01	-47.32	1	17	-16	0.01	0.11	-0.1	H	H	14	13	-8	22	22	0	36	35	1	0	0	0	0	0	-1	1	0	0	0	0	0	0	0	0	0	0	0	0	0	-1	-1	0	0	0	0	0	0	0	0
3304.83	3282.95	21.88	1	3	-2	0.01	0.02	-0.01	G	G	18	20	9	11	9	2	29	29	0	0	0	0	0	0	1	0	0	0	0	0	0	0	0	0	0	0	0	0	-1	-1	-1	0	0	0	0	0	0	0	0
3304.83	3267.13	37.7	22	29	-7	0.13	0.21	-0.08	-	-	13	12	1	12	12	0	25	24	1	0	0	-1	0	0	0	0	0	0	0	0	0	0	0	0	0	0	0	1	0	2.95	2.93	0	0	0	0	0	0	0	0
3304.83	3303.38	1.45	0	0	0	0	0	0	-	-	16	19	-8	26	24	2	42	43	-1	0	0	0	0	0	0	0	0	0	0	1	0	0	0	-1	0	0	0	0	0	-1	-1	0	0	0	0	0	0	0	0
3496.99	3554.02	-57.03	68	119	-51	0.81	0.73	0.08	-	-	9	9	-3	12	12	0	21	21	0	0	0	1	0	0	0	0	0	0	0	0	0	0	0	0	0	0	-1	0	0	3.15	3.12	0	0	0	0	0	0	0	0
3458.01	3507.48	-49.47	65	134	-69	0.77	0.85	-0.08	-	-	9	9	-4	13	13	0	22	22	0	0	0	0	0	0	0	1	0	0	0	0	0	0	0	0	0	0	-1	0	0	3.09	3.08	0	0	0	0	0	0	0	0
3331.54	3375.24	-43.7	68	108	-40	0.81	0.76	0.05	-	-	9	9	-3	12	12	0	21	21	0	1	0	0	0	0	0	0	0	0	0	0	0	0	0	0	0	0	-1	0	0	3.07	3.04	0	0	0	0	0	0	0	0
8165.65	16210.06	-8044.41	82	83	-1	0.5	0.43	0.07	-	-	0	0	0	0	0	0	0	0	0	0	0	-1	1	0	0	0	0	0	0	0	0	0	0	0	0	0	0	0	0	-1	-1	0	0	0	0	0	0	0	0
9502.22	9516.41	-14.19	25	24	1	0.1	0.11	0	E	E	16	15	4	11	12	-1	27	27	0	0	0	0	0	0	0	0	0	1	0	0	-1	0	0	0	0	0	0	0	0	-1	-1	0	0	0	0	0	0	0	0
3484.04	3387.61	96.43	85	27	58	0.37	0.25	0.12	E	E	13	13	-4	17	17	0	30	30	0	0	0	0	0	0	0	0	0	-1	0	0	0	0	0	0	0	1	0	0	0	3.04	-1	0	0	0	0	0	0	0	0
3484.04	3455.69	28.35	85	89	-4	0.37	0.45	-0.08	E	E	13	13	-4	17	17	0	30	30	0	0	0	0	0	0	0	0	0	-1	1	0	0	0	0	0	0	0	0	0	0	3.04	-1	0	0	0	0	0	0	0	0
3484.04	3429.81	54.23	85	45	40	0.37	0.27	0.1	E	E	13	13	-4	17	17	0	30	30	0	0	0	1	0	0	0	0	0	-1	0	0	0	0	0	0	0	0	0	0	0	3.04	-1	0	0	0	0	0	0	0	0
3484.04	3467.03	17.01	85	103	-18	0.37	0.46	-0.09	E	E	13	13	-4	17	17	0	30	30	0	0	0	0	0	0	0	0	0	-1	0	1	0	0	0	0	0	0	0	0	0	3.04	-1	0	0	0	0	0	0	0	0
3484.04	3397.91	86.13	124	33	91	0.56	0.31	0.25	T	S	15	15	3	12	12	0	27	27	0	0	0	0	0	0	0	0	0	0	0	-1	0	0	0	0	0	1	0	0	0	-1	3.08	0	0	0	0	0	0	0	0
3484.04	3494.16	-10.12	124	67	57	0.56	0.3	0.26	T	T	15	15	3	12	12	0	27	27	0	0	0	0	0	0	0	0	0	1	0	-1	0	0	0	0	0	0	0	0	0	-1	2.8	0	0	0	0	0	0	0	0
3742.78	3709.96	32.82	78	32	46	0.48	0.3	0.18	-	-	6	6	-12	18	18	0	24	24	0	0	0	0	0	0	-1	0	0	0	0	0	0	0	0	0	0	1	0	0	0	2.81	2.7	0	0	0	0	0	0	0	0
14290.69	14307.59	-16.9	0	0	0	0	0	0	-	-	21	21	-6	27	27	0	48	48	0	0	0	0	0	0	0	0	-1	0	0	1	0	0	0	0	0	0	0	0	0	-1	-1	0	0	0	0	0	0	0	0
14255.78	14251.4	4.38	0	0	0	0	0	0	-	-	20	22	-6	28	26	2	48	48	0	0	0	0	0	0	0	0	-1	0	0	1	0	0	0	0	0	0	0	0	0	-1	-1	0	0	0	0	0	0	0	0
14222.71	14255.78	-33.07	25	50	-25	0.15	0.2	-0.05	-	-	11	11	-11	22	22	0	33	33	0	0	-1	0	0	0	0	0	0	0	0	0	1	0	0	0	0	0	0	0	0	-1	-1	0	0	0	0	0	0	0	0
14525.1	14506.8	18.3	13	10	3	0.08	0.08	0.01	-	T	12	10	-19	28	31	-3	40	41	-1	0	0	0	0	0	0	-1	0	0	0	0	0	0	1	0	0	0	0	0	0	-1	-1	0	0	0	0	0	0	0	0
4678.32	4662.65	15.67	18	20	-2	0.11	0.14	-0.03	T	T	0	0	-7	7	7	0	7	7	0	1	-1	0	0	0	0	0	0	0	0	0	0	0	0	0	0	0	0	0	0	-1	-1	0	0	0	0	0	0	0	0
2988.45	3019.23	-30.78	14	2	12	0.07	0.01	0.06	-	-	23	24	5	18	18	0	41	42	-1	0	0	0	-1	0	1	0	0	0	0	0	0	0	0	0	0	0	0	0	0	-1	-1	0	0	0	0	0	0	0	0
9016.68	8948.21	68.47	33	29	4	0.17	0.27	-0.11	H	H	16	16	-7	23	23	0	39	39	0	0	0	0	0	0	0	0	0	0	-1	0	0	0	0	0	0	1	0	0	0	-1	-1	0	0	0	0	0	0	0	0
9016.68	8997.57	19.11	29	30	-1	0.12	0.15	-0.03	-	-	16	16	-6	22	22	0	38	38	0	0	0	0	0	0	0	0	0	0	0	0	-1	1	0	0	0	0	0	0	0	2.85	3.18	0	0	0	0	0	0	0	0
9016.68	8938.2	78.48	126	63	63	0.51	0.59	-0.09	S	S	8	7	-11	16	19	-3	24	26	-2	0	0	0	0	0	0	0	0	0	0	0	-1	0	0	0	0	1	0	0	0	-1	3.18	0	0	0	0	0	0	0	0
2214.08	2187.9	26.18	43	37	6	0.3	0.35	-0.05	H	H	19	17	-7	25	26	-1	44	43	1	0	0	0	0	0	0	0	0	0	0	0	0	0	0	-1	0	1	0	0	0	-1	-1	0	0	0	0	0	0	0	0
1629.38	1598.05	31.33	83	47	36	0.53	0.44	0.09	-	-	12	12	-4	16	16	0	28	28	0	0	0	0	0	0	0	-1	0	0	0	0	0	0	0	0	0	1	0	0	0	2.81	-1	0	0	0	0	0	0	0	0
1629.38	1629.39	-0.01	78	36	42	0.5	0.34	0.16	T	T	12	13	5	8	7	1	20	20	0	0	0	0	0	0	0	-1	0	0	0	0	0	0	0	0	0	1	0	0	0	-1	-1	0	0	0	0	0	0	0	0
1629.38	1629.39	-0.01	26	14	12	0.12	0.13	-0.01	E	E	13	13	-10	23	23	0	36	36	0	0	0	0	0	0	0	0	0	0	0	-1	0	0	0	0	0	1	0	0	0	-1	-1	0	0	0	0	0	0	0	0
1629.38	1598.05	31.33	83	47	36	0.53	0.44	0.09	-	-	12	12	-4	16	16	0	28	28	0	0	0	0	0	0	0	-1	0	0	0	0	0	0	0	0	0	1	0	0	0	2.81	-1	0	0	0	0	0	0	0	0
1629.38	1629.39	-0.01	78	36	42	0.5	0.34	0.16	T	T	12	13	5	8	7	1	20	20	0	0	0	0	0	0	0	-1	0	0	0	0	0	0	0	0	0	1	0	0	0	-1	-1	0	0	0	0	0	0	0	0
1629.38	1629.39	-0.01	26	14	12	0.12	0.13	-0.01	E	E	13	13	-10	23	23	0	36	36	0	0	0	0	0	0	0	0	0	0	0	-1	0	0	0	0	0	1	0	0	0	-1	-1	0	0	0	0	0	0	0	0
3014.83	3018.8	-3.97	9	2	7	0.07	0.01	0.05	H	H	20	20	1	20	19	1	40	39	1	0	0	1	0	0	0	0	0	0	0	0	0	0	0	0	0	0	0	-1	0	-1	-1	0	0	0	0	0	0	0	0
3038.72	3028.52	10.2	7	8	-1	0.05	0.06	-0.01	H	H	19	20	0	20	19	1	39	39	0	0	0	0	0	0	0	0	0	0	0	0	0	0	1	0	0	0	0	-1	0	-1	-1	0	0	0	0	0	0	0	0
3024.52	3028.52	-4	8	8	0	0.06	0.06	0	H	H	20	20	1	20	19	1	40	39	1	0	0	0	0	0	0	0	0	0	0	0	0	0	1	0	0	0	0	-1	0	-1	-1	0	0	0	0	0	0	0	0
3038.72	3034.7	4.02	8	5	3	0.06	0.03	0.03	H	H	20	21	-3	21	23	-2	41	44	-3	0	1	0	0	0	0	0	0	0	0	0	0	0	0	-1	0	0	0	0	0	-1	-1	0	0	0	0	0	0	0	0
5578.64	2821.83	2756.81	0	0	0	0	0	0	H	H	19	19	-7	26	26	0	45	45	0	0	0	1	0	0	0	0	0	0	0	0	-1	0	0	0	0	0	0	0	0	-1	-1	0	0	0	0	0	0	0	0
5578.64	2821.83	2756.81	0	0	0	0	0	0	H	H	19	19	-7	26	26	0	45	45	0	0	0	1	0	0	0	0	0	0	0	0	-1	0	0	0	0	0	0	0	0	-1	-1	0	0	0	0	0	0	0	0
8910.56	8866.19	44.37	1	1	0	0.01	0.01	0	H	H	15	15	5	10	10	0	25	25	0	0	-1	0	0	0	0	0	0	0	0	0	0	0	0	0	0	1	0	0	0	-1	-1	0	0	0	0	0	0	0	0
4778.76	4720.71	58.05	9	9	0	0.04	0.08	-0.04	H	H	19	20	-3	22	22	0	41	42	-1	0	0	0	0	0	0	0	0	0	0	0	0	-1	0	0	0	1	0	0	0	-1	-1	0	0	0	0	0	0	0	0
3161.47	3148.19	13.28	12	8	4	0.07	0.08	0	B	B	19	21	11	11	8	3	30	29	1	0	0	0	0	0	-1	0	0	0	0	0	0	0	0	0	0	1	0	0	0	-1	-1	0	0	0	0	0	0	0	0
3161.47	3112.77	48.7	13	7	6	0.07	0.07	0	-	-	20	20	9	11	11	0	31	31	0	0	0	0	-1	0	0	0	0	0	0	0	0	0	0	0	0	1	0	0	0	-1	-1	0	0	0	0	0	0	0	0
3161.47	3103.93	57.54	12	10	2	0.06	0.09	-0.04	H	H	21	22	-1	22	22	0	43	44	-1	0	0	0	0	0	0	0	0	0	0	0	0	-1	0	0	0	1	0	0	0	-1	-1	0	0	0	0	0	0	0	0
4099.87	4075.13	24.74	44	35	9	0.27	0.33	-0.06	-	-	7	7	-11	18	18	0	25	25	0	0	0	0	0	0	-1	0	0	0	0	0	0	0	0	0	0	1	0	0	0	-1	-1	0	0	0	0	0	0	0	0
4099.87	4074.04	25.83	67	50	17	0.27	0.25	0.02	-	-	9	10	-9	19	18	1	28	28	0	0	0	0	0	1	0	0	0	0	0	0	-1	0	0	0	0	0	0	0	0	-1	-1	0	0	0	0	0	0	0	0
4099.87	4068.82	31.05	148	159	-11	0.6	0.8	-0.21	S	S	0	0	-15	15	15	0	15	15	0	0	0	0	0	1	0	0	0	0	0	0	-1	0	0	0	0	0	0	0	0	2.92	-1	0	0	0	0	0	0	0	0
4099.87	4100.18	-0.31	110	64	46	0.48	0.6	-0.12	E	E	10	10	-1	11	11	0	21	21	0	0	0	0	0	0	0	0	0	-1	0	0	0	0	0	0	0	1	0	0	0	-1	-1	0	0	0	0	0	0	0	0
4910.79	4904.53	6.26	4	32	-28	0.03	0.23	-0.2	-	-	10	7	-6	13	16	-3	23	23	0	-1	0	0	0	0	0	0	0	0	0	0	0	0	0	1	0	0	0	0	0	-1	-1	0	0	0	0	0	0	0	0
5001.76	5007.24	-5.48	7	23	-16	0.04	0.1	-0.07	H	H	19	20	-3	23	22	1	42	42	0	0	0	0	0	0	0	0	0	0	-1	1	0	0	0	0	0	0	0	0	0	-1	-1	0	0	0	0	0	0	0	0
5001.76	4994.17	7.59	6	34	-28	0.04	0.24	-0.2	-	-	9	7	-7	14	16	-2	23	23	0	-1	0	0	0	0	0	0	0	0	0	0	0	0	0	1	0	0	0	0	0	-1	-1	0	0	0	0	0	0	0	0
4226.02	4058.16	167.86	4	1	3	0.03	0.01	0.02	-	S	15	25	-5	26	20	6	41	45	-4	0	0	0	0	0	0	0	0	0	0	0	0	0	0	-1	0	1	0	0	0	-1	-1	0	0	0	0	0	0	0	0
4226.02	4228.98	-2.96	4	3	1	0.03	0.02	0.01	-	-	15	14	-11	26	26	0	41	40	1	0	0	0	0	0	0	0	0	0	0	0	0	0	1	-1	0	0	0	0	0	-1	-1	0	0	0	0	0	0	0	0
23437.59	23386.65	50.94	37	20	17	0.19	0.19	0	E	E	11	11	-8	19	19	0	30	30	0	0	0	0	0	-1	0	0	0	0	0	0	0	0	0	0	0	1	0	0	0	2.69	2.69	0	0	0	0	0	0	0	0
3297.56	3276.25	21.31	12	8	4	0.07	0.08	0	B	B	18	21	10	10	8	2	28	29	-1	0	0	0	0	0	-1	0	0	0	0	0	0	0	0	0	0	1	0	0	0	2.82	-1	0	0	0	0	0	0	0	0
3297.56	3260.25	37.31	8	3	5	0.04	0.03	0.01	-	-	20	20	9	11	11	0	31	31	0	0	0	0	-1	0	0	0	0	0	0	0	0	0	0	0	0	1	0	0	0	-1	-1	0	0	0	0	0	0	0	0
3297.56	3239.93	57.63	8	9	-1	0.04	0.08	-0.05	H	H	20	20	-3	23	23	0	43	43	0	0	0	0	0	0	0	0	0	0	0	0	0	-1	0	0	0	1	0	0	0	-1	-1	0	0	0	0	0	0	0	0
3297.56	3274.34	23.22	7	7	0	0.05	0.07	-0.02	H	H	20	20	0	21	20	1	41	40	1	-1	0	0	0	0	0	0	0	0	0	0	0	0	0	0	0	1	0	0	0	-1	-1	0	0	0	0	0	0	0	0
40562.05	40921.93	-359.88	0	6	-6	0	0.04	-0.04	E	E	19	19	-6	25	25	0	44	44	0	0	0	0	0	0	-1	1	0	0	0	0	0	0	0	0	0	0	0	0	0	2.5	2.84	0	0	0	0	0	0	0	0
40562.05	40928.06	-366.01	1	7	-6	0.01	0.04	-0.03	E	E	17	17	-6	23	23	0	40	40	0	0	0	0	-1	1	0	0	0	0	0	0	0	0	0	0	0	0	0	0	0	3.12	3.16	0	0	0	0	0	0	0	0
40562.05	40949.28	-387.23	4	5	-1	0.02	0.02	0	H	H	16	16	0	16	16	0	32	32	0	0	0	0	0	-1	0	0	0	0	0	0	1	0	0	0	0	0	0	0	0	-1	-1	0	0	0	0	0	0	0	0
40562.05	40901.57	-339.52	28	25	3	0.11	0.12	-0.01	H	H	20	20	2	18	18	0	38	38	0	0	0	0	0	0	0	0	0	0	0	0	-1	1	0	0	0	0	0	0	0	-1	-1	0	0	0	0	0	0	0	0
7330.44	7323.2	7.24	10	5	5	0.08	0.05	0.03	S	S	17	17	5	12	12	0	29	29	0	0	0	0	0	0	0	0	0	0	0	0	0	0	-1	0	0	1	0	0	0	-1	-1	0	0	0	0	0	0	0	0
14983.08	14763.32	219.76	7	3	4	0.04	0.03	0.01	E	E	17	16	2	14	15	-1	31	31	0	0	0	0	-1	0	0	0	0	0	0	0	0	0	0	0	0	1	0	0	0	2.55	-1	0	0	0	0	0	0	0	0
14983.08	14738.53	244.55	28	17	11	0.14	0.16	-0.02	H	H	14	16	-12	23	26	-3	37	42	-5	0	0	0	0	0	0	0	0	0	-1	0	0	0	0	0	0	1	0	0	0	-1	-1	0	0	0	0	0	0	0	0
14983.08	14751.7	231.38	2	7	-5	0.01	0.07	-0.06	E	E	19	19	4	14	15	-1	33	34	-1	0	0	0	0	0	0	0	0	0	0	0	0	-1	0	0	0	1	0	0	0	3	-1	0	0	0	0	0	0	0	0
5775.11	5749.14	25.97	35	35	0	0.21	0.33	-0.12	-	-	14	13	6	8	8	0	22	21	1	0	0	0	0	0	-1	0	0	0	0	0	0	0	0	0	0	1	0	0	0	2.63	-1	0	0	0	0	0	0	0	0
5775.11	5742.78	32.33	118	70	48	0.72	0.66	0.06	T	T	3	3	-9	12	12	0	15	15	0	0	0	0	0	0	-1	0	0	0	0	0	0	0	0	0	0	1	0	0	0	-1	-1	0	0	0	0	0	0	0	0
5775.11	5744.42	30.69	96	76	20	0.59	0.72	-0.13	E	E	3	3	-13	16	16	0	19	19	0	0	0	0	0	0	-1	0	0	0	0	0	0	0	0	0	0	1	0	0	0	3.04	3.06	0	0	0	0	0	0	0	0
5775.11	5704.73	70.38	8	11	-3	0.04	0.1	-0.06	E	E	17	17	3	14	14	0	31	31	0	0	0	0	0	0	0	0	0	0	-1	0	0	0	0	0	0	1	0	0	0	-1	-1	0	0	0	0	0	0	0	0
5775.11	5703.8	71.31	30	11	19	0.15	0.1	0.05	E	E	9	9	-13	22	22	0	31	31	0	0	0	0	0	0	0	0	0	0	-1	0	0	0	0	0	0	1	0	0	0	-1	-1	0	0	0	0	0	0	0	0
5775.11	5704.12	70.99	43	46	-3	0.22	0.43	-0.22	S	S	22	22	10	12	12	0	34	34	0	0	0	0	0	0	0	0	0	0	-1	0	0	0	0	0	0	1	0	0	0	3.04	3.18	0	0	0	0	0	0	0	0
5775.11	5704.42	70.69	20	11	9	0.1	0.1	0	E	E	20	18	4	15	16	-1	35	34	1	0	0	0	0	0	0	0	0	0	-1	0	0	0	0	0	0	1	0	0	0	-1	-1	0	0	0	0	0	0	0	0
5775.11	5725	50.11	35	17	18	0.19	0.16	0.03	E	E	15	18	-3	21	18	3	36	36	0	0	0	0	0	0	0	0	-1	0	0	0	0	0	0	0	0	1	0	0	0	2.77	-1	0	0	0	0	0	0	0	0
5775.11	5730.58	44.53	3	8	-5	0.02	0.08	-0.06	E	E	22	19	4	17	18	-1	39	37	2	0	-1	0	0	0	0	0	0	0	0	0	0	0	0	0	0	1	0	0	0	-1	-1	0	0	0	0	0	0	0	0
5775.11	5744.77	30.34	34	34	0	0.22	0.32	-0.1	E	E	13	12	-6	18	19	-1	31	31	0	0	0	0	0	0	0	-1	0	0	0	0	0	0	0	0	0	1	0	0	0	-1	-1	0	0	0	0	0	0	0	0
5775.11	5696.65	78.46	25	16	9	0.11	0.15	-0.04	S	S	18	18	6	12	12	0	30	30	0	0	0	0	0	0	0	0	0	0	0	-1	0	0	0	0	0	1	0	0	0	-1	-1	0	0	0	0	0	0	0	0
5775.11	5697.88	77.23	15	15	0	0.07	0.14	-0.07	-	-	16	18	-2	19	18	1	35	36	-1	0	0	0	0	0	0	0	0	0	0	-1	0	0	0	0	0	1	0	0	0	-1	-1	0	0	0	0	0	0	0	0
2082.07	2149.08	-67.01	14	9	5	0.08	0.06	0.02	E	E	14	15	-8	23	22	1	37	37	0	1	-1	0	0	0	0	0	0	0	0	0	0	0	0	0	0	0	0	0	0	-1	-1	0	0	0	0	0	0	0	0
2082.07	2121.57	-39.5	40	28	12	0.28	0.26	0.02	S	S	7	11	-7	16	14	2	23	25	-2	-1	0	0	0	0	0	0	0	0	0	0	0	0	0	0	0	1	0	0	0	-1	-1	0	0	0	0	0	0	0	0
4200.55	4224.69	-24.14	21	14	7	0.12	0.07	0.05	E	E	11	11	1	10	10	0	21	21	0	0	-1	0	0	0	0	0	0	0	0	0	0	0	0	0	1	0	0	0	0	-1	-1	0	0	0	0	0	0	0	0
2091.01	2160.05	-69.04	16	13	3	0.09	0.09	0	E	E	13	15	-9	24	22	2	37	37	0	1	-1	0	0	0	0	0	0	0	0	0	0	0	0	0	0	0	0	0	0	-1	-1	0	0	0	0	0	0	0	0
2091.01	2098.77	-7.76	43	34	9	0.3	0.32	-0.02	S	S	7	12	-6	16	13	3	23	25	-2	-1	0	0	0	0	0	0	0	0	0	0	0	0	0	0	0	1	0	0	0	-1	-1	0	0	0	0	0	0	0	0
7022.8	7007.13	15.67	14	12	2	0.13	0.14	-0.01	E	E	19	19	-5	24	24	0	43	43	0	0	0	0	0	0	0	0	0	0	0	0	0	0	0	0	0	-1	1	0	0	-1	-1	0	0	0	0	0	0	0	0
7022.8	7039.16	-16.36	25	31	-6	0.19	0.22	-0.03	H	H	21	21	6	15	15	0	36	36	0	0	0	0	0	0	0	0	0	0	0	0	0	0	-1	1	0	0	0	0	0	-1	-1	0	0	0	0	0	0	0	0
4190.67	4191.34	-0.67	0	0	0	0	0	0	H	H	14	14	-3	17	17	0	31	31	0	0	0	-1	0	0	0	0	0	0	0	0	0	0	0	0	1	0	0	0	0	-1	-1	0	0	0	0	0	0	0	0
4190.67	4191	-0.33	46	49	-3	0.29	0.3	-0.01	H	H	9	8	-13	22	22	0	31	30	1	0	0	0	0	0	1	-1	0	0	0	0	0	0	0	0	0	0	0	0	0	-1	-1	0	0	0	0	0	0	0	0
4314.24	4293.75	20.49	4	7	-3	0.03	0.07	-0.04	-	-	14	14	-12	26	26	0	40	40	0	0	0	0	0	0	0	0	0	0	0	0	0	0	0	-1	0	1	0	0	0	-1	-1	0	0	0	0	0	0	0	0
4314.24	4314.87	-0.63	4	3	1	0.03	0.02	0.01	-	-	14	15	-12	26	26	0	40	41	-1	0	0	0	0	0	0	0	0	0	0	0	0	0	0	-1	0	0	0	0	1	-1	-1	0	0	0	0	0	0	0	0
4205.41	4119.99	85.42	61	35	26	0.37	0.33	0.04	-	-	10	13	-1	11	11	0	21	24	-3	0	0	-1	0	0	0	0	0	0	0	0	0	0	0	0	0	1	0	0	0	3.02	3.18	0	0	0	0	0	0	0	0
9918.86	19735.64	-9816.78	31	25	6	0.16	0.14	0.02	H	H	17	18	0	19	17	2	36	35	1	0	0	0	0	0	0	0	1	0	-1	0	0	0	0	0	0	0	0	0	0	-1	-1	0	0	0	0	0	0	0	0
9918.86	9850.69	68.17	31	18	13	0.16	0.14	0.02	H	H	17	17	0	19	17	2	36	34	2	0	0	0	0	0	0	0	0	0	-1	0	0	0	1	0	0	0	0	0	0	-1	-1	0	0	0	0	0	0	0	0
9918.86	10140.93	-222.07	31	62	-31	0.16	0.27	-0.12	H	H	17	18	-1	19	18	1	36	36	0	0	0	0	0	0	0	0	0	1	-1	0	0	0	0	0	0	0	0	0	0	-1	-1	0	0	0	0	0	0	0	0
2027.45	4111.27	-2083.82	21	16	5	0.12	0.09	0.04	E	E	10	11	0	11	10	1	21	21	0	0	-1	0	0	0	0	0	0	0	0	0	0	0	0	0	1	0	0	0	0	-1	-1	0	0	0	0	0	0	0	0
2027.45	4066.54	-2039.09	21	20	1	0.12	0.14	-0.02	E	E	10	11	0	11	10	1	21	21	0	1	-1	0	0	0	0	0	0	0	0	0	0	0	0	0	0	0	0	0	0	-1	-1	0	0	0	0	0	0	0	0
3967.66	3968.05	-0.39	43	49	-6	0.22	0.36	-0.14	S	S	10	10	-2	12	12	0	22	22	0	0	0	0	0	0	0	0	0	0	-1	0	0	0	0	0	0	0	0	1	0	-1	-1	0	0	0	0	0	0	0	0
21195.96	21203.26	-7.3	14	17	-3	0.09	0.11	-0.02	-	-	5	4	-10	14	15	-1	19	19	0	0	0	0	0	0	-1	1	0	0	0	0	0	0	0	0	0	0	0	0	0	-1	-1	0	0	0	0	0	0	0	0
2939.86	2905.72	34.14	0	3	-3	0	0.02	-0.02	T	T	27	27	6	21	21	0	48	48	0	0	0	0	0	0	1	0	0	0	-1	0	0	0	0	0	0	0	0	0	0	-1	-1	0	0	0	0	0	0	0	0
2939.86	2916.69	23.17	0	5	-5	0	0.03	-0.03	B	B	17	17	-10	28	27	1	45	44	1	0	0	0	1	0	0	0	0	0	-1	0	0	0	0	0	0	0	0	0	0	2.94	2.98	0	0	0	0	0	0	0	0
2939.86	2862.29	77.57	10	21	-11	0.05	0.2	-0.15	G	G	18	18	0	17	18	-1	35	36	-1	0	0	0	0	0	0	0	0	0	0	-1	0	0	0	0	0	1	0	0	0	-1	-1	0	0	0	0	0	0	0	0
2939.86	2931.66	8.2	10	26	-16	0.05	0.13	-0.09	G	G	18	18	0	17	18	-1	35	36	-1	0	0	0	0	0	0	0	0	0	1	-1	0	0	0	0	0	0	0	0	0	-1	-1	0	0	0	0	0	0	0	0
3676.28	3630.38	45.9	90	60	30	0.45	0.57	-0.11	-	-	12	12	2	10	10	0	22	22	0	0	0	0	0	-1	0	0	0	0	0	0	0	0	0	0	0	1	0	0	0	2.7	-1	0	0	0	0	0	0	0	0
3676.28	3643.55	32.73	166	110	56	0.67	0.67	0	-	-	5	5	-6	11	11	0	16	16	0	0	0	1	0	0	0	0	0	0	0	0	-1	0	0	0	0	0	0	0	0	3.13	3.15	0	0	0	0	0	0	0	0
3676.28	3666.26	10.02	2	1	1	0.02	0.01	0.01	-	-	8	8	-17	25	25	0	33	33	0	0	0	0	0	0	0	0	0	0	0	0	0	0	-1	0	0	1	0	0	0	-1	-1	0	0	0	0	0	0	0	0
3018.4	2944.48	73.92	10	11	-1	0.05	0.1	-0.05	G	G	18	18	7	11	11	0	29	29	0	0	0	0	0	0	0	0	0	0	-1	0	0	0	0	0	0	1	0	0	0	-1	-1	0	0	0	0	0	0	0	0
3018.4	2974.71	43.69	25	17	8	0.15	0.16	-0.01	-	-	10	10	-4	14	14	0	24	24	0	0	0	-1	0	0	0	0	0	0	0	0	0	0	0	0	0	1	0	0	0	-1	-1	0	0	0	0	0	0	0	0
3018.4	3004.45	13.95	25	20	5	0.15	0.14	0.01	-	-	10	10	-4	14	14	0	24	24	0	1	0	-1	0	0	0	0	0	0	0	0	0	0	0	0	0	0	0	0	0	-1	-1	0	0	0	0	0	0	0	0
3068.88	2989.5	79.38	13	21	-8	0.06	0.2	-0.14	G	G	19	19	1	18	18	0	37	37	0	0	0	0	0	0	0	0	0	0	0	-1	0	0	0	0	0	1	0	0	0	-1	-1	0	0	0	0	0	0	0	0
3068.88	3058.49	10.39	13	26	-13	0.06	0.13	-0.07	G	G	19	19	1	18	18	0	37	37	0	0	0	0	0	0	0	0	0	0	1	-1	0	0	0	0	0	0	0	0	0	-1	-1	0	0	0	0	0	0	0	0
6346.78	6330.18	16.6	28	26	2	0.12	0.12	0.01	S	S	15	15	1	15	14	1	30	29	1	0	0	0	0	0	0	0	0	-1	0	1	0	0	0	0	0	0	0	0	0	-1	-1	0	0	0	0	0	0	0	0
12093.84	12445.91	-352.07	72	57	15	0.29	0.29	0	T	T	17	16	-6	23	23	0	40	39	1	0	0	0	1	0	0	0	0	0	0	0	-1	0	0	0	0	0	0	0	0	-1	-1	0	0	0	0	0	0	0	0
3993.96	3996.97	-3.01	66	64	2	0.4	0.41	0	S	S	13	13	-6	19	19	0	32	32	0	0	0	0	0	0	-1	1	0	0	0	0	0	0	0	0	0	0	0	0	0	-1	-1	0	0	0	0	0	0	0	0
5312.02	5368.81	-56.79	8	9	-1	0.03	0.04	-0.01	E	E	19	19	0	20	19	1	39	38	1	0	0	0	0	0	0	0	0	0	0	0	-1	1	0	0	0	0	0	0	0	2.89	-1	0	0	0	0	0	0	0	0
7498.3	7525	-26.7	119	159	-40	0.58	0.64	-0.06	H	H	2	2	-21	23	23	0	25	25	0	0	0	0	0	0	0	0	0	0	0	0	1	-1	0	0	0	0	0	0	0	-1	-1	0	0	0	0	0	0	0	0
7498.3	7477.35	20.95	81	67	14	0.4	0.43	-0.03	-	-	19	18	11	8	8	0	27	26	1	0	0	0	0	0	0	1	0	0	0	0	0	-1	0	0	0	0	0	0	0	-1	-1	0	0	0	0	0	0	0	0
7498.3	7477.62	20.68	0	1	-1	0	0.01	-0.01	H	H	23	23	11	12	12	0	35	35	0	1	0	-1	0	0	0	0	0	0	0	0	0	0	0	0	0	0	0	0	0	-1	-1	0	0	0	0	0	0	0	0
7498.3	7487.3	11	14	15	-1	0.09	0.09	0	T	T	21	21	3	18	18	0	39	39	0	0	1	-1	0	0	0	0	0	0	0	0	0	0	0	0	0	0	0	0	0	-1	-1	0	0	0	0	0	0	0	0
7498.3	7511.98	-13.68	77	85	-8	0.49	0.52	-0.03	H	H	7	7	-11	18	18	0	25	25	0	0	0	1	0	0	0	-1	0	0	0	0	0	0	0	0	0	0	0	0	0	-1	-1	0	0	0	0	0	0	0	0
3517.73	3509.51	8.22	31	26	5	0.24	0.25	-0.01	-	-	12	13	-2	14	14	0	26	27	-1	0	0	0	0	0	0	0	0	0	0	0	0	0	-1	0	0	1	0	0	0	-1	-1	0	0	0	0	0	0	0	0
10618.9	10618.87	0.03	120	99	21	0.65	0.63	0.02	S	S	0	0	-9	9	9	0	9	9	0	0	0	0	0	0	0	1	-1	0	0	0	0	0	0	0	0	0	0	0	0	-1	-1	0	0	0	0	0	0	0	0
10618.9	10582.26	36.64	120	97	23	0.76	0.92	-0.15	-	-	0	0	0	0	0	0	0	0	0	0	0	0	0	0	0	-1	0	0	0	0	0	0	0	0	0	1	0	0	0	-1	-1	0	0	0	0	0	0	0	0
10618.9	10571.47	47.43	36	21	15	0.18	0.2	-0.02	-	-	1	1	-4	5	5	0	6	6	0	0	0	0	0	-1	0	0	0	0	0	0	0	0	0	0	0	1	0	0	0	-1	-1	0	0	0	0	0	0	0	0
6749.64	6749.67	-0.03	64	58	6	0.33	0.29	0.04	H	H	10	10	-7	17	17	0	27	27	0	0	0	0	-1	1	0	0	0	0	0	0	0	0	0	0	0	0	0	0	0	-1	-1	0	0	0	0	0	0	0	0
6749.64	6749.67	-0.03	33	189	-156	0.39	0.76	-0.37	S	S	4	2	-16	21	20	1	25	22	3	0	0	0	0	0	0	0	0	0	0	0	1	0	0	0	0	0	-1	0	0	-1	-1	0	0	0	0	0	0	0	0
6749.64	6749.67	-0.03	66	90	-24	0.79	0.85	-0.06	T	T	1	1	-7	8	8	0	9	9	0	0	0	0	0	0	0	0	0	0	0	0	0	0	0	0	0	1	-1	0	0	-1	-1	0	0	0	0	0	0	0	0
6749.64	6749.67	-0.03	149	137	12	0.73	0.71	0.02	E	E	1	1	-12	13	13	0	14	14	0	0	0	0	1	0	0	0	0	0	0	0	0	-1	0	0	0	0	0	0	0	-1	-1	0	0	0	0	0	0	0	0
6749.64	6749.67	-0.03	104	106	-2	0.66	0.79	-0.12	T	H	0	0	-16	17	16	1	17	16	1	0	0	0	0	0	0	-1	0	0	0	0	0	0	0	0	0	0	0	0	1	-1	-1	0	0	0	0	0	0	0	0
31746.62	31672.44	74.18	66	20	46	0.27	0.1	0.17	G	G	10	10	-10	20	20	0	30	30	0	0	0	0	0	1	0	0	0	0	0	0	-1	0	0	0	0	0	0	0	0	3.04	-1	0	0	0	0	0	0	0	0
31746.62	31637.71	108.91	59	22	37	0.24	0.15	0.08	-	-	12	12	3	8	9	-1	20	21	-1	1	0	0	0	0	0	0	0	0	0	0	-1	0	0	0	0	0	0	0	0	2.71	-1	0	0	0	0	0	0	0	0
3722.71	3732.4	-9.69	0	2	-2	0	0.01	-0.01	E	E	20	19	-4	24	24	0	44	43	1	-1	0	0	0	0	0	0	0	0	0	0	0	0	0	0	1	0	0	0	0	-1	-1	0	0	0	0	0	0	0	0
7101.46	7101.49	-0.03	9	5	4	0.07	0.05	0.02	T	T	23	22	-4	26	27	-1	49	49	0	0	0	0	0	0	0	0	0	0	0	0	0	0	-1	0	0	1	0	0	0	-1	-1	0	0	0	0	0	0	0	0
7101.46	7101.49	-0.03	9	5	4	0.07	0.05	0.02	T	T	23	22	-4	26	27	-1	49	49	0	0	0	0	0	0	0	0	0	0	0	0	0	0	-1	0	0	1	0	0	0	-1	-1	0	0	0	0	0	0	0	0
5791.64	5798.32	-6.68	13	15	-2	0.08	0.07	0.02	-	-	22	21	7	15	15	0	37	36	1	0	0	0	0	0	0	-1	0	1	0	0	0	0	0	0	0	0	0	0	0	-1	2.9	0	0	0	0	0	0	0	0
13834.88	13834.86	0.02	43	25	18	0.33	0.3	0.03	S	S	0	0	-23	23	23	0	23	23	0	0	0	0	0	0	0	0	0	0	0	0	0	0	-1	0	0	0	1	0	0	-1	-1	0	0	0	0	0	0	0	0
7598.97	7593.01	5.96	6	8	-2	0.05	0.08	-0.03	T	T	22	21	-5	26	27	-1	48	48	0	0	0	0	0	0	0	0	0	0	0	0	0	0	-1	0	0	1	0	0	0	-1	-1	0	0	0	0	0	0	0	0
3691.79	3664.71	27.08	48	37	11	0.34	0.35	-0.01	H	H	17	17	-8	25	25	0	42	42	0	0	0	0	0	0	0	0	0	0	0	0	0	0	0	-1	0	1	0	0	0	-1	-1	0	0	0	0	0	0	0	0
14038.54	4706.88	9331.66	52	63	-11	0.32	0.59	-0.28	E	E	0	0	-18	18	18	0	18	18	0	0	0	0	0	0	-1	0	0	0	0	0	0	0	0	0	0	1	0	0	0	-1	-1	0	0	0	0	0	0	0	0
120845.45	120818.57	26.88	67	54	13	0.41	0.51	-0.1	E	E	6	6	-11	17	17	0	23	23	0	0	0	0	0	0	-1	0	0	0	0	0	0	0	0	0	0	1	0	0	0	2.87	2.91	0	0	0	0	0	0	0	0
120845.45	120845.76	-0.31	2	4	-2	0.01	0.03	-0.02	H	H	18	17	-4	22	22	0	40	39	1	0	0	0	0	0	0	1	0	0	0	0	0	-1	0	0	0	0	0	0	0	-1	-1	0	0	0	0	0	0	0	0
14038.54	14038.54	0	167	53	114	0.67	0.5	0.17	H	H	0	0	-18	18	18	0	18	18	0	0	0	0	0	0	0	0	0	0	0	0	-1	0	0	0	0	1	0	0	0	-1	-1	0	0	0	0	0	0	0	0
120845.45	120845.71	-0.26	106	82	24	0.43	0.61	-0.18	T	H	4	4	-7	11	11	0	15	15	0	0	0	0	0	0	0	0	0	0	0	0	-1	0	0	0	0	0	0	0	1	-1	-1	0	0	0	0	0	0	0	0
7286.52	7306.25	-19.73	12	17	-5	0.11	0.13	-0.01	E	E	18	19	-4	23	22	1	41	41	0	0	0	0	0	0	0	0	0	0	0	0	0	0	0	0	0	-1	0	0	1	-1	-1	0	0	0	0	0	0	0	0
7286.52	7271.74	14.78	12	11	1	0.11	0.13	-0.02	E	E	18	18	-5	23	23	0	41	41	0	0	0	0	0	0	0	0	0	0	0	0	0	0	0	0	0	-1	1	0	0	-1	-1	0	0	0	0	0	0	0	0
10356.73	10279.15	77.58	146	56	90	0.59	0.53	0.06	-	-	12	12	3	9	9	0	21	21	0	0	0	0	0	0	0	0	0	0	0	0	-1	0	0	0	0	1	0	0	0	2.67	-1	0	0	0	0	0	0	0	0
3602.16	3585.2	16.96	8	7	1	0.04	0.04	0	-	-	17	19	-10	29	27	2	46	46	0	0	0	0	1	0	0	0	0	0	-1	0	0	0	0	0	0	0	0	0	0	-1	-1	0	0	0	0	0	0	0	0
3607.15	3602.16	4.99	13	8	5	0.06	0.04	0.02	-	-	17	17	-12	30	29	1	47	46	1	0	0	0	0	0	0	0	0	0	1	-1	0	0	0	0	0	0	0	0	0	-1	-1	0	0	0	0	0	0	0	0
6638.32	6652.94	-14.62	23	29	-6	0.15	0.15	0	H	H	14	14	-11	25	25	0	39	39	0	0	0	0	0	1	0	-1	0	0	0	0	0	0	0	0	0	0	0	0	0	-1	2.92	0	0	0	0	0	0	0	0
6638.32	6652.94	-14.62	23	29	-6	0.15	0.15	0	H	H	14	14	-11	25	25	0	39	39	0	0	0	0	0	1	0	-1	0	0	0	0	0	0	0	0	0	0	0	0	0	-1	2.92	0	0	0	0	0	0	0	0
4063.61	4024.82	38.79	78	47	31	0.39	0.36	0.03	H	H	7	7	-10	17	17	0	24	24	0	0	0	0	0	-1	0	0	0	0	0	0	0	0	1	0	0	0	0	0	0	-1	-1	0	0	0	0	0	0	0	0
8330.05	8330.09	-0.04	97	89	8	0.53	0.45	0.08	S	S	8	7	-4	12	12	0	20	19	1	0	0	0	0	1	0	0	-1	0	0	0	0	0	0	0	0	0	0	0	0	-1	-1	0	0	0	0	0	0	0	0
8330.05	8275.8	54.25	29	36	-7	0.14	0.34	-0.2	-	-	13	14	6	7	7	0	20	21	-1	0	0	0	0	0	0	0	0	0	0	0	0	-1	0	0	0	1	0	0	0	-1	-1	0	0	0	0	0	0	0	0
8330.05	8332.74	-2.69	85	44	41	0.62	0.52	0.1	-	-	6	6	-10	16	16	0	22	22	0	0	0	0	0	0	0	0	0	0	0	0	0	0	0	0	0	0	1	-1	0	-1	-1	0	0	0	0	0	0	0	0
4277.82	4279.13	-1.31	42	42	0	0.26	0.27	-0.01	S	S	14	13	-5	18	19	-1	32	32	0	0	0	0	0	0	-1	1	0	0	0	0	0	0	0	0	0	0	0	0	0	-1	-1	0	0	0	0	0	0	0	0
4277.82	4277.33	0.49	0	0	0	0	0	0	H	H	17	16	-1	17	18	-1	34	34	0	0	0	-1	0	0	0	0	0	0	0	0	0	0	0	0	1	0	0	0	0	-1	-1	0	0	0	0	0	0	0	0
4277.82	4278.39	-0.57	42	74	-32	0.27	0.45	-0.19	H	H	9	8	-13	21	22	-1	30	30	0	0	0	0	0	0	1	-1	0	0	0	0	0	0	0	0	0	0	0	0	0	-1	-1	0	0	0	0	0	0	0	0
3192.89	3192.88	0.01	43	25	18	0.33	0.3	0.03	S	S	0	0	-23	23	23	0	23	23	0	0	0	0	0	0	0	0	0	0	0	0	0	0	-1	0	0	0	1	0	0	-1	-1	0	0	0	0	0	0	0	0
3541.3	3519.26	22.04	145	39	106	0.64	0.37	0.27	S	E	9	9	0	8	9	-1	17	18	-1	0	0	0	0	0	0	0	0	-1	0	0	0	0	0	0	0	1	0	0	0	-1	-1	0	0	0	0	0	0	0	0
3304.83	3253.93	50.9	39	44	-5	0.2	0.32	-0.13	S	S	10	10	-3	13	13	0	23	23	0	0	0	0	0	0	0	0	0	0	-1	0	0	0	0	0	0	0	0	1	0	-1	-1	0	0	0	0	0	0	0	0
3304.83	3259.42	45.41	22	30	-8	0.13	0.28	-0.15	-	-	13	12	0	12	13	-1	25	25	0	0	0	-1	0	0	0	0	0	0	0	0	0	0	0	0	0	1	0	0	0	2.95	2.96	0	0	0	0	0	0	0	0
3304.83	3312.2	-7.37	134	135	-1	0.82	0.72	0.1	G	G	6	6	-7	13	13	0	19	19	0	0	0	-1	0	0	0	0	0	0	0	0	0	0	0	0	1	0	0	0	0	-1	-1	0	0	0	0	0	0	0	0
3304.83	3309.72	-4.89	25	30	-5	0.18	0.18	0	G	G	11	11	-6	16	17	-1	27	28	-1	-1	1	0	0	0	0	0	0	0	0	0	0	0	0	0	0	0	0	0	0	-1	-1	0	0	0	0	0	0	0	0
8165.65	16321.28	-8155.63	67	79	-12	0.35	0.4	-0.05	-	-	4	2	-14	17	18	-1	21	20	1	0	0	0	-1	1	0	0	0	0	0	0	0	0	0	0	0	0	0	0	0	-1	-1	0	0	0	0	0	0	0	0
8165.65	8191.62	-25.97	67	90	-23	0.35	0.63	-0.29	-	-	4	2	-15	17	19	-2	21	21	0	0	0	0	-1	0	0	0	0	0	0	0	0	0	0	1	0	0	0	0	0	-1	-1	0	0	0	0	0	0	0	0
3524.84	3536.99	-12.15	36	62	-26	0.19	0.3	-0.12	E	E	13	13	-4	17	17	0	30	30	0	0	0	0	-1	0	0	0	0	0	0	0	0	1	0	0	0	0	0	0	0	-1	-1	0	0	0	0	0	0	0	0
3469.7	3483.72	-14.02	68	76	-8	0.81	0.72	0.09	-	-	9	10	-3	12	12	0	21	22	-1	0	0	0	0	0	0	0	0	0	0	0	0	0	0	0	0	1	-1	0	0	3	2.97	0	0	0	0	0	0	0	0
8165.65	8167.94	-2.29	82	62	20	0.5	0.3	0.2	-	-	0	0	0	0	0	0	0	0	0	0	0	-1	0	0	0	0	0	0	0	0	0	1	0	0	0	0	0	0	0	-1	-1	0	0	0	0	0	0	0	0
3575.83	3524.84	50.99	104	36	68	0.46	0.19	0.27	E	E	13	13	-4	17	17	0	30	30	0	0	0	0	1	0	0	0	0	-1	0	0	0	0	0	0	0	0	0	0	0	-1	-1	0	0	0	0	0	0	0	0
3484.04	3471.01	13.03	124	85	39	0.56	0.43	0.13	T	T	15	14	2	12	13	-1	27	27	0	0	0	0	0	0	0	0	0	0	1	-1	0	0	0	0	0	0	0	0	0	-1	3.16	0	0	0	0	0	0	0	0
3786.26	3752.44	33.82	60	23	37	0.37	0.22	0.15	-	-	8	8	-9	17	17	0	25	25	0	0	0	0	0	0	-1	0	0	0	0	0	0	0	0	0	0	1	0	0	0	2.9	2.86	0	0	0	0	0	0	0	0
3718.93	3734.09	-15.16	79	98	-19	0.48	0.51	-0.02	-	-	4	4	-16	20	20	0	24	24	0	0	0	0	1	0	-1	0	0	0	0	0	0	0	0	0	0	0	0	0	0	3.09	3.02	0	0	0	0	0	0	0	0
3724.09	3758.57	-34.48	29	70	-41	0.27	0.45	-0.17	-	-	5	6	-13	19	18	1	24	24	0	0	0	0	0	0	0	1	0	0	0	0	0	0	0	0	0	-1	0	0	0	3.03	3.02	0	0	0	0	0	0	0	0
3757.87	3724.09	33.78	68	29	39	0.42	0.27	0.14	-	-	6	5	-13	18	19	-1	24	24	0	0	0	0	0	0	-1	0	0	0	0	0	0	0	0	0	0	1	0	0	0	3.02	3.03	0	0	0	0	0	0	0	0
3737.06	3750.27	-13.21	74	96	-22	0.45	0.49	-0.04	-	-	5	5	-12	17	17	0	22	22	0	0	0	0	1	0	-1	0	0	0	0	0	0	0	0	0	0	0	0	0	0	3.05	2.98	0	0	0	0	0	0	0	0
4710.21	4689.32	20.89	36	18	18	0.21	0.13	0.09	T	T	0	0	-7	7	7	0	7	7	0	1	-1	0	0	0	0	0	0	0	0	0	0	0	0	0	0	0	0	0	0	-1	-1	0	0	0	0	0	0	0	0
3264.85	3237.74	27.11	107	123	-16	0.54	0.73	-0.18	-	-	0	1	-16	16	16	0	16	17	-1	0	1	0	0	0	0	0	0	0	-1	0	0	0	0	0	0	0	0	0	0	-1	-1	0	0	0	0	0	0	0	0
3264.85	3163.74	101.11	98	18	80	0.43	0.17	0.26	E	E	15	14	-4	19	19	0	34	33	1	0	0	0	0	0	0	0	0	-1	0	0	0	0	0	0	0	1	0	0	0	-1	-1	0	0	0	0	0	0	0	0
3066.9	3092.18	-25.28	35	14	21	0.21	0.13	0.08	-	-	12	13	-10	23	22	1	35	35	0	0	0	0	0	0	-1	0	0	0	0	0	0	0	0	0	0	1	0	0	0	-1	-1	0	0	0	0	0	0	0	0
3066.9	3092.18	-25.28	35	35	0	0.21	0.22	-0.01	-	-	12	13	-10	23	22	1	35	35	0	0	0	0	0	0	-1	1	0	0	0	0	0	0	0	0	0	0	0	0	0	-1	-1	0	0	0	0	0	0	0	0
3066.9	3076.57	-9.67	14	3	11	0.07	0.02	0.05	-	-	24	24	6	18	18	0	42	42	0	0	0	0	-1	0	1	0	0	0	0	0	0	0	0	0	0	0	0	0	0	-1	-1	0	0	0	0	0	0	0	0
3066.9	3086.03	-19.13	14	4	10	0.07	0.02	0.05	-	-	24	24	6	18	18	0	42	42	0	0	0	0	-1	1	0	0	0	0	0	0	0	0	0	0	0	0	0	0	0	-1	-1	0	0	0	0	0	0	0	0
3066.9	3092.18	-25.28	29	43	-14	0.35	0.32	0.03	H	H	6	6	-15	21	21	0	27	27	0	0	0	0	0	0	0	0	0	0	0	0	0	0	0	0	0	0	-1	1	0	-1	-1	0	0	0	0	0	0	0	0
3066.9	3111.69	-44.79	15	21	-6	0.18	0.16	0.02	S	S	21	20	0	21	21	0	42	41	1	0	0	0	0	0	0	0	0	0	0	0	0	0	1	0	0	0	-1	0	0	-1	-1	0	0	0	0	0	0	0	0
3066.9	3092.18	-25.28	23	30	-7	0.12	0.23	-0.11	-	-	19	15	-3	21	22	-1	40	37	3	0	0	0	0	0	0	0	-1	0	0	0	0	0	1	0	0	0	0	0	0	-1	-1	0	0	0	0	0	0	0	0
3066.9	3092.49	-25.59	42	23	19	0.25	0.22	0.03	H	H	18	17	6	12	12	0	30	29	1	0	-1	0	0	0	0	0	0	0	0	0	0	0	0	0	0	1	0	0	0	-1	-1	0	0	0	0	0	0	0	0
3066.9	3083.87	-16.97	15	5	10	0.07	0.03	0.05	G	G	20	21	-4	25	24	1	45	45	0	0	0	0	0	1	0	0	0	0	0	0	0	-1	0	0	0	0	0	0	0	3.09	-1	0	0	0	0	0	0	0	0
3066.9	3092.18	-25.28	14	8	6	0.07	0.08	0	H	H	10	10	-4	14	14	0	24	24	0	0	0	0	0	-1	0	0	0	0	0	0	0	0	0	0	0	1	0	0	0	-1	-1	0	0	0	0	0	0	0	0
3066.9	3021.79	45.11	136	60	76	0.55	0.46	0.09	-	-	4	4	-19	23	23	0	27	27	0	0	0	0	0	0	0	0	0	0	0	0	-1	0	1	0	0	0	0	0	0	-1	-1	0	0	0	0	0	0	0	0
3066.9	3029.28	37.62	21	8	13	0.08	0.06	0.02	G	G	20	19	3	16	17	-1	36	36	0	0	0	0	0	0	0	0	0	0	0	0	-1	0	1	0	0	0	0	0	0	-1	-1	0	0	0	0	0	0	0	0
7686.05	7715.14	-29.09	98	134	-36	0.48	0.54	-0.06	H	H	1	2	-22	25	23	2	26	25	1	0	0	0	0	0	0	0	0	0	0	0	1	-1	0	0	0	0	0	0	0	2.75	3.15	0	0	0	0	0	0	0	0
7686.05	7698.42	-12.37	100	93	7	0.64	0.57	0.07	H	H	7	6	-10	16	17	-1	23	23	0	0	0	1	0	0	0	-1	0	0	0	0	0	0	0	0	0	0	0	0	0	-1	-1	0	0	0	0	0	0	0	0
7686.05	7701.13	-15.08	1	2	-1	0.01	0.01	0	E	E	18	17	-7	24	25	-1	42	42	0	-1	0	0	0	0	0	0	0	0	0	0	0	0	0	0	1	0	0	0	0	-1	-1	0	0	0	0	0	0	0	0
2988.45	3037.69	-49.24	39	17	22	0.24	0.16	0.08	-	-	11	11	-12	23	23	0	34	34	0	0	0	0	0	0	-1	0	0	0	0	0	0	0	0	0	0	1	0	0	0	-1	-1	0	0	0	0	0	0	0	0
2988.45	3148.64	-160.19	63	114	-51	0.75	0.5	0.25	H	H	8	8	-7	15	15	0	23	23	0	0	0	0	0	0	0	0	0	1	0	0	0	0	0	0	0	0	-1	0	0	-1	3.05	0	0	0	0	0	0	0	0
2988.45	3056.29	-67.84	13	30	-17	0.15	0.23	-0.08	S	-	21	20	-1	22	22	0	43	42	1	0	0	0	0	0	0	0	0	0	0	0	0	0	1	0	0	0	-1	0	0	-1	-1	0	0	0	0	0	0	0	0
2988.45	2967.03	21.42	137	60	77	0.55	0.46	0.09	-	-	4	4	-19	22	23	-1	26	27	-1	0	0	0	0	0	0	0	0	0	0	0	-1	0	1	0	0	0	0	0	0	-1	-1	0	0	0	0	0	0	0	0
2988.45	2967.56	20.89	35	15	20	0.14	0.12	0.03	G	G	20	20	4	16	16	0	36	36	0	0	0	0	0	0	0	0	0	0	0	0	-1	0	1	0	0	0	0	0	0	-1	-1	0	0	0	0	0	0	0	0
3580.56	3580.56	0	55	148	-93	0.42	0.6	-0.17	H	H	5	6	-10	16	15	1	21	21	0	0	0	0	0	0	0	0	0	0	0	0	1	0	-1	0	0	0	0	0	0	-1	-1	0	0	0	0	0	0	0	0
9016.68	8920.69	95.99	5	12	-7	0.02	0.11	-0.09	H	H	14	14	4	10	10	0	24	24	0	0	0	0	0	0	0	0	0	-1	0	0	0	0	0	0	0	1	0	0	0	-1	-1	0	0	0	0	0	0	0	0
5557.5	5587.61	-30.11	1	2	-1	0.01	0.01	-0.01	E	E	22	23	1	22	21	1	44	44	0	0	0	0	0	0	0	-1	0	0	0	0	0	0	0	1	0	0	0	0	0	-1	-1	0	0	0	0	0	0	0	0
1629.38	1583.87	45.51	15	6	9	0.08	0.06	0.02	E	E	14	14	-4	18	18	0	32	32	0	0	0	0	-1	0	0	0	0	0	0	0	0	0	0	0	0	1	0	0	0	2.88	-1	0	0	0	0	0	0	0	0
1629.38	1561.64	67.74	104	69	35	0.53	0.65	-0.12	E	E	13	13	1	12	12	0	25	25	0	0	0	0	0	0	0	0	0	0	-1	0	0	0	0	0	0	1	0	0	0	-1	-1	0	0	0	0	0	0	0	0
1629.38	1576.25	53.13	31	27	4	0.15	0.25	-0.1	E	E	22	20	15	5	7	-2	27	27	0	0	0	0	0	0	0	0	0	0	0	0	0	-1	0	0	0	1	0	0	0	2.94	2.98	0	0	0	0	0	0	0	0
1629.38	1629.39	-0.01	30	8	22	0.19	0.08	0.12	-	-	17	16	10	7	7	0	24	23	1	0	0	0	0	0	0	-1	0	0	0	0	0	0	0	0	0	1	0	0	0	-1	-1	0	0	0	0	0	0	0	0
1629.38	1629.51	-0.13	17	12	5	0.08	0.11	-0.04	E	E	15	15	1	14	14	0	29	29	0	0	0	0	0	0	0	0	0	0	0	-1	0	0	0	0	0	1	0	0	0	-1	-1	0	0	0	0	0	0	0	0
1629.38	1630.05	-0.67	69	22	47	0.31	0.21	0.1	E	E	11	11	-3	14	14	0	25	25	0	0	0	0	0	0	0	0	0	0	0	-1	0	0	0	0	0	1	0	0	0	-1	-1	0	0	0	0	0	0	0	0
1629.38	1629.39	-0.01	119	52	67	0.54	0.49	0.05	E	E	13	14	-3	17	16	1	30	30	0	0	0	0	0	0	0	0	0	0	0	-1	0	0	0	0	0	1	0	0	0	-1	-1	0	0	0	0	0	0	0	0
1629.38	1583.87	45.51	15	6	9	0.08	0.06	0.02	E	E	14	14	-4	18	18	0	32	32	0	0	0	0	-1	0	0	0	0	0	0	0	0	0	0	0	0	1	0	0	0	2.88	-1	0	0	0	0	0	0	0	0
1629.38	1561.64	67.74	104	69	35	0.53	0.65	-0.12	E	E	13	13	1	12	12	0	25	25	0	0	0	0	0	0	0	0	0	0	-1	0	0	0	0	0	0	1	0	0	0	-1	-1	0	0	0	0	0	0	0	0
1629.38	1576.25	53.13	31	27	4	0.15	0.25	-0.1	E	E	22	20	15	5	7	-2	27	27	0	0	0	0	0	0	0	0	0	0	0	0	0	-1	0	0	0	1	0	0	0	2.94	2.98	0	0	0	0	0	0	0	0
1629.38	1629.39	-0.01	30	8	22	0.19	0.08	0.12	-	-	17	16	10	7	7	0	24	23	1	0	0	0	0	0	0	-1	0	0	0	0	0	0	0	0	0	1	0	0	0	-1	-1	0	0	0	0	0	0	0	0
1629.38	1629.39	-0.01	56	48	8	0.25	0.45	-0.21	-	-	13	10	2	9	11	-2	22	21	1	0	0	0	0	0	0	0	0	-1	0	0	0	0	0	0	0	1	0	0	0	-1	-1	0	0	0	0	0	0	0	0
1629.38	1629.51	-0.13	17	12	5	0.08	0.11	-0.04	E	E	15	15	1	14	14	0	29	29	0	0	0	0	0	0	0	0	0	0	0	-1	0	0	0	0	0	1	0	0	0	-1	-1	0	0	0	0	0	0	0	0
1629.38	1630.05	-0.67	69	22	47	0.31	0.21	0.1	E	E	11	11	-3	14	14	0	25	25	0	0	0	0	0	0	0	0	0	0	0	-1	0	0	0	0	0	1	0	0	0	-1	-1	0	0	0	0	0	0	0	0
1629.38	1629.39	-0.01	119	52	67	0.54	0.49	0.05	E	E	13	14	-3	17	16	1	30	30	0	0	0	0	0	0	0	0	0	0	0	-1	0	0	0	0	0	1	0	0	0	-1	-1	0	0	0	0	0	0	0	0
3028.52	3028.54	-0.02	8	7	1	0.06	0.07	0	H	H	20	20	1	19	19	0	39	39	0	0	0	0	0	0	0	0	0	0	0	0	0	0	-1	0	0	1	0	0	0	-1	-1	0	0	0	0	0	0	0	0
3028.52	3028.73	-0.21	8	5	3	0.06	0.06	0	H	H	20	20	1	19	19	0	39	39	0	0	0	0	0	0	0	0	0	0	0	0	0	0	-1	0	0	0	1	0	0	-1	-1	0	0	0	0	0	0	0	0
7887.4	7892.87	-5.47	0	1	-1	0	0.01	-0.01	H	H	19	19	-6	25	25	0	44	44	0	0	0	1	0	0	0	0	0	0	0	0	-1	0	0	0	0	0	0	0	0	-1	-1	0	0	0	0	0	0	0	0
5321.11	5309.84	11.27	6	12	-6	0.05	0.11	-0.07	E	E	16	16	-8	24	24	0	40	40	0	0	0	0	0	0	0	0	0	0	0	0	0	0	-1	0	0	1	0	0	0	-1	-1	0	0	0	0	0	0	0	0
2001.75	2002.42	-0.67	101	119	-18	0.62	0.61	0	H	H	0	0	-13	13	13	0	13	13	0	0	0	-1	1	0	0	0	0	0	0	0	0	0	0	0	0	0	0	0	0	-1	-1	0	0	0	0	0	0	0	0
3161.47	3138.86	22.61	8	7	1	0.06	0.07	-0.01	H	H	19	21	0	20	19	1	39	40	-1	-1	0	0	0	0	0	0	0	0	0	0	0	0	0	0	0	1	0	0	0	-1	-1	0	0	0	0	0	0	0	0
4099.87	4099.87	0	32	26	6	0.24	0.25	-0.01	S	S	10	10	-21	31	31	0	41	41	0	0	0	0	0	0	0	0	0	0	0	0	0	0	0	0	0	1	0	0	-1	-1	-1	0	0	0	0	0	0	0	0
4099.87	4109.81	-9.94	44	81	-37	0.27	0.52	-0.25	-	-	7	7	-11	18	18	0	25	25	0	0	0	0	0	0	-1	1	0	0	0	0	0	0	0	0	0	0	0	0	0	-1	-1	0	0	0	0	0	0	0	0
4099.87	4099.87	0	91	49	42	0.56	0.46	0.1	-	-	1	1	-13	14	14	0	15	15	0	0	0	0	0	0	-1	0	0	0	0	0	0	0	0	0	0	1	0	0	0	-1	-1	0	0	0	0	0	0	0	0
4099.87	4050.58	49.29	10	6	4	0.05	0.06	0	E	E	12	11	-8	20	20	0	32	31	1	0	0	0	0	0	0	0	-1	0	0	0	0	0	0	0	0	1	0	0	0	-1	-1	0	0	0	0	0	0	0	0
4099.87	4100.18	-0.31	110	100	10	0.48	0.51	-0.02	E	E	10	10	-1	11	11	0	21	21	0	0	0	0	0	0	0	0	0	-1	1	0	0	0	0	0	0	0	0	0	0	-1	-1	0	0	0	0	0	0	0	0
3678.35	3745.94	-67.59	29	72	-43	0.35	0.55	-0.21	E	E	5	4	-11	15	16	-1	20	20	0	0	0	0	0	0	0	0	0	0	0	0	0	0	1	0	0	0	-1	0	0	-1	-1	0	0	0	0	0	0	0	0
4910.79	4895.13	15.66	65	54	11	0.34	0.33	0	H	H	14	14	-6	20	20	0	34	34	0	0	0	0	-1	0	1	0	0	0	0	0	0	0	0	0	0	0	0	0	0	-1	-1	0	0	0	0	0	0	0	0
4910.79	4918.19	-7.4	6	24	-18	0.03	0.11	-0.08	H	H	19	20	-3	23	22	1	42	42	0	0	0	0	0	0	0	0	0	0	-1	1	0	0	0	0	0	0	0	0	0	-1	-1	0	0	0	0	0	0	0	0
4910.79	4907.36	3.43	25	38	-13	0.18	0.27	-0.09	H	H	9	10	-21	31	30	1	40	40	0	-1	0	0	0	0	0	0	0	0	0	0	0	0	0	1	0	0	0	0	0	-1	-1	0	0	0	0	0	0	0	0
5001.76	4986.6	15.16	56	44	12	0.29	0.27	0.02	H	H	14	14	-5	19	19	0	33	33	0	0	0	0	-1	0	1	0	0	0	0	0	0	0	0	0	0	0	0	0	0	-1	-1	0	0	0	0	0	0	0	0
5001.76	4986.77	14.99	2	15	-13	0.01	0.12	-0.1	-	-	13	13	-7	21	20	1	34	33	1	0	0	0	0	0	0	0	0	0	0	0	0	0	1	-1	0	0	0	0	0	-1	-1	0	0	0	0	0	0	0	0
5001.76	4997.17	4.59	24	37	-13	0.17	0.26	-0.09	H	H	9	10	-21	31	30	1	40	40	0	-1	0	0	0	0	0	0	0	0	0	0	0	0	0	1	0	0	0	0	0	-1	-1	0	0	0	0	0	0	0	0
4226.02	4292.46	-66.44	4	4	0	0.03	0.03	0	-	-	15	14	-11	26	26	0	41	40	1	1	0	0	0	0	0	0	0	0	0	0	0	0	0	-1	0	0	0	0	0	-1	-1	0	0	0	0	0	0	0	0
23437.59	23455.68	-18.09	55	71	-16	0.28	0.36	-0.08	E	E	9	8	-2	12	11	1	21	19	2	0	0	0	-1	0	0	0	0	0	1	0	0	0	0	0	0	0	0	0	0	-1	-1	0	0	0	0	0	0	0	0
5384.01	5387.82	-3.81	7	8	-1	0.05	0.06	-0.01	S	S	15	14	-8	23	23	0	38	37	1	1	0	0	0	0	0	0	0	0	0	0	0	0	0	-1	0	0	0	0	0	2.95	2.99	0	0	0	0	0	0	0	0
14983.08	14737.42	245.66	73	63	10	0.37	0.59	-0.22	E	E	1	1	-14	14	15	-1	15	16	-1	0	0	0	0	0	0	0	0	0	-1	0	0	0	0	0	0	1	0	0	0	-1	-1	0	0	0	0	0	0	0	0
14983.08	14737.37	245.71	15	22	-7	0.08	0.21	-0.13	E	E	13	13	2	9	11	-2	22	24	-2	0	0	0	0	0	0	0	0	0	-1	0	0	0	0	0	0	1	0	0	0	-1	-1	0	0	0	0	0	0	0	0
14983.08	14751.73	231.35	56	17	39	0.3	0.16	0.14	E	E	9	9	-6	15	15	0	24	24	0	0	0	0	0	0	0	0	-1	0	0	0	0	0	0	0	0	1	0	0	0	3	3.06	0	0	0	0	0	0	0	0
5775.11	5731.23	43.88	131	96	35	0.78	0.91	-0.13	T	T	4	4	-6	10	10	0	14	14	0	0	-1	0	0	0	0	0	0	0	0	0	0	0	0	0	0	1	0	0	0	-1	-1	0	0	0	0	0	0	0	0
5775.11	5783.91	-8.8	25	21	4	0.15	0.11	0.05	-	-	0	0	0	0	0	0	0	0	0	0	0	-1	0	1	0	0	0	0	0	0	0	0	0	0	0	0	0	0	0	2.58	2.9	0	0	0	0	0	0	0	0
5775.11	5764.47	10.64	22	23	-1	0.17	0.22	-0.05	S	S	17	17	8	9	9	0	26	26	0	0	0	0	0	0	0	0	0	0	0	0	0	0	-1	0	0	1	0	0	0	-1	-1	0	0	0	0	0	0	0	0
5775.11	5680.8	94.31	9	15	-6	0.04	0.14	-0.1	H	H	20	21	8	13	12	1	33	33	0	0	0	0	0	0	0	0	0	-1	0	0	0	0	0	0	0	1	0	0	0	-1	-1	0	0	0	0	0	0	0	0
4481	4481.96	-0.96	52	49	3	0.32	0.31	0.01	S	S	13	13	-6	20	19	1	33	32	1	0	0	0	0	0	-1	1	0	0	0	0	0	0	0	0	0	0	0	0	0	-1	-1	0	0	0	0	0	0	0	0
4296.28	4296.88	-0.6	0	0	0	0	0	0	H	H	18	17	1	16	17	-1	34	34	0	0	0	-1	0	0	0	0	0	0	0	0	0	0	0	0	1	0	0	0	0	-1	-1	0	0	0	0	0	0	0	0
4481	4481.32	-0.32	0	0	0	0	0	0	H	H	13	13	-5	18	18	0	31	31	0	0	0	-1	0	0	0	0	0	0	0	0	0	0	0	0	1	0	0	0	0	-1	-1	0	0	0	0	0	0	0	0
2148.78	2124.69	24.09	49	36	13	0.35	0.34	0.01	S	S	9	8	-7	14	16	-2	23	24	-1	-1	0	0	0	0	0	0	0	0	0	0	0	0	0	0	0	1	0	0	0	-1	-1	0	0	0	0	0	0	0	0
4694	4739.41	-45.41	26	62	-36	0.16	0.28	-0.12	-	-	17	18	3	12	14	-2	29	32	-3	0	0	-1	0	0	0	0	0	0	0	1	0	0	0	0	0	0	0	0	0	-1	-1	0	0	0	0	0	0	0	0
4694	4739.41	-45.41	26	62	-36	0.16	0.28	-0.12	-	-	17	18	3	12	14	-2	29	32	-3	0	0	-1	0	0	0	0	0	0	0	1	0	0	0	0	0	0	0	0	0	-1	-1	0	0	0	0	0	0	0	0
2911.86	2926.48	-14.62	4	8	-4	0.05	0.06	-0.01	-	-	21	20	1	18	20	-2	39	40	-1	0	0	0	0	0	0	0	0	0	0	0	0	0	1	0	0	0	-1	0	0	-1	-1	0	0	0	0	0	0	0	0
5142.96	5094.54	48.42	116	76	40	0.59	0.72	-0.13	H	H	4	4	-13	16	17	-1	20	21	-1	0	0	0	0	-1	0	0	0	0	0	0	0	0	0	0	0	1	0	0	0	-1	-1	0	0	0	0	0	0	0	0
5142.96	5098.81	44.15	21	10	11	0.11	0.09	0.01	-	-	19	20	5	15	14	1	34	34	0	0	0	0	0	-1	0	0	0	0	0	0	0	0	0	0	0	1	0	0	0	-1	-1	0	0	0	0	0	0	0	0
4666.44	4657.58	8.86	38	26	12	0.29	0.25	0.05	H	H	14	14	-5	19	19	0	33	33	0	0	0	0	0	0	0	0	0	0	0	0	0	0	-1	0	0	1	0	0	0	-1	-1	0	0	0	0	0	0	0	0
4666.44	4657.58	8.86	38	26	12	0.29	0.25	0.05	H	H	14	14	-5	19	19	0	33	33	0	0	0	0	0	0	0	0	0	0	0	0	0	0	-1	0	0	1	0	0	0	-1	-1	0	0	0	0	0	0	0	0
11133.09	11133.66	-0.57	54	58	-4	0.22	0.35	-0.14	-	-	14	13	-7	20	21	-1	34	34	0	0	0	1	0	0	0	0	0	0	0	0	-1	0	0	0	0	0	0	0	0	-1	-1	0	0	0	0	0	0	0	0
1765.07	3551.3	-1786.23	89	82	7	0.45	0.49	-0.03	-	-	1	1	-15	16	16	0	17	17	0	0	1	0	0	0	0	0	0	0	-1	0	0	0	0	0	0	0	0	0	0	-1	-1	0	0	0	0	0	0	0	0
1765.07	1765.08	-0.01	83	14	69	0.37	0.13	0.23	E	E	14	15	-5	20	19	1	34	34	0	0	0	0	0	0	0	0	0	-1	0	0	0	0	0	0	0	1	0	0	0	-1	-1	0	0	0	0	0	0	0	0
4369.74	4423.25	-53.51	56	63	-7	0.29	0.32	-0.03	H	H	13	13	0	13	13	0	26	26	0	0	0	0	-1	1	0	0	0	0	0	0	0	0	0	0	0	0	0	0	0	-1	-1	0	0	0	0	0	0	0	0
4879.49	4820.66	58.83	37	102	-65	0.18	0.53	-0.35	G	G	10	8	-6	18	16	2	28	24	4	0	0	0	1	0	0	0	0	0	0	0	0	-1	0	0	0	0	0	0	0	-1	-1	0	0	0	0	0	0	0	0
2331.59	2302.08	29.51	53	24	29	0.37	0.23	0.15	S	S	7	7	-9	15	16	-1	22	23	-1	-1	0	0	0	0	0	0	0	0	0	0	0	0	0	0	0	1	0	0	0	-1	-1	0	0	0	0	0	0	0	0
5079.6	10187.15	-5107.55	33	43	-10	0.31	0.3	0.01	S	S	17	17	-6	23	23	0	40	40	0	1	0	0	0	0	0	0	0	0	0	0	0	0	0	0	0	-1	0	0	0	-1	-1	0	0	0	0	0	0	0	0
4728.31	4685.78	42.53	74	52	22	0.38	0.37	0.01	S	S	8	7	-6	13	14	-1	21	21	0	1	0	0	0	0	0	0	0	0	-1	0	0	0	0	0	0	0	0	0	0	-1	-1	0	0	0	0	0	0	0	0
4728.31	4741.73	-13.42	13	21	-8	0.09	0.12	-0.03	E	E	14	14	-9	23	23	0	37	37	0	-1	1	0	0	0	0	0	0	0	0	0	0	0	0	0	0	0	0	0	0	-1	-1	0	0	0	0	0	0	0	0
5068.29	5037.62	30.67	12	7	5	0.05	0.04	0.01	H	H	20	17	-7	24	27	-3	44	44	0	0	0	1	0	0	0	0	0	-1	0	0	0	0	0	0	0	0	0	0	0	-1	-1	0	0	0	0	0	0	0	0
2707.03	2751.72	-44.69	20	43	-23	0.14	0.41	-0.26	S	S	8	8	-7	16	15	1	24	23	1	-1	0	0	0	0	0	0	0	0	0	0	0	0	0	0	0	1	0	0	0	-1	-1	0	0	0	0	0	0	0	0
4314.24	4332.25	-18.01	24	24	0	0.17	0.14	0.03	G	G	11	12	-5	16	16	0	27	28	-1	-1	1	0	0	0	0	0	0	0	0	0	0	0	0	0	0	0	0	0	0	-1	-1	0	0	0	0	0	0	0	0
3967.66	3922.24	45.42	81	44	37	0.49	0.42	0.08	-	-	10	11	-1	12	11	1	22	22	0	0	0	-1	0	0	0	0	0	0	0	0	0	0	0	0	0	1	0	0	0	3.09	3.1	0	0	0	0	0	0	0	0
2939.86	2900.83	39.03	0	2	-2	0	0.02	-0.02	H	H	20	20	-1	20	21	-1	40	41	-1	0	0	0	-1	0	0	0	0	0	0	0	0	0	0	0	0	1	0	0	0	-1	-1	0	0	0	0	0	0	0	0
2939.86	2872.53	67.33	0	8	-8	0	0.08	-0.08	T	T	27	27	6	21	21	0	48	48	0	0	0	0	0	0	0	0	0	0	-1	0	0	0	0	0	0	1	0	0	0	-1	-1	0	0	0	0	0	0	0	0
2939.86	2954.89	-15.03	0	2	-2	0	0.01	-0.01	T	T	27	27	7	21	20	1	48	47	1	0	0	0	0	0	0	0	0	1	-1	0	0	0	0	0	0	0	0	0	0	-1	-1	0	0	0	0	0	0	0	0
2939.86	2949.95	-10.09	0	2	-2	0	0.01	-0.01	T	T	27	27	6	21	21	0	48	48	0	0	0	0	0	0	0	0	0	0	-1	1	0	0	0	0	0	0	0	0	0	-1	-1	0	0	0	0	0	0	0	0
2939.86	2955.54	-15.68	0	4	-4	0	0.02	-0.02	B	B	17	16	-11	28	28	0	45	44	1	0	0	0	0	0	0	0	0	1	-1	0	0	0	0	0	0	0	0	0	0	2.94	2.97	0	0	0	0	0	0	0	0
2939.86	2942.3	-2.44	0	7	-7	0	0.03	-0.03	B	B	17	15	-12	28	29	-1	45	44	1	0	0	0	0	0	0	0	0	0	-1	1	0	0	0	0	0	0	0	0	0	2.94	2.96	0	0	0	0	0	0	0	0
2939.86	2948.4	-8.54	10	25	-15	0.05	0.11	-0.07	G	G	18	18	0	17	18	-1	35	36	-1	0	0	0	0	0	0	0	0	1	0	-1	0	0	0	0	0	0	0	0	0	-1	-1	0	0	0	0	0	0	0	0
3929.03	3945.06	-16.03	12	13	-1	0.08	0.08	0.01	E	E	15	17	-5	22	20	2	37	37	0	0	1	0	0	0	0	0	0	0	0	0	0	0	0	-1	0	0	0	0	0	-1	-1	0	0	0	0	0	0	0	0
3068.88	2998.25	70.63	0	6	-6	0	0.06	-0.06	T	T	26	25	5	21	21	0	47	46	1	0	0	0	0	0	0	0	0	0	-1	0	0	0	0	0	0	1	0	0	0	-1	-1	0	0	0	0	0	0	0	0
3068.88	3077.19	-8.31	0	2	-2	0	0.01	-0.01	T	T	26	25	5	21	21	0	47	46	1	0	0	0	0	0	0	0	0	1	-1	0	0	0	0	0	0	0	0	0	0	-1	-1	0	0	0	0	0	0	0	0
3068.88	3074.87	-5.99	0	2	-2	0	0.01	-0.01	T	T	26	26	5	21	21	0	47	47	0	0	0	0	0	0	0	0	0	0	-1	1	0	0	0	0	0	0	0	0	0	-1	-1	0	0	0	0	0	0	0	0
3068.88	3085.44	-16.56	0	6	-6	0	0.03	-0.03	B	B	17	17	-11	28	28	0	45	45	0	0	0	0	0	0	0	0	0	1	-1	0	0	0	0	0	0	0	0	0	0	2.87	2.9	0	0	0	0	0	0	0	0
3068.88	3073.91	-5.03	0	7	-7	0	0.03	-0.03	B	B	17	16	-13	28	30	-2	45	46	-1	0	0	0	0	0	0	0	0	0	-1	1	0	0	0	0	0	0	0	0	0	2.87	2.89	0	0	0	0	0	0	0	0
3068.88	3079.13	-10.25	13	22	-9	0.06	0.1	-0.04	G	G	19	19	1	18	18	0	37	37	0	0	0	0	0	0	0	0	0	1	0	-1	0	0	0	0	0	0	0	0	0	-1	-1	0	0	0	0	0	0	0	0
5038.88	5001.39	37.49	41	27	14	0.22	0.19	0.03	H	H	14	17	-10	25	24	1	39	41	-2	0	0	0	0	0	0	0	0	0	0	0	0	0	0	1	-1	0	0	0	0	-1	3.2	0	0	0	0	0	0	0	0
5038.88	5038.9	-0.02	24	49	-25	0.18	0.3	-0.12	-	-	11	11	-8	19	19	0	30	30	0	0	0	1	0	0	0	0	0	0	0	0	0	0	0	0	0	0	0	-1	0	-1	-1	0	0	0	0	0	0	0	0
12093.84	12477.15	-383.31	80	98	-18	0.41	0.49	-0.08	-	-	17	17	6	11	11	0	28	28	0	0	0	0	-1	1	0	0	0	0	0	0	0	0	0	0	0	0	0	0	0	-1	-1	0	0	0	0	0	0	0	0
12093.84	12418.04	-324.2	2	5	-3	0.01	0.05	-0.04	E	E	21	20	-1	21	22	-1	42	42	0	0	0	0	0	0	0	0	0	0	0	0	0	-1	0	0	0	1	0	0	0	-1	-1	0	0	0	0	0	0	0	0
12093.84	12442.99	-349.15	40	29	11	0.16	0.15	0.01	H	H	14	14	-7	21	21	0	35	35	0	0	0	0	1	0	0	0	0	0	0	0	-1	0	0	0	0	0	0	0	0	3.01	3.02	0	0	0	0	0	0	0	0
3993.96	3995.25	-1.29	42	46	-4	0.27	0.28	-0.01	H	H	7	7	-13	20	20	0	27	27	0	0	0	0	0	0	1	-1	0	0	0	0	0	0	0	0	0	0	0	0	0	-1	-1	0	0	0	0	0	0	0	0
7062.33	14110.64	-7048.31	18	2	16	0.1	0.02	0.08	H	H	17	16	-8	25	25	0	42	41	1	0	0	0	0	0	0	0	-1	0	0	0	0	0	0	0	0	1	0	0	0	-1	-1	0	0	0	0	0	0	0	0
7062.33	6896.93	165.4	18	1	17	0.1	0.01	0.09	H	H	17	16	-8	25	25	0	42	41	1	0	0	0	0	0	0	0	-1	0	0	0	0	0	0	0	0	0	1	0	0	-1	-1	0	0	0	0	0	0	0	0
25192.09	25192.1	-0.01	194	144	50	0.78	0.78	0	E	E	3	3	-15	19	18	1	22	21	1	0	0	0	0	0	0	0	1	0	0	0	-1	0	0	0	0	0	0	0	0	-1	-1	0	0	0	0	0	0	0	0
25576.54	25576.69	-0.15	178	59	119	0.72	0.56	0.16	H	H	7	6	-15	21	22	-1	28	28	0	0	0	0	0	0	0	0	0	0	0	0	-1	0	0	0	0	1	0	0	0	-1	-1	0	0	0	0	0	0	0	0
24731.04	24731.03	0.01	182	31	151	0.73	0.37	0.36	-	-	2	2	-19	21	21	0	23	23	0	0	0	0	0	0	0	0	0	0	0	0	-1	0	0	0	0	0	1	0	0	-1	-1	0	0	0	0	0	0	0	0
2227.74	2227.75	-0.01	17	65	-48	0.16	0.34	-0.17	E	E	9	7	-10	17	19	-2	26	26	0	0	0	0	1	0	0	0	0	0	0	0	0	0	0	0	0	-1	0	0	0	-1	-1	0	0	0	0	0	0	0	0
4252.11	4256.07	-3.96	59	27	32	0.38	0.25	0.12	S	S	16	16	-10	26	26	0	42	42	0	0	0	0	0	0	0	-1	0	0	0	0	0	0	0	0	0	1	0	0	0	3	3.02	0	0	0	0	0	0	0	0
4252.11	4256.07	-3.96	59	27	32	0.38	0.25	0.12	S	S	16	16	-10	26	26	0	42	42	0	0	0	0	0	0	0	-1	0	0	0	0	0	0	0	0	0	1	0	0	0	3	3.02	0	0	0	0	0	0	0	0
2714.12	2711.84	2.28	63	55	8	0.28	0.28	0	E	E	10	11	-7	18	17	1	28	28	0	0	0	0	0	0	0	0	0	0	1	-1	0	0	0	0	0	0	0	0	0	-1	-1	0	0	0	0	0	0	0	0
2822.7	2804.12	18.58	19	17	2	0.1	0.11	-0.01	E	E	18	17	-2	20	20	0	38	37	1	0	0	0	0	0	0	1	-1	0	0	0	0	0	0	0	0	0	0	0	0	-1	-1	0	0	0	0	0	0	0	0
3456.68	3456.47	0.21	42	39	3	0.26	0.27	-0.02	-	-	9	10	-4	13	13	0	22	23	-1	1	0	0	0	0	-1	0	0	0	0	0	0	0	0	0	0	0	0	0	0	-1	-1	0	0	0	0	0	0	0	0
3456.68	3456.69	-0.01	10	8	2	0.07	0.05	0.02	E	E	16	16	6	10	10	0	26	26	0	-1	0	0	0	0	1	0	0	0	0	0	0	0	0	0	0	0	0	0	0	-1	-1	0	0	0	0	0	0	0	0
2347.06	2333.71	13.35	9	11	-2	0.07	0.1	-0.04	-	-	30	27	3	26	27	-1	56	54	2	0	0	0	0	0	0	0	0	0	0	0	0	0	0	0	0	1	0	-1	0	-1	3.14	0	0	0	0	0	0	0	0
2347.06	2344.75	2.31	9	10	-1	0.07	0.08	-0.01	-	-	30	29	3	26	27	-1	56	56	0	0	0	0	0	0	0	0	0	0	0	0	0	0	1	0	0	0	0	-1	0	-1	3.14	0	0	0	0	0	0	0	0
5791.64	5837.53	-45.89	9	39	-30	0.11	0.23	-0.12	S	S	18	15	4	13	14	-1	31	29	2	0	1	0	0	0	0	0	0	0	0	0	0	0	0	0	0	0	-1	0	0	-1	2.76	0	0	0	0	0	0	0	0
7566.95	7632.05	-65.1	72	122	-50	0.44	0.49	-0.05	-	S	8	5	-7	12	15	-3	20	20	0	0	0	-1	0	0	0	0	0	0	0	0	1	0	0	0	0	0	0	0	0	-1	-1	0	0	0	0	0	0	0	0
396.57	396.57	0	5	11	-6	0.05	0.08	-0.03	T	T	18	18	0	17	18	-1	35	36	-1	0	0	0	0	0	0	0	0	0	0	0	0	0	0	0	0	-1	0	0	1	-1	-1	0	0	0	0	0	0	0	0
3593.15	3582.16	10.99	32	25	7	0.23	0.19	0.03	H	H	19	19	2	18	17	1	37	36	1	0	0	0	0	0	0	0	0	0	0	0	0	0	1	-1	0	0	0	0	0	-1	-1	0	0	0	0	0	0	0	0
6638.32	6607.78	30.54	23	7	16	0.15	0.07	0.08	H	H	14	14	-11	25	25	0	39	39	0	0	0	0	0	0	0	-1	0	0	0	0	0	0	0	0	0	1	0	0	0	-1	-1	0	0	0	0	0	0	0	0
6638.32	3331.83	3306.49	23	4	19	0.15	0.03	0.12	H	H	14	16	-9	25	23	2	39	39	0	0	0	0	0	0	0	-1	0	0	0	0	0	0	0	0	0	0	0	0	1	-1	-1	0	0	0	0	0	0	0	0
6638.32	3331.83	3306.49	23	4	19	0.15	0.03	0.12	H	H	14	16	-9	25	23	2	39	39	0	0	0	0	0	0	0	-1	0	0	0	0	0	0	0	0	0	0	0	0	1	-1	-1	0	0	0	0	0	0	0	0
6638.32	3343.96	3294.36	23	21	2	0.15	0.13	0.02	H	H	14	15	-9	25	23	2	39	38	1	0	0	0	0	0	1	-1	0	0	0	0	0	0	0	0	0	0	0	0	0	-1	2.82	0	0	0	0	0	0	0	0
6638.32	3343.96	3294.36	23	21	2	0.15	0.13	0.02	H	H	14	15	-9	25	23	2	39	38	1	0	0	0	0	0	1	-1	0	0	0	0	0	0	0	0	0	0	0	0	0	-1	2.82	0	0	0	0	0	0	0	0
6638.32	6631.52	6.8	23	7	16	0.15	0.04	0.11	H	H	14	14	-11	25	25	0	39	39	0	0	0	0	1	0	0	-1	0	0	0	0	0	0	0	0	0	0	0	0	0	-1	-1	0	0	0	0	0	0	0	0
6638.32	6631.52	6.8	23	7	16	0.15	0.04	0.11	H	H	14	14	-11	25	25	0	39	39	0	0	0	0	1	0	0	-1	0	0	0	0	0	0	0	0	0	0	0	0	0	-1	-1	0	0	0	0	0	0	0	0
6638.32	6592.67	45.65	23	6	17	0.15	0.07	0.08	H	H	14	14	-11	25	25	0	39	39	0	0	0	0	0	0	0	-1	0	0	0	0	0	0	0	0	0	0	1	0	0	-1	-1	0	0	0	0	0	0	0	0
6638.32	6592.67	45.65	23	6	17	0.15	0.07	0.08	H	H	14	14	-11	25	25	0	39	39	0	0	0	0	0	0	0	-1	0	0	0	0	0	0	0	0	0	0	1	0	0	-1	-1	0	0	0	0	0	0	0	0
6638.32	6641.03	-2.71	23	24	-1	0.15	0.14	0	H	H	14	14	-11	25	25	0	39	39	0	0	1	0	0	0	0	-1	0	0	0	0	0	0	0	0	0	0	0	0	0	-1	-1	0	0	0	0	0	0	0	0
6638.32	6628.31	10.01	23	10	13	0.15	0.06	0.09	H	H	14	15	-10	25	24	1	39	39	0	0	0	1	0	0	0	-1	0	0	0	0	0	0	0	0	0	0	0	0	0	-1	-1	0	0	0	0	0	0	0	0
6638.32	6654.55	-16.23	23	26	-3	0.15	0.14	0.01	H	H	14	14	-11	25	25	0	39	39	0	0	0	0	0	0	0	-1	0	0	0	0	0	0	0	0	1	0	0	0	0	-1	-1	0	0	0	0	0	0	0	0
6638.32	6619.06	19.26	23	13	10	0.15	0.1	0.05	H	H	14	14	-11	25	25	0	39	39	0	0	0	0	0	0	0	-1	0	0	0	0	0	0	1	0	0	0	0	0	0	-1	-1	0	0	0	0	0	0	0	0
6638.32	6631.33	6.99	23	14	9	0.15	0.1	0.05	H	H	14	14	-11	25	25	0	39	39	0	0	0	0	0	0	0	-1	0	0	0	0	0	0	0	1	0	0	0	0	0	-1	-1	0	0	0	0	0	0	0	0
6638.32	6631.33	6.99	23	14	9	0.15	0.1	0.05	H	H	14	14	-11	25	25	0	39	39	0	0	0	0	0	0	0	-1	0	0	0	0	0	0	0	1	0	0	0	0	0	-1	-1	0	0	0	0	0	0	0	0
6638.32	6631.39	6.93	23	13	10	0.15	0.09	0.05	H	H	14	14	-11	25	25	0	39	39	0	1	0	0	0	0	0	-1	0	0	0	0	0	0	0	0	0	0	0	0	0	-1	-1	0	0	0	0	0	0	0	0
6638.32	6631.39	6.93	23	13	10	0.15	0.09	0.05	H	H	14	14	-11	25	25	0	39	39	0	1	0	0	0	0	0	-1	0	0	0	0	0	0	0	0	0	0	0	0	0	-1	-1	0	0	0	0	0	0	0	0
6638.32	6655.76	-17.44	23	30	-7	0.15	0.13	0.01	H	H	14	17	-9	25	23	2	39	40	-1	0	0	0	0	0	0	-1	0	1	0	0	0	0	0	0	0	0	0	0	0	-1	2.65	0	0	0	0	0	0	0	0
4599.84	4587.22	12.62	4	4	0	0.02	0.03	-0.01	E	E	19	18	-9	27	28	-1	46	46	0	0	0	0	0	0	-1	0	0	0	0	0	0	0	1	0	0	0	0	0	0	-1	-1	0	0	0	0	0	0	0	0
4063.61	4095.82	-32.21	72	101	-29	0.46	0.51	-0.05	G	T	6	6	-6	12	12	0	18	18	0	0	0	0	0	0	0	-1	0	0	1	0	0	0	0	0	0	0	0	0	0	-1	-1	0	0	0	0	0	0	0	0
4063.61	4038.45	25.16	72	51	21	0.46	0.39	0.07	G	G	6	6	-6	12	12	0	18	18	0	0	0	0	0	0	0	-1	0	0	0	0	0	0	1	0	0	0	0	0	0	-1	-1	0	0	0	0	0	0	0	0
4063.61	4068.08	-4.47	78	95	-17	0.39	0.46	-0.07	H	H	7	7	-10	17	17	0	24	24	0	0	0	0	0	-1	0	0	0	0	0	0	0	1	0	0	0	0	0	0	0	-1	-1	0	0	0	0	0	0	0	0
4713.27	4686.56	26.71	73	28	45	0.56	0.33	0.23	S	S	11	11	-6	17	17	0	28	28	0	0	0	0	0	0	0	0	0	0	0	0	0	0	-1	0	0	0	1	0	0	-1	-1	0	0	0	0	0	0	0	0
7269.47	7272.21	-2.74	4	14	-10	0.03	0.09	-0.06	H	H	12	12	-11	23	23	0	35	35	0	0	0	0	0	0	1	-1	0	0	0	0	0	0	0	0	0	0	0	0	0	-1	-1	0	0	0	0	0	0	0	0
7584.27	7660.14	-75.87	3	13	-10	0.02	0.08	-0.06	T	H	12	13	-11	23	23	0	35	36	-1	0	0	0	0	0	1	-1	0	0	0	0	0	0	0	0	0	0	0	0	0	-1	-1	0	0	0	0	0	0	0	0
6142.82	6142.67	0.15	27	14	13	0.25	0.17	0.09	S	S	5	7	-11	17	16	1	22	23	-1	0	0	0	0	0	0	0	0	0	0	0	0	0	0	0	0	-1	1	0	0	-1	-1	0	0	0	0	0	0	0	0
6139.85	6142.82	-2.97	32	27	5	0.24	0.25	-0.02	S	S	7	5	-10	16	17	-1	23	22	1	0	0	0	0	0	0	0	0	0	0	0	0	0	0	0	0	1	0	-1	0	-1	-1	0	0	0	0	0	0	0	0
4638.51	4587.32	51.19	10	16	-6	0.05	0.15	-0.1	H	H	19	19	-3	22	22	0	41	41	0	0	0	0	0	0	0	0	0	0	0	0	0	-1	0	0	0	1	0	0	0	-1	-1	0	0	0	0	0	0	0	0
23231.35	5788.48	17442.87	43	81	-38	0.41	0.49	-0.09	T	T	6	7	-2	8	8	0	14	15	-1	0	0	1	0	0	0	0	0	0	0	0	0	0	0	0	0	-1	0	0	0	-1	-1	0	0	0	0	0	0	0	0
4709.01	4650.25	58.76	12	11	1	0.06	0.1	-0.05	H	H	19	18	-3	22	22	0	41	40	1	0	0	0	0	0	0	0	0	0	0	0	0	-1	0	0	0	1	0	0	0	-1	-1	0	0	0	0	0	0	0	0
3803.54	3783.88	19.66	36	31	5	0.25	0.29	-0.04	H	H	19	21	-5	26	24	2	45	45	0	0	0	0	0	0	0	0	0	0	0	0	0	0	0	-1	0	1	0	0	0	2.84	-1	0	0	0	0	0	0	0	0
8165.65	8321.86	-156.21	82	110	-28	0.5	0.5	0	-	-	0	0	0	0	0	0	0	0	0	0	0	-1	0	0	0	0	0	0	0	1	0	0	0	0	0	0	0	0	0	-1	-1	0	0	0	0	0	0	0	0
9516.41	9473.39	43.02	24	23	1	0.11	0.12	-0.01	E	E	15	15	3	12	12	0	27	27	0	0	0	0	0	1	0	0	0	-1	0	0	0	0	0	0	0	0	0	0	0	-1	-1	0	0	0	0	0	0	0	0
3752.44	3787.62	-35.18	23	63	-40	0.22	0.4	-0.18	-	-	8	8	-9	17	17	0	25	25	0	0	0	0	0	0	0	1	0	0	0	0	0	0	0	0	0	-1	0	0	0	2.86	2.91	0	0	0	0	0	0	0	0
3709.96	3758.62	-48.66	32	98	-66	0.3	0.51	-0.2	-	-	6	6	-12	18	18	0	24	24	0	0	0	0	1	0	0	0	0	0	0	0	0	0	0	0	0	-1	0	0	0	2.7	2.81	0	0	0	0	0	0	0	0
3709.96	3745.06	-35.1	32	70	-38	0.3	0.45	-0.14	-	-	6	6	-12	18	18	0	24	24	0	0	0	0	0	0	0	1	0	0	0	0	0	0	0	0	0	-1	0	0	0	2.7	2.81	0	0	0	0	0	0	0	0
4823.47	4766.87	56.6	15	11	4	0.07	0.1	-0.03	H	H	20	21	-2	22	22	0	42	43	-1	0	0	0	0	0	0	0	0	0	0	0	0	-1	0	0	0	1	0	0	0	2.78	-1	0	0	0	0	0	0	0	0
4682.49	4667.84	14.65	13	9	4	0.08	0.06	0.01	E	E	14	15	-7	22	21	1	36	36	0	1	-1	0	0	0	0	0	0	0	0	0	0	0	0	0	0	0	0	0	0	3.15	-1	0	0	0	0	0	0	0	0
4683.89	4670.32	13.57	13	7	6	0.08	0.05	0.03	E	E	15	15	-6	20	21	-1	35	36	-1	1	-1	0	0	0	0	0	0	0	0	0	0	0	0	0	0	0	0	0	0	-1	-1	0	0	0	0	0	0	0	0
3066.9	3092.49	-25.59	42	20	22	0.25	0.15	0.09	H	H	18	17	6	12	12	0	30	29	1	0	-1	0	0	0	0	0	0	0	0	0	0	0	1	0	0	0	0	0	0	-1	-1	0	0	0	0	0	0	0	0
7686.05	7623.28	62.77	86	14	72	0.44	0.17	0.28	H	H	7	7	-9	16	16	0	23	23	0	0	0	0	-1	0	0	0	0	0	0	0	0	0	0	0	0	0	1	0	0	-1	-1	0	0	0	0	0	0	0	0
7686.05	7660.14	25.91	98	57	41	0.48	0.36	0.11	-	-	17	16	9	9	8	1	26	24	2	0	0	0	0	0	0	1	0	0	0	0	0	-1	0	0	0	0	0	0	0	3.04	-1	0	0	0	0	0	0	0	0
7686.05	7666.65	19.4	0	1	-1	0	0.01	-0.01	H	H	23	22	10	13	13	0	36	35	1	1	0	-1	0	0	0	0	0	0	0	0	0	0	0	0	0	0	0	0	0	-1	-1	0	0	0	0	0	0	0	0
7686.05	7679.56	6.49	15	21	-6	0.09	0.12	-0.03	T	T	18	18	1	17	17	0	35	35	0	0	1	-1	0	0	0	0	0	0	0	0	0	0	0	0	0	0	0	0	0	-1	-1	0	0	0	0	0	0	0	0
2988.45	3037.69	-49.24	39	33	6	0.24	0.21	0.03	-	-	11	11	-12	23	23	0	34	34	0	0	0	0	0	0	-1	1	0	0	0	0	0	0	0	0	0	0	0	0	0	-1	-1	0	0	0	0	0	0	0	0
9016.68	8986.1	30.58	28	25	3	0.17	0.24	-0.06	-	-	5	5	-6	11	11	0	16	16	0	0	0	0	0	0	-1	0	0	0	0	0	0	0	0	0	0	1	0	0	0	-1	-1	0	0	0	0	0	0	0	0
9016.68	9017	-0.32	92	41	51	0.56	0.39	0.18	H	H	0	0	-14	14	14	0	14	14	0	0	0	0	0	0	-1	0	0	0	0	0	0	0	0	0	0	1	0	0	0	-1	-1	0	0	0	0	0	0	0	0
9016.68	8946.81	69.87	7	14	-7	0.04	0.13	-0.1	S	S	15	15	-1	16	16	0	31	31	0	0	0	0	0	0	0	0	0	0	-1	0	0	0	0	0	0	1	0	0	0	-1	-1	0	0	0	0	0	0	0	0
9016.68	8948.56	68.12	19	24	-5	0.1	0.23	-0.13	T	T	13	13	-10	23	23	0	36	36	0	0	0	0	0	0	0	0	0	0	-1	0	0	0	0	0	0	1	0	0	0	-1	-1	0	0	0	0	0	0	0	0
2988.45	3037.69	-49.24	22	24	-2	0.12	0.18	-0.07	-	-	18	18	-4	22	22	0	40	40	0	0	0	0	0	0	0	0	-1	0	0	0	0	0	1	0	0	0	0	0	0	-1	-1	0	0	0	0	0	0	0	0
2988.45	3038.36	-49.91	25	27	-2	0.15	0.21	-0.06	H	H	18	17	6	12	12	0	30	29	1	0	-1	0	0	0	0	0	0	0	0	0	0	0	1	0	0	0	0	0	0	-1	-1	0	0	0	0	0	0	0	0
2988.45	3037.69	-49.24	40	22	18	0.25	0.21	0.05	S	S	15	15	-6	22	21	1	37	36	1	0	0	0	0	0	0	-1	0	0	0	0	0	0	0	0	0	1	0	0	0	-1	-1	0	0	0	0	0	0	0	0
5557.5	5577.23	-19.73	3	2	1	0.02	0.01	0.01	E	E	22	19	-1	23	23	0	45	42	3	0	0	0	-1	0	0	0	0	0	0	1	0	0	0	0	0	0	0	0	0	-1	-1	0	0	0	0	0	0	0	0
5557.5	5572.33	-14.83	2	3	-1	0.01	0.02	-0.01	E	E	19	20	-2	22	21	1	41	41	0	0	0	0	0	0	0	0	0	0	0	0	0	0	0	1	-1	0	0	0	0	-1	-1	0	0	0	0	0	0	0	0
1629.38	1551.5	77.88	222	100	122	1	0.94	0.06	S	S	2	2	-9	11	11	0	13	13	0	0	0	0	0	0	0	0	0	0	0	-1	0	0	0	0	0	1	0	0	0	2.87	2.94	0	0	0	0	0	0	0	0
1629.38	1551.5	77.88	222	100	122	1	0.94	0.06	S	S	2	2	-9	11	11	0	13	13	0	0	0	0	0	0	0	0	0	0	0	-1	0	0	0	0	0	1	0	0	0	2.87	2.94	0	0	0	0	0	0	0	0
7887.4	7893.06	-5.66	0	1	-1	0	0.01	-0.01	H	H	19	19	-6	25	25	0	44	44	0	0	0	0	0	1	0	0	0	0	0	0	-1	0	0	0	0	0	0	0	0	-1	-1	0	0	0	0	0	0	0	0
5359.84	5321.11	38.73	19	6	13	0.09	0.05	0.04	E	E	17	16	-7	24	24	0	41	40	1	0	0	0	0	0	0	0	0	0	0	-1	0	0	1	0	0	0	0	0	0	3	-1	0	0	0	0	0	0	0	0
6892.72	6874.75	17.97	0	0	0	0	0	0	B	B	15	15	-2	17	17	0	32	32	0	0	0	-1	0	0	0	0	0	0	0	0	0	0	0	1	0	0	0	0	0	-1	-1	0	0	0	0	0	0	0	0
5001.76	5000.82	0.94	56	98	-42	0.29	0.4	-0.11	S	S	12	11	-17	28	29	-1	40	40	0	0	0	0	-1	0	0	0	0	0	0	0	1	0	0	0	0	0	0	0	0	-1	-1	0	0	0	0	0	0	0	0
5001.76	5018.67	-16.91	22	39	-17	0.17	0.25	-0.08	H	H	12	13	-6	19	18	1	31	31	0	0	0	0	0	0	0	1	0	0	0	0	0	0	-1	0	0	0	0	0	0	-1	-1	0	0	0	0	0	0	0	0
5001.76	4985.26	16.5	18	33	-15	0.13	0.25	-0.13	H	H	15	13	-5	20	20	0	35	33	2	-1	0	0	0	0	0	0	0	0	0	0	0	0	1	0	0	0	0	0	0	-1	-1	0	0	0	0	0	0	0	0
4236.35	4209.34	27.01	57	47	10	0.4	0.44	-0.04	S	S	9	9	-5	14	14	0	23	23	0	-1	0	0	0	0	0	0	0	0	0	0	0	0	0	0	0	1	0	0	0	-1	-1	0	0	0	0	0	0	0	0
4226.02	4241.9	-15.88	4	4	0	0.03	0.03	0	-	-	15	15	-10	26	25	1	41	40	1	0	0	0	0	0	0	0	0	0	0	0	0	0	0	-1	0	0	0	0	1	-1	-1	0	0	0	0	0	0	0	0
24343.21	24294.62	48.59	51	21	30	0.26	0.2	0.06	E	E	7	7	-4	12	11	1	19	18	1	0	0	0	-1	0	0	0	0	0	0	0	0	0	0	0	0	1	0	0	0	-1	-1	0	0	0	0	0	0	0	0
24343.21	24292.34	50.87	38	21	17	0.19	0.2	-0.01	E	E	11	11	-8	19	19	0	30	30	0	0	0	0	0	-1	0	0	0	0	0	0	0	0	0	0	0	1	0	0	0	2.75	2.75	0	0	0	0	0	0	0	0
4283.06	4268.29	14.77	13	10	3	0.08	0.07	0.01	E	E	14	15	-7	22	21	1	36	36	0	1	-1	0	0	0	0	0	0	0	0	0	0	0	0	0	0	0	0	0	0	-1	-1	0	0	0	0	0	0	0	0
23437.59	23443.28	-5.69	55	69	-14	0.28	0.38	-0.09	E	E	9	8	-2	12	11	1	21	19	2	0	0	0	-1	0	0	0	1	0	0	0	0	0	0	0	0	0	0	0	0	-1	-1	0	0	0	0	0	0	0	0
23437.59	23438.57	-0.98	55	64	-9	0.28	0.32	-0.04	E	E	9	8	-2	12	11	1	21	19	2	0	0	0	-1	1	0	0	0	0	0	0	0	0	0	0	0	0	0	0	0	-1	-1	0	0	0	0	0	0	0	0
5356.95	5350.19	6.76	9	10	-1	0.06	0.08	-0.01	-	-	15	13	-9	24	24	0	39	37	2	0	0	0	0	0	0	0	0	0	0	0	0	0	1	-1	0	0	0	0	0	2.79	3.15	0	0	0	0	0	0	0	0
7509.16	7558.51	-49.35	22	56	-34	0.26	0.36	-0.09	S	S	9	9	-6	14	15	-1	23	24	-1	0	0	0	0	0	0	1	0	0	0	0	0	0	0	0	0	0	-1	0	0	-1	-1	0	0	0	0	0	0	0	0
7757.81	7747.75	10.06	109	92	17	0.84	0.87	-0.03	E	E	0	0	-19	19	19	0	19	19	0	0	0	0	0	0	0	0	0	0	0	0	0	0	-1	0	0	1	0	0	0	2.72	2.72	0	0	0	0	0	0	0	0
14983.08	14836.72	146.36	56	92	-36	0.3	0.41	-0.1	E	E	9	9	-5	15	14	1	24	23	1	0	0	0	0	0	0	0	-1	1	0	0	0	0	0	0	0	0	0	0	0	3	2.95	0	0	0	0	0	0	0	0
5775.11	5790.81	-15.7	20	35	-15	0.24	0.33	-0.09	E	E	9	8	-9	17	18	-1	26	26	0	0	0	0	0	0	0	0	0	0	0	0	0	0	0	0	0	1	-1	0	0	3.07	3.07	0	0	0	0	0	0	0	0
5775.11	5775.23	-0.12	0	0	0	0	0	0	E	E	23	23	8	15	15	0	38	38	0	1	0	-1	0	0	0	0	0	0	0	0	0	0	0	0	0	0	0	0	0	-1	-1	0	0	0	0	0	0	0	0
5775.11	5751.74	23.37	46	34	12	0.32	0.32	0	S	S	9	7	-6	13	15	-2	22	22	0	0	0	0	0	0	0	0	0	0	0	0	0	0	0	-1	0	1	0	0	0	-1	-1	0	0	0	0	0	0	0	0
5775.11	5747.24	27.87	65	48	17	0.46	0.45	0	-	-	6	6	-16	22	22	0	28	28	0	-1	0	0	0	0	0	0	0	0	0	0	0	0	0	0	0	1	0	0	0	-1	-1	0	0	0	0	0	0	0	0
2148.78	2167.56	-18.78	0	0	0	0	0	0	H	H	16	17	0	17	16	1	33	33	0	0	0	-1	0	0	0	0	0	0	0	0	0	0	0	0	1	0	0	0	0	-1	-1	0	0	0	0	0	0	0	0
4012.67	4012.91	-0.24	115	95	20	0.61	0.56	0.05	E	E	4	4	-11	15	15	0	19	19	0	0	1	0	0	0	0	0	0	0	0	0	0	0	0	0	-1	0	0	0	0	-1	-1	0	0	0	0	0	0	0	0
4012.67	4031.42	-18.75	18	42	-24	0.13	0.25	-0.12	E	E	11	11	1	10	10	0	21	21	0	-1	1	0	0	0	0	0	0	0	0	0	0	0	0	0	0	0	0	0	0	-1	-1	0	0	0	0	0	0	0	0
4012.67	4028.32	-15.65	6	8	-2	0.04	0.05	-0.01	E	E	15	15	-7	22	22	0	37	37	0	-1	1	0	0	0	0	0	0	0	0	0	0	0	0	0	0	0	0	0	0	-1	-1	0	0	0	0	0	0	0	0
7220.29	7221.47	-1.18	23	14	9	0.12	0.09	0.03	H	H	19	19	-3	22	22	0	41	41	0	0	0	0	-1	0	1	0	0	0	0	0	0	0	0	0	0	0	0	0	0	-1	-1	0	0	0	0	0	0	0	0
4315.58	4426.36	-110.78	42	40	2	0.22	0.2	0.01	H	H	9	9	-5	14	14	0	23	23	0	0	0	0	-1	1	0	0	0	0	0	0	0	0	0	0	0	0	0	0	0	-1	-1	0	0	0	0	0	0	0	0
4315.58	4417.82	-102.24	29	13	16	0.12	0.07	0.05	H	H	12	11	0	11	12	-1	23	23	0	0	0	0	0	0	0	0	0	0	1	0	-1	0	0	0	0	0	0	0	0	-1	-1	0	0	0	0	0	0	0	0
4032.19	4055.04	-22.85	112	104	8	0.57	0.46	0.11	-	-	17	15	1	15	16	-1	32	31	1	0	0	0	0	0	0	0	0	1	-1	0	0	0	0	0	0	0	0	0	0	-1	-1	0	0	0	0	0	0	0	0
3721.5	3741.21	-19.71	35	37	-2	0.22	0.2	0.02	H	H	10	10	-5	15	15	0	25	25	0	0	0	0	0	0	0	-1	1	0	0	0	0	0	0	0	0	0	0	0	0	-1	-1	0	0	0	0	0	0	0	0
2911.86	2934.17	-22.31	0	0	0	0	0	0	H	H	18	19	0	18	18	0	36	37	-1	0	1	0	0	0	0	0	0	0	0	0	0	0	-1	0	0	0	0	0	0	-1	-1	0	0	0	0	0	0	0	0
11430.71	11393.69	37.02	179	84	95	0.72	0.51	0.21	T	T	2	1	-19	20	21	-1	22	22	0	0	0	1	0	0	0	0	0	0	0	0	-1	0	0	0	0	0	0	0	0	-1	-1	0	0	0	0	0	0	0	0
11430.71	11393.69	37.02	179	84	95	0.72	0.51	0.21	T	T	2	1	-19	20	21	-1	22	22	0	0	0	1	0	0	0	0	0	0	0	0	-1	0	0	0	0	0	0	0	0	-1	-1	0	0	0	0	0	0	0	0
11544.1	11532.08	12.02	12	10	2	0.08	0.08	0.01	H	H	24	24	-1	25	25	0	49	49	0	0	0	0	0	0	0	0	0	0	0	0	0	0	1	-1	0	0	0	0	0	-1	-1	0	0	0	0	0	0	0	0
23047.89	23161.14	-113.25	6	11	-5	0.03	0.1	-0.07	E	E	20	21	-6	28	26	2	48	47	1	0	0	0	-1	0	0	0	0	0	0	0	0	0	0	0	0	1	0	0	0	-1	-1	0	0	0	0	0	0	0	0
23047.89	23138.87	-90.98	6	8	-2	0.03	0.04	-0.01	E	E	20	20	-8	28	28	0	48	48	0	0	0	0	-1	1	0	0	0	0	0	0	0	0	0	0	0	0	0	0	0	-1	2.92	0	0	0	0	0	0	0	0
6816	6836.84	-20.84	56	38	18	0.28	0.21	0.08	E	E	10	10	-11	21	21	0	31	31	0	0	0	0	0	-1	0	0	1	0	0	0	0	0	0	0	0	0	0	0	0	3.01	3.04	0	0	0	0	0	0	0	0
15631.49	15561.32	70.17	12	25	-13	0.09	0.24	-0.15	T	T	21	22	-2	23	23	0	44	45	-1	0	0	0	0	0	0	0	0	0	0	0	0	0	0	0	0	1	0	0	-1	-1	-1	0	0	0	0	0	0	0	0
4677.26	4742.64	-65.38	66	83	-17	0.42	0.42	0	G	T	5	5	-7	12	12	0	17	17	0	0	0	0	0	0	0	-1	0	0	1	0	0	0	0	0	0	0	0	0	0	-1	-1	0	0	0	0	0	0	0	0
4677.26	4742.64	-65.38	66	38	28	0.42	0.29	0.13	G	G	5	5	-7	12	12	0	17	17	0	0	0	0	0	0	0	-1	0	0	0	0	0	0	1	0	0	0	0	0	0	-1	-1	0	0	0	0	0	0	0	0
4677.26	4742.62	-65.36	52	97	-45	0.26	0.47	-0.21	H	H	8	9	-7	16	15	1	24	24	0	0	0	0	0	-1	0	0	0	0	0	0	0	1	0	0	0	0	0	0	0	-1	-1	0	0	0	0	0	0	0	0
4677.26	4742.48	-65.22	52	41	11	0.26	0.32	-0.05	H	H	8	8	-8	16	16	0	24	24	0	0	0	0	0	-1	0	0	0	0	0	0	0	0	1	0	0	0	0	0	0	-1	-1	0	0	0	0	0	0	0	0
4417.04	4369.74	47.3	79	88	-9	0.48	0.56	-0.08	-	-	8	9	-7	16	15	1	24	24	0	0	0	0	0	0	-1	1	0	0	0	0	0	0	0	0	0	0	0	0	0	-1	-1	0	0	0	0	0	0	0	0
4879.49	4842.01	37.48	95	101	-6	0.46	0.52	-0.06	-	-	14	13	7	7	7	0	21	20	1	0	0	0	1	0	0	0	0	0	0	0	0	-1	0	0	0	0	0	0	0	-1	-1	0	0	0	0	0	0	0	0
2704.47	2689.64	14.83	1	1	0	0.01	0.01	0	T	T	16	16	-1	16	17	-1	32	33	-1	0	0	0	0	0	0	0	0	0	0	0	0	0	0	0	0	-1	1	0	0	-1	-1	0	0	0	0	0	0	0	0
14718.8	14691.26	27.54	13	13	0	0.08	0.12	-0.04	S	S	17	17	-3	20	20	0	37	37	0	0	0	0	0	0	-1	0	0	0	0	0	0	0	0	0	0	1	0	0	0	2.9	2.97	0	0	0	0	0	0	0	0
4078.71	4078.7	0.01	128	74	54	0.79	0.47	0.31	E	E	4	4	-12	15	16	-1	19	20	-1	0	0	0	0	0	-1	1	0	0	0	0	0	0	0	0	0	0	0	0	0	-1	-1	0	0	0	0	0	0	0	0
14604.73	14627.81	-23.08	53	83	-30	0.27	0.42	-0.15	E	E	7	7	-4	12	11	1	19	18	1	0	0	0	-1	0	0	0	0	0	1	0	0	0	0	0	0	0	0	0	0	2.77	2.77	0	0	0	0	0	0	0	0
14604.73	14613.82	-9.09	53	74	-21	0.27	0.4	-0.13	E	E	7	7	-4	12	11	1	19	18	1	0	0	0	-1	0	0	0	1	0	0	0	0	0	0	0	0	0	0	0	0	2.77	2.77	0	0	0	0	0	0	0	0
14604.73	14580.5	24.23	53	37	16	0.27	0.26	0.01	E	E	7	7	-4	12	11	1	19	18	1	0	0	0	-1	0	0	0	0	0	0	0	0	0	0	1	0	0	0	0	0	2.77	2.77	0	0	0	0	0	0	0	0
14604.73	14554.03	50.7	67	21	46	0.34	0.2	0.14	E	E	11	11	-8	19	19	0	30	30	0	0	0	0	0	-1	0	0	0	0	0	0	0	0	0	0	0	1	0	0	0	-1	-1	0	0	0	0	0	0	0	0
4034.48	4034.77	-0.29	104	94	10	0.55	0.56	0	E	E	4	4	-11	15	15	0	19	19	0	0	1	0	0	0	0	0	0	0	0	0	0	0	0	0	-1	0	0	0	0	-1	-1	0	0	0	0	0	0	0	0
4034.48	4035.3	-0.82	16	17	-1	0.11	0.1	0.01	E	E	11	11	1	10	10	0	21	21	0	-1	1	0	0	0	0	0	0	0	0	0	0	0	0	0	0	0	0	0	0	-1	-1	0	0	0	0	0	0	0	0
4034.48	4052.48	-18	16	20	-4	0.11	0.12	-0.01	E	E	13	14	-10	24	23	1	37	37	0	-1	1	0	0	0	0	0	0	0	0	0	0	0	0	0	0	0	0	0	0	-1	-1	0	0	0	0	0	0	0	0
9184.31	9189.89	-5.58	2	4	-2	0.02	0.03	-0.01	-	-	20	20	12	8	8	0	28	28	0	0	0	0	0	0	0	0	0	0	0	0	0	0	1	0	0	-1	0	0	0	-1	-1	0	0	0	0	0	0	0	0
3934.69	3924.09	10.6	6	6	0	0.05	0.06	-0.01	H	H	20	20	1	19	19	0	39	39	0	0	0	0	0	0	0	0	0	0	0	0	0	0	-1	0	0	1	0	0	0	-1	-1	0	0	0	0	0	0	0	0
3934.69	3909.95	24.74	6	5	1	0.05	0.06	-0.01	H	H	20	20	1	19	19	0	39	39	0	0	0	0	0	0	0	0	0	0	0	0	0	0	-1	0	0	0	1	0	0	-1	-1	0	0	0	0	0	0	0	0
3367.75	3358.29	9.46	14	13	1	0.08	0.08	0	H	H	15	15	-7	22	22	0	37	37	0	0	0	1	0	0	0	0	-1	0	0	0	0	0	0	0	0	0	0	0	0	2.91	-1	0	0	0	0	0	0	0	0
11222.83	10982.48	240.35	44	28	16	0.18	0.15	0.03	H	H	15	14	-13	27	28	-1	42	42	0	0	0	0	0	0	0	0	1	0	0	0	-1	0	0	0	0	0	0	0	0	-1	-1	0	0	0	0	0	0	0	0
11222.83	11146.86	75.97	44	15	29	0.18	0.11	0.07	H	H	15	14	-12	27	27	0	42	41	1	0	0	0	0	0	0	0	0	0	0	0	-1	0	0	0	0	0	0	1	0	-1	-1	0	0	0	0	0	0	0	0
12860.57	13274.41	-413.84	9	4	5	0.05	0.03	0.02	H	H	15	15	0	16	15	1	31	30	1	1	0	0	0	0	0	0	0	0	0	0	0	0	0	0	-1	0	0	0	0	-1	-1	0	0	0	0	0	0	0	0
2380.11	2346.85	33.26	25	17	8	0.15	0.16	-0.01	H	H	13	12	-11	23	24	-1	36	36	0	0	0	-1	0	0	0	0	0	0	0	0	0	0	0	0	0	1	0	0	0	-1	-1	0	0	0	0	0	0	0	0
2380.11	2363.51	16.6	13	16	-3	0.08	0.11	-0.03	H	H	19	18	-2	20	21	-1	39	39	0	1	0	-1	0	0	0	0	0	0	0	0	0	0	0	0	0	0	0	0	0	-1	-1	0	0	0	0	0	0	0	0
2380.11	2348.53	31.58	16	13	3	0.07	0.07	0	S	S	19	19	-2	21	21	0	40	40	0	0	0	0	0	0	0	0	0	-1	1	0	0	0	0	0	0	0	0	0	0	-1	-1	0	0	0	0	0	0	0	0
4380.74	4317.46	63.28	9	10	-1	0.04	0.09	-0.05	H	H	22	21	0	22	22	0	44	43	1	0	0	0	0	0	0	0	0	0	0	0	0	-1	0	0	0	1	0	0	0	-1	-1	0	0	0	0	0	0	0	0
4759.07	4699.12	59.95	115	60	55	0.58	0.46	0.12	G	G	6	6	-6	12	12	0	18	18	0	0	0	0	0	0	0	0	0	0	-1	0	0	0	1	0	0	0	0	0	0	-1	-1	0	0	0	0	0	0	0	0
3699.21	3734.26	-35.05	66	83	-17	0.42	0.42	0	G	T	5	5	-7	12	12	0	17	17	0	0	0	0	0	0	0	-1	0	0	1	0	0	0	0	0	0	0	0	0	0	-1	-1	0	0	0	0	0	0	0	0
3699.21	3675.78	23.43	66	38	28	0.42	0.29	0.13	G	G	5	5	-7	12	12	0	17	17	0	0	0	0	0	0	0	-1	0	0	0	0	0	0	1	0	0	0	0	0	0	-1	-1	0	0	0	0	0	0	0	0
3699.21	3711.08	-11.87	52	97	-45	0.26	0.47	-0.21	H	H	8	9	-7	16	15	1	24	24	0	0	0	0	0	-1	0	0	0	0	0	0	0	1	0	0	0	0	0	0	0	-1	-1	0	0	0	0	0	0	0	0
3699.21	3661.22	37.99	52	41	11	0.26	0.32	-0.05	H	H	8	8	-8	16	16	0	24	24	0	0	0	0	0	-1	0	0	0	0	0	0	0	0	1	0	0	0	0	0	0	-1	-1	0	0	0	0	0	0	0	0
3139.71	3131.26	8.45	12	11	1	0.07	0.07	0	H	H	15	15	-7	22	22	0	37	37	0	0	0	1	0	0	0	0	-1	0	0	0	0	0	0	0	0	0	0	0	0	-1	-1	0	0	0	0	0	0	0	0
6538.07	6555.48	-17.41	6	17	-11	0.04	0.09	-0.04	H	H	15	15	-9	24	24	0	39	39	0	0	0	0	0	1	0	0	0	0	0	0	0	0	0	0	0	0	0	0	-1	-1	2.75	0	0	0	0	0	0	0	0
6538.07	6555.48	-17.41	6	17	-11	0.04	0.09	-0.04	H	H	15	15	-9	24	24	0	39	39	0	0	0	0	0	1	0	0	0	0	0	0	0	0	0	0	0	0	0	0	-1	-1	2.75	0	0	0	0	0	0	0	0
6538.07	6531.93	6.14	6	6	0	0.04	0.05	0	H	H	15	14	-9	24	24	0	39	38	1	0	0	0	0	0	0	0	0	0	0	0	0	0	1	0	0	0	0	0	-1	-1	-1	0	0	0	0	0	0	0	0
7936.82	7956.54	-19.72	23	31	-8	0.18	0.22	-0.04	H	H	19	19	4	15	15	0	34	34	0	0	0	0	0	0	0	0	0	0	0	0	0	0	-1	1	0	0	0	0	0	-1	-1	0	0	0	0	0	0	0	0
3699.63	3690.54	9.09	27	24	3	0.19	0.18	0.01	H	H	20	21	3	17	17	0	37	38	-1	0	0	0	0	0	0	0	0	0	0	0	0	0	1	-1	0	0	0	0	0	-1	-1	0	0	0	0	0	0	0	0
4758.95	4797.64	-38.69	47	100	-53	0.33	0.51	-0.18	S	S	8	9	-7	15	15	0	23	24	-1	-1	0	0	0	0	0	0	0	0	1	0	0	0	0	0	0	0	0	0	0	-1	-1	0	0	0	0	0	0	0	0
7022.8	7035.19	-12.39	14	15	-1	0.13	0.11	0.02	E	E	19	19	-5	24	24	0	43	43	0	0	0	0	0	0	0	0	0	0	0	0	0	0	0	0	0	-1	0	0	1	-1	-1	0	0	0	0	0	0	0	0
2027.45	4062.1	-2034.65	1	0	1	0.01	0	0.01	H	H	15	18	-1	17	16	1	32	34	-2	0	0	-1	0	0	0	0	0	0	0	0	0	0	0	0	1	0	0	0	0	-1	-1	0	0	0	0	0	0	0	0
20449.02	20455.7	-6.68	11	14	-3	0.07	0.09	-0.02	-	-	4	4	-11	15	15	0	19	19	0	0	0	0	0	0	-1	1	0	0	0	0	0	0	0	0	0	0	0	0	0	-1	-1	0	0	0	0	0	0	0	0
2939.86	2921.06	18.8	0	2	-2	0	0.01	-0.01	T	T	27	28	8	21	19	2	48	47	1	0	0	0	1	0	0	0	0	0	-1	0	0	0	0	0	0	0	0	0	0	-1	-1	0	0	0	0	0	0	0	0
3018.4	2990.79	27.61	10	15	-5	0.05	0.09	-0.04	G	G	18	18	7	11	11	0	29	29	0	0	0	1	0	0	0	0	0	0	-1	0	0	0	0	0	0	0	0	0	0	-1	-1	0	0	0	0	0	0	0	0
5038.88	5038.9	-0.02	18	19	-1	0.11	0.1	0.01	H	H	21	21	-2	24	23	1	45	44	1	0	0	-1	0	0	0	0	0	0	0	0	0	0	0	0	1	0	0	0	0	-1	-1	0	0	0	0	0	0	0	0
3993.96	3995.07	-1.11	0	0	0	0	0	0	H	H	16	16	-1	17	17	0	33	33	0	0	0	-1	0	0	0	0	0	0	0	0	0	0	0	0	1	0	0	0	0	-1	-1	0	0	0	0	0	0	0	0
7498.3	7436.41	61.89	69	15	54	0.36	0.18	0.18	H	H	6	6	-14	18	20	-2	24	26	-2	0	0	0	-1	0	0	0	0	0	0	0	0	0	0	0	0	0	1	0	0	-1	-1	0	0	0	0	0	0	0	0
2227.74	2216.4	11.34	25	11	14	0.16	0.08	0.08	E	E	7	8	-18	25	25	0	32	33	-1	0	0	0	0	0	0	-1	0	0	0	0	0	0	0	1	0	0	0	0	0	-1	-1	0	0	0	0	0	0	0	0
3456.68	6396.06	-2939.38	42	59	-17	0.26	0.32	-0.06	-	-	9	8	-3	13	12	1	22	20	2	0	0	0	0	0	-1	0	1	0	0	0	0	0	0	0	0	0	0	0	0	-1	-1	0	0	0	0	0	0	0	0
5791.64	5788.91	2.73	9	6	3	0.07	0.06	0.01	T	T	22	22	-1	23	23	0	45	45	0	0	0	0	0	0	0	0	0	0	0	0	0	0	-1	0	0	1	0	0	0	-1	-1	0	0	0	0	0	0	0	0
13756.88	13725.65	31.23	5	1	4	0.03	0.01	0.02	E	E	18	18	7	11	11	0	29	29	0	0	0	0	0	0	-1	0	0	0	0	0	0	0	0	0	0	1	0	0	0	2.72	-1	0	0	0	0	0	0	0	0
2992.16	2919.39	72.77	2	11	-9	0.01	0.1	-0.09	G	G	18	19	7	11	11	0	29	30	-1	0	0	0	0	0	0	0	0	0	-1	0	0	0	0	0	0	1	0	0	0	-1	-1	0	0	0	0	0	0	0	0
2992.16	2962.84	29.32	2	10	-8	0.01	0.06	-0.05	G	G	18	18	7	11	11	0	29	29	0	0	0	1	0	0	0	0	0	0	-1	0	0	0	0	0	0	0	0	0	0	-1	-1	0	0	0	0	0	0	0	0
4662.11	4662.11	0	31	6	25	0.16	0.04	0.12	-	-	11	12	-16	28	27	1	39	39	0	0	0	0	0	0	0	0	0	0	0	0	0	0	0	1	-1	0	0	0	0	-1	-1	0	0	0	0	0	0	0	0
14038.54	4669.51	9369.03	89	51	38	0.48	0.48	0	E	E	20	20	15	7	5	2	27	25	2	0	0	0	0	0	0	0	-1	0	0	0	0	0	0	0	0	1	0	0	0	2.96	2.86	0	0	0	0	0	0	0	0
396.57	396.57	0	3	1	2	0.03	0.01	0.02	E	E	18	17	-7	24	25	-1	42	42	0	0	0	0	0	0	0	0	0	0	0	0	0	0	0	0	0	-1	0	0	1	-1	-1	0	0	0	0	0	0	0	0
7286.52	7302.49	-15.97	30	34	-4	0.23	0.24	-0.01	H	H	20	21	5	15	15	0	35	36	-1	0	0	0	0	0	0	0	0	0	0	0	0	0	-1	1	0	0	0	0	0	-1	-1	0	0	0	0	0	0	0	0
8330.05	8330.09	-0.04	56	24	32	0.41	0.29	0.13	-	S	11	11	-1	12	12	0	23	23	0	0	0	0	0	0	0	0	0	0	0	0	0	0	0	0	0	0	1	-1	0	-1	-1	0	0	0	0	0	0	0	0
3524.84	3559.32	-34.48	36	94	-58	0.19	0.38	-0.19	E	E	13	13	-4	17	17	0	30	30	0	0	0	0	-1	0	0	0	0	0	0	0	1	0	0	0	0	0	0	0	0	-1	-1	0	0	0	0	0	0	0	0
3066.9	3204.82	-137.92	64	200	-136	0.76	0.88	-0.12	H	H	8	8	-7	15	15	0	23	23	0	0	0	0	0	0	0	0	0	1	0	0	0	0	0	0	0	0	-1	0	0	-1	-1	0	0	0	0	0	0	0	0
3066.9	3092.18	-25.28	40	21	19	0.25	0.2	0.06	S	S	15	15	-7	21	22	-1	36	37	-1	0	0	0	0	0	0	-1	0	0	0	0	0	0	0	0	0	1	0	0	0	-1	-1	0	0	0	0	0	0	0	0
3066.9	3071.09	-4.19	15	16	-1	0.12	0.19	-0.08	S	S	17	16	-5	21	22	-1	38	38	0	0	0	0	0	0	0	0	0	0	0	0	0	0	-1	0	0	0	1	0	0	-1	-1	0	0	0	0	0	0	0	0
2988.45	3033.71	-45.26	14	6	8	0.07	0.03	0.04	-	-	23	23	5	18	18	0	41	41	0	0	0	0	-1	1	0	0	0	0	0	0	0	0	0	0	0	0	0	0	0	-1	-1	0	0	0	0	0	0	0	0
2988.45	3037.69	-49.24	32	49	-17	0.38	0.36	0.02	H	H	6	6	-14	20	20	0	26	26	0	0	0	0	0	0	0	0	0	0	0	0	0	0	0	0	0	0	-1	1	0	-1	-1	0	0	0	0	0	0	0	0
2988.45	3038.52	-50.07	25	22	3	0.15	0.21	-0.06	H	H	18	17	6	12	12	0	30	29	1	0	-1	0	0	0	0	0	0	0	0	0	0	0	0	0	0	1	0	0	0	-1	-1	0	0	0	0	0	0	0	0
2988.45	3028	-39.55	18	7	11	0.09	0.04	0.05	G	G	21	21	-3	24	24	0	45	45	0	0	0	0	0	1	0	0	0	0	0	0	0	-1	0	0	0	0	0	0	0	-1	-1	0	0	0	0	0	0	0	0
3580.56	3532.73	47.83	144	81	63	0.7	0.76	-0.06	H	H	1	1	-12	14	13	1	15	14	1	0	0	0	0	0	0	0	0	0	0	0	0	-1	0	0	0	1	0	0	0	-1	-1	0	0	0	0	0	0	0	0
3580.56	3580.56	0	144	152	-8	0.7	0.78	-0.08	H	H	1	0	-13	14	14	0	15	14	1	0	0	0	1	0	0	0	0	0	0	0	0	-1	0	0	0	0	0	0	0	-1	-1	0	0	0	0	0	0	0	0
3580.56	3580.56	0	99	166	-67	0.6	0.67	-0.07	H	H	1	1	-21	22	22	0	23	23	0	0	0	-1	0	0	0	0	0	0	0	0	1	0	0	0	0	0	0	0	0	-1	-1	0	0	0	0	0	0	0	0
3580.56	3580.56	0	159	76	83	0.85	0.72	0.13	T	H	3	3	-10	13	13	0	16	16	0	0	0	0	0	0	0	0	0	0	0	0	0	0	0	0	-1	1	0	0	0	-1	-1	0	0	0	0	0	0	0	0
9016.68	8983.71	32.97	12	7	5	0.08	0.07	0.01	H	H	13	13	-6	19	19	0	32	32	0	0	0	0	0	0	0	-1	0	0	0	0	0	0	0	0	0	1	0	0	0	3.15	3.17	0	0	0	0	0	0	0	0
2988.45	3037.69	-49.24	13	7	6	0.07	0.07	0	H	H	10	10	-4	14	14	0	24	24	0	0	0	0	0	-1	0	0	0	0	0	0	0	0	0	0	0	1	0	0	0	-1	-1	0	0	0	0	0	0	0	0
2988.45	3016.32	-27.87	17	19	-2	0.13	0.23	-0.1	S	S	16	15	-7	22	23	-1	38	38	0	0	0	0	0	0	0	0	0	0	0	0	0	0	-1	0	0	0	1	0	0	-1	-1	0	0	0	0	0	0	0	0
1629.38	1629.39	-0.01	65	35	30	0.41	0.33	0.08	-	-	11	9	-4	13	15	-2	24	24	0	0	0	0	0	0	0	-1	0	0	0	0	0	0	0	0	0	1	0	0	0	-1	-1	0	0	0	0	0	0	0	0
1629.38	1629.39	-0.01	65	35	30	0.41	0.33	0.08	-	-	11	9	-4	13	15	-2	24	24	0	0	0	0	0	0	0	-1	0	0	0	0	0	0	0	0	0	1	0	0	0	-1	-1	0	0	0	0	0	0	0	0
5578.64	5578.81	-0.17	0	1	-1	0	0.01	-0.01	H	H	19	19	-7	26	26	0	45	45	0	0	0	0	0	1	0	0	0	0	0	0	-1	0	0	0	0	0	0	0	0	-1	-1	0	0	0	0	0	0	0	0
5578.64	5451.42	127.22	21	14	7	0.09	0.07	0.02	E	E	19	18	2	18	17	1	37	35	2	0	0	0	0	0	0	0	0	0	1	-1	0	0	0	0	0	0	0	0	0	-1	-1	0	0	0	0	0	0	0	0
2001.75	2002.34	-0.59	101	125	-24	0.62	0.63	-0.02	H	H	0	0	-13	13	13	0	13	13	0	0	0	-1	0	1	0	0	0	0	0	0	0	0	0	0	0	0	0	0	0	-1	-1	0	0	0	0	0	0	0	0
4099.87	4099.32	0.55	139	82	57	0.72	0.77	-0.06	T	T	6	6	-13	19	19	0	25	25	0	0	0	0	-1	0	0	0	0	0	0	0	0	0	0	0	0	1	0	0	0	-1	-1	0	0	0	0	0	0	0	0
4910.79	4892.11	18.68	26	40	-14	0.18	0.31	-0.12	H	H	14	14	-7	21	21	0	35	35	0	-1	0	0	0	0	0	0	0	0	0	0	0	0	1	0	0	0	0	0	0	-1	-1	0	0	0	0	0	0	0	0
5001.76	5023.25	-21.49	29	26	3	0.18	0.13	0.04	H	H	17	16	-1	17	18	-1	34	34	0	0	0	0	1	0	-1	0	0	0	0	0	0	0	0	0	0	0	0	0	0	-1	-1	0	0	0	0	0	0	0	0
23437.59	23388.62	48.97	55	26	29	0.28	0.25	0.04	E	E	9	8	-2	12	11	1	21	19	2	0	0	0	-1	0	0	0	0	0	0	0	0	0	0	0	0	1	0	0	0	-1	-1	0	0	0	0	0	0	0	0
23437.59	23422.98	14.61	55	53	2	0.28	0.34	-0.05	E	E	9	8	-2	12	11	1	21	19	2	0	0	0	-1	0	0	1	0	0	0	0	0	0	0	0	0	0	0	0	0	-1	-1	0	0	0	0	0	0	0	0
5775.11	5733.23	41.88	25	33	-8	0.15	0.31	-0.16	-	-	0	0	0	0	0	0	0	0	0	0	0	-1	0	0	0	0	0	0	0	0	0	0	0	0	0	1	0	0	0	2.58	2.87	0	0	0	0	0	0	0	0
5775.11	5761.75	13.36	11	9	2	0.08	0.08	0	E	E	17	17	-6	23	23	0	40	40	0	0	0	0	0	0	0	0	0	0	0	0	0	0	0	0	0	1	0	-1	0	-1	-1	0	0	0	0	0	0	0	0
5775.11	5750.93	24.18	37	37	0	0.26	0.35	-0.09	E	E	13	13	-6	19	19	0	32	32	0	0	0	0	0	0	0	0	0	0	0	0	0	0	0	-1	0	1	0	0	0	-1	-1	0	0	0	0	0	0	0	0
4666.44	4669.46	-3.02	17	16	1	0.1	0.1	0	-	-	17	18	-2	18	19	-1	35	37	-2	0	0	0	0	0	-1	1	0	0	0	0	0	0	0	0	0	0	0	0	0	-1	-1	0	0	0	0	0	0	0	0
4666.44	4669.46	-3.02	17	16	1	0.1	0.1	0	-	-	17	18	-2	18	19	-1	35	37	-2	0	0	0	0	0	-1	1	0	0	0	0	0	0	0	0	0	0	0	0	0	-1	-1	0	0	0	0	0	0	0	0
4666.44	4654.66	11.78	109	80	29	0.55	0.51	0.04	G	G	8	8	-8	16	16	0	24	24	0	0	0	0	0	-1	0	1	0	0	0	0	0	0	0	0	0	0	0	0	0	3.18	-1	0	0	0	0	0	0	0	0
4666.44	4654.66	11.78	109	80	29	0.55	0.51	0.04	G	G	8	8	-8	16	16	0	24	24	0	0	0	0	0	-1	0	1	0	0	0	0	0	0	0	0	0	0	0	0	0	3.18	-1	0	0	0	0	0	0	0	0
11544.1	11516.49	27.61	24	24	0	0.17	0.23	-0.06	H	H	28	30	7	22	21	1	50	51	-1	-1	0	0	0	0	0	0	0	0	0	0	0	0	0	0	0	1	0	0	0	2.98	2.99	0	0	0	0	0	0	0	0
11133.09	11133.14	-0.05	116	95	21	0.47	0.58	-0.11	-	-	4	4	-13	17	17	0	21	21	0	0	0	1	0	0	0	0	0	0	0	0	-1	0	0	0	0	0	0	0	0	-1	-1	0	0	0	0	0	0	0	0
2990.61	2937.78	52.83	40	29	11	0.22	0.27	-0.06	G	G	15	15	-5	20	20	0	35	35	0	0	0	0	0	0	0	0	-1	0	0	0	0	0	0	0	0	1	0	0	0	-1	-1	0	0	0	0	0	0	0	0
2990.61	2999.87	-9.26	25	20	5	0.11	0.1	0.01	T	T	17	17	4	13	13	0	30	30	0	0	0	0	0	0	0	0	0	0	1	-1	0	0	0	0	0	0	0	0	0	-1	-1	0	0	0	0	0	0	0	0
4613.12	2348.58	2264.54	3	44	-41	0.02	0.22	-0.21	S	S	21	20	-3	23	24	-1	44	44	0	0	0	0	-1	1	0	0	0	0	0	0	0	0	0	0	0	0	0	0	0	-1	-1	0	0	0	0	0	0	0	0
5707.51	5707.86	-0.35	70	49	21	0.34	0.38	-0.04	-	-	8	9	-9	17	17	0	25	26	-1	0	0	0	0	0	0	0	0	0	0	0	0	-1	1	0	0	0	0	0	0	-1	-1	0	0	0	0	0	0	0	0
5707.51	5707.86	-0.35	70	49	21	0.34	0.38	-0.04	-	-	8	9	-9	17	17	0	25	26	-1	0	0	0	0	0	0	0	0	0	0	0	0	-1	1	0	0	0	0	0	0	-1	-1	0	0	0	0	0	0	0	0
3659.73	3677.95	-18.22	4	6	-2	0.02	0.03	-0.01	B	B	21	22	1	22	20	2	43	42	1	0	0	0	1	0	-1	0	0	0	0	0	0	0	0	0	0	0	0	0	0	-1	-1	0	0	0	0	0	0	0	0
2433.22	2387.98	45.24	2	13	-11	0.01	0.09	-0.08	E	E	14	14	-9	23	23	0	37	37	0	1	-1	0	0	0	0	0	0	0	0	0	0	0	0	0	0	0	0	0	0	-1	-1	0	0	0	0	0	0	0	0
2433.22	2400.69	32.53	35	35	0	0.25	0.33	-0.08	S	S	9	13	-3	14	12	2	23	25	-2	-1	0	0	0	0	0	0	0	0	0	0	0	0	0	0	0	1	0	0	0	-1	-1	0	0	0	0	0	0	0	0
2961.32	2960.32	1	112	151	-39	0.68	0.8	-0.12	G	G	6	6	-7	13	13	0	19	19	0	0	0	-1	0	0	0	0	0	0	0	0	0	0	0	0	1	0	0	0	0	-1	-1	0	0	0	0	0	0	0	0
3176.03	3177.3	-1.27	44	41	3	0.18	0.22	-0.05	H	H	13	13	-15	29	28	1	42	41	1	0	0	0	0	0	0	0	1	0	0	0	-1	0	0	0	0	0	0	0	0	-1	-1	0	0	0	0	0	0	0	0
4266.49	4209.93	56.56	116	55	61	0.59	0.42	0.17	G	G	6	6	-6	12	12	0	18	18	0	0	0	0	0	0	0	0	0	0	-1	0	0	0	1	0	0	0	0	0	0	-1	-1	0	0	0	0	0	0	0	0
4266.49	4210.8	55.69	67	51	16	0.33	0.39	-0.07	H	H	8	8	-8	16	16	0	24	24	0	0	0	0	0	0	0	0	0	0	0	0	0	-1	1	0	0	0	0	0	0	-1	-1	0	0	0	0	0	0	0	0
4759.07	4821.9	-62.83	51	67	-16	0.39	0.33	0.07	H	H	8	8	-8	16	16	0	24	24	0	0	0	0	0	0	0	0	0	0	0	0	0	1	-1	0	0	0	0	0	0	-1	-1	0	0	0	0	0	0	0	0
6538.07	6521.96	16.11	6	6	0	0.04	0.06	-0.01	H	H	15	16	-7	24	22	2	39	38	1	0	0	0	0	0	0	0	0	0	0	0	0	0	0	0	0	1	0	0	-1	-1	-1	0	0	0	0	0	0	0	0
6538.07	6506.45	31.62	6	5	1	0.04	0.06	-0.02	H	H	15	16	-7	24	22	2	39	38	1	0	0	0	0	0	0	0	0	0	0	0	0	0	0	0	0	0	1	0	-1	-1	-1	0	0	0	0	0	0	0	0
6538.07	6506.45	31.62	6	5	1	0.04	0.06	-0.02	H	H	15	16	-7	24	22	2	39	38	1	0	0	0	0	0	0	0	0	0	0	0	0	0	0	0	0	0	1	0	-1	-1	-1	0	0	0	0	0	0	0	0
4732.09	4716.98	15.11	15	8	7	0.09	0.06	0.03	E	E	15	15	-8	22	23	-1	37	38	-1	1	-1	0	0	0	0	0	0	0	0	0	0	0	0	0	0	0	0	0	0	-1	-1	0	0	0	0	0	0	0	0
[truncated: 346 more columns]
